# Supplementary material for: Proteome-wide identification and functional analysis of ubiquitinated proteins in peach leaves
Source: Sci Rep. 2020 Feb 12;10:2447. doi: 10.1038/s41598-020-59342-3 (PMC7015887; doi:10.1038/s41598-020-59342-3)
Supplement: Supplementary file 1 — Supplementary Table S3. [file 41598_2020_59342_MOESM1_ESM.xlsx]

## Sheet: proteinGroups
Supplementary Table S3.The global proteome identified in peach leaves
Protein IDs	Fasta headers	Number of proteins	Peptides	Razor + unique peptides	Unique peptides	Sequence coverage [%]	Mol. weight [kDa]	iBAQ	Potential contaminant
M5WMU0;A0A059TAG7;M5X4I0	M5WMU0_PRUPE Malate dehydrogenase OS=Prunus persica OX=3760 GN=PRUPE_4G170500 PE=3 SV=1;A0A059TAG7_PRUPE Malate dehydrogenase OS=Prunus persica OX=3760 PE=3 SV=1	3	7	7	5	31.9	35.56	9780400
A0A097PS74	A0A097PS74_PRUPE S-adenosyl-L-methionine-dependent methyltransferase superfamily protein (Fragment) OS=Prunus persica OX=3760 PE=2 SV=1	1	1	1	1	5.9	29.728	737970
M5WAE7;O04011;A0A0B7P435	M5WAE7_PRUPE Uncharacterized protein OS=Prunus persica OX=3760 GN=PRUPE_7G200100 PE=3 SV=1;ABP20_PRUPE Auxin-binding protein ABP20 OS=Prunus persica OX=3760 GN=ABP20 PE=2 SV=1;A0A0B7P435_PRUPE ENOX5 OS=Prunus persica OX=3760 PE=2 SV=1	3	2	2	2	20.6	21.558	138830000
A0A251Q9C3;M5X075;A0A0D5W7G4;M5VZQ7;M5WFN8	A0A251Q9C3_PRUPE Uncharacterized protein OS=Prunus persica OX=3760 GN=PRUPE_2G012200 PE=3 SV=1;M5X075_PRUPE Uncharacterized protein OS=Prunus persica OX=3760 GN=PRUPE_2G012200 PE=3 SV=1;A0A0D5W7G4_PRUPE Mitochondrial adenine nucleotide translocator OS=Prun	5	3	3	3	9.1	38.648	1326600
M5WNI6;A0A126I626;A0A251QU55;A0A251QU51	M5WNI6_PRUPE Uncharacterized protein OS=Prunus persica OX=3760 GN=PRUPE_ppa002222mg PE=3 SV=1;A0A126I626_PRUPE HSP70-type chaperone 27 OS=Prunus persica var. persica OX=323852 GN=HSCA3 PE=2 SV=1;A0A251QU55_PRUPE Uncharacterized protein OS=Prunus persica OX	4	13	13	13	21.3	74.507	6238900
M5WTK5;A0A140B474;M5WMD9;Q9FZL7	M5WTK5_PRUPE Uncharacterized protein OS=Prunus persica OX=3760 GN=PRUPE_6G163400 PE=3 SV=1;A0A140B474_PRUPE Actin OS=Prunus persica var. persica OX=323852 PE=2 SV=1;M5WMD9_PRUPE Uncharacterized protein OS=Prunus persica OX=3760 GN=PRUPE_5G137100 PE=3 SV=1	4	6	6	2	19.9	41.725	24600000
M5XBF2;A0A140B488	M5XBF2_PRUPE Uncharacterized protein OS=Prunus persica OX=3760 GN=PRUPE_3G258000 PE=3 SV=1;A0A140B488_PRUPE Interacting with NFS1 OS=Prunus persica var. persica OX=323852 GN=ISD11 PE=2 SV=1	2	4	4	4	44.6	10.45	6150200
A0A251P9T4;M5WAY2;A0A140B489	A0A251P9T4_PRUPE Uncharacterized protein OS=Prunus persica OX=3760 GN=PRUPE_5G172700 PE=4 SV=1;M5WAY2_PRUPE Iron-sulfur cluster assembly protein OS=Prunus persica OX=3760 GN=PRUPE_5G172700 PE=3 SV=1;A0A140B489_PRUPE Iron-sulfur cluster assembly protein OS=	3	2	2	2	24	13.033	3353500
M5WAY8;A0A140B491	M5WAY8_PRUPE Uncharacterized protein OS=Prunus persica OX=3760 GN=PRUPE_5G046500 PE=4 SV=1;A0A140B491_PRUPE Fe-S cluster assembly transfer protein 19 OS=Prunus persica var. persica OX=323852 GN=ISA3 PE=2 SV=1	2	1	1	1	7.5	17.413	150250
A0A251MUM8;A0A251MUN1;M5VP31;A0A140B498	A0A251MUM8_PRUPE Uncharacterized protein OS=Prunus persica OX=3760 GN=PRUPE_8G075000 PE=3 SV=1;A0A251MUN1_PRUPE Uncharacterized protein OS=Prunus persica OX=3760 GN=PRUPE_8G075000 PE=3 SV=1;M5VP31_PRUPE Uncharacterized protein OS=Prunus persica OX=3760 GN=	4	3	3	3	5.9	65.661	300970
M5WES8;A0A140B499;A0A251P7G5;A0A251P7G6	M5WES8_PRUPE Uncharacterized protein OS=Prunus persica OX=3760 GN=PRUPE_5G125900 PE=3 SV=1;A0A140B499_PRUPE HSP70-type chaperone 28 OS=Prunus persica var. persica OX=323852 GN=HSCA4 PE=2 SV=1;A0A251P7G5_PRUPE Uncharacterized protein OS=Prunus persica OX=37	4	5	5	5	8.8	73.485	732270
M5VNI6;A0A140B4A4;A0A251PX18;M5WXR6;A0A251Q085	M5VNI6_PRUPE Uncharacterized protein OS=Prunus persica OX=3760 GN=PRUPE_8G067300 PE=4 SV=1;A0A140B4A4_PRUPE Glutaredoxin 33 OS=Prunus persica var. persica OX=323852 GN=GRXS15 PE=2 SV=1	5	5	5	5	25.3	18.714	13737000
M5VIJ4;A0A251MQ75	M5VIJ4_PRUPE Uncharacterized protein (Fragment) OS=Prunus persica OX=3760 GN=PRUPE_ppa025630mg PE=4 SV=1;A0A251MQ75_PRUPE Uncharacterized protein OS=Prunus persica OX=3760 GN=PRUPE_8G000800 PE=4 SV=1	2	4	4	4	39.3	13.116	42919000
M5VN00;A0A251MUV8;A0A251MRG2;A0A251MRF7	M5VN00_PRUPE Carboxypeptidase OS=Prunus persica OX=3760 GN=PRUPE_ppa008027mg PE=3 SV=1;A0A251MUV8_PRUPE Carboxypeptidase OS=Prunus persica OX=3760 GN=PRUPE_8G019200 PE=3 SV=1;A0A251MRG2_PRUPE Carboxypeptidase OS=Prunus persica OX=3760 GN=PRUPE_8G019200 PE=	4	2	2	2	6	39.16	654130
M5W8D1;A0A251MSA0	M5W8D1_PRUPE Uncharacterized protein OS=Prunus persica OX=3760 GN=PRUPE_ppa009649mg PE=4 SV=1;A0A251MSA0_PRUPE Uncharacterized protein OS=Prunus persica OX=3760 GN=PRUPE_8G034200 PE=4 SV=1	2	12	12	12	69.3	29.79	540880000
M5VGY7;A0A251MSW1	M5VGY7_PRUPE Uncharacterized protein (Fragment) OS=Prunus persica OX=3760 GN=PRUPE_ppa019583mg PE=4 SV=1;A0A251MSW1_PRUPE Uncharacterized protein OS=Prunus persica OX=3760 GN=PRUPE_8G043100 PE=4 SV=1	2	4	4	4	33.6	14.552	12727000
A0A251MT53;M5VND9;A0A251MT76;A0A251MT64;A0A251MVL3	A0A251MT53_PRUPE Uncharacterized protein OS=Prunus persica OX=3760 GN=PRUPE_8G046100 PE=4 SV=1;M5VND9_PRUPE Uncharacterized protein OS=Prunus persica OX=3760 GN=PRUPE_ppa002133mg PE=4 SV=1;A0A251MT76_PRUPE Uncharacterized protein OS=Prunus persica OX=3760	5	1	1	1	2.6	70.092	88593
M5VMA3;A0A251MTY6	M5VMA3_PRUPE Uncharacterized protein OS=Prunus persica OX=3760 GN=PRUPE_ppa022526mg PE=4 SV=1;A0A251MTY6_PRUPE Uncharacterized protein OS=Prunus persica OX=3760 GN=PRUPE_8G060400 PE=3 SV=1	2	3	3	3	9	52.945	2734900
A0A251MU03	A0A251MU03_PRUPE Uncharacterized protein OS=Prunus persica OX=3760 GN=PRUPE_8G061200 PE=4 SV=1	1	1	1	1	27.8	6.198	1429700
M5VXG1;A0A251MU07	M5VXG1_PRUPE Uncharacterized protein OS=Prunus persica OX=3760 GN=PRUPE_8G061800 PE=4 SV=1;A0A251MU07_PRUPE Uncharacterized protein OS=Prunus persica OX=3760 GN=PRUPE_8G061800 PE=4 SV=1	2	2	2	2	14.9	17.422	699590
M5VU00;A0A251MVA7;A0A251MV99	M5VU00_PRUPE Uncharacterized protein OS=Prunus persica OX=3760 GN=PRUPE_ppa020114mg PE=4 SV=1;A0A251MVA7_PRUPE Uncharacterized protein OS=Prunus persica OX=3760 GN=PRUPE_8G088000 PE=4 SV=1;A0A251MV99_PRUPE Uncharacterized protein OS=Prunus persica OX=3760	3	4	4	4	13.1	37.096	1240300
A0A251MVP5;A0A251MVQ3;A0A251MVP0;A0A251MXX3;A0A251MVQ1;A0A251MVN7;A0A251MVP6;M5WG05;M5WLJ7	A0A251MVP5_PRUPE Uncharacterized protein OS=Prunus persica OX=3760 GN=PRUPE_8G096400 PE=4 SV=1;A0A251MVQ3_PRUPE Uncharacterized protein OS=Prunus persica OX=3760 GN=PRUPE_8G096400 PE=4 SV=1;A0A251MVP0_PRUPE Uncharacterized protein OS=Prunus persica OX=3760	9	8	8	8	57.4	17.213	73526000
A0A251MVY1;A0A251MVX5;A0A251MY62;A0A251MVZ2;A0A251MW04;A0A251MVZ6;A0A251MVY8;A0A251MYZ9;A0A251MVY7;A0A251MVZ7	A0A251MVY1_PRUPE Uncharacterized protein OS=Prunus persica OX=3760 GN=PRUPE_8G102100 PE=4 SV=1;A0A251MVX5_PRUPE Uncharacterized protein OS=Prunus persica OX=3760 GN=PRUPE_8G102100 PE=4 SV=1;A0A251MY62_PRUPE Uncharacterized protein OS=Prunus persica OX=3760	10	1	1	1	4.2	29.482	559470
A0A251MZM1;A0A251MWK2;M5W6H0	A0A251MZM1_PRUPE Uncharacterized protein OS=Prunus persica OX=3760 GN=PRUPE_8G115800 PE=4 SV=1;A0A251MWK2_PRUPE Uncharacterized protein OS=Prunus persica OX=3760 GN=PRUPE_8G115800 PE=4 SV=1;M5W6H0_PRUPE Uncharacterized protein OS=Prunus persica OX=3760 GN=	3	6	6	6	12.1	57.035	21054000
M5VLH5;A0A251MWU3	M5VLH5_PRUPE Uncharacterized protein (Fragment) OS=Prunus persica OX=3760 GN=PRUPE_ppa025698mg PE=4 SV=1;A0A251MWU3_PRUPE Uncharacterized protein OS=Prunus persica OX=3760 GN=PRUPE_8G122100 PE=4 SV=1	2	1	1	1	1.2	110.66	36191
A0A251MZA7;A0A251MX42	A0A251MZA7_PRUPE Uncharacterized protein OS=Prunus persica OX=3760 GN=PRUPE_8G127400 PE=4 SV=1;A0A251MX42_PRUPE Uncharacterized protein OS=Prunus persica OX=3760 GN=PRUPE_8G127400 PE=4 SV=1	2	1	1	1	1.6	74.515	70764
A0A251MX79;M5VN98	A0A251MX79_PRUPE Uncharacterized protein OS=Prunus persica OX=3760 GN=PRUPE_8G131400 PE=4 SV=1;M5VN98_PRUPE Uncharacterized protein OS=Prunus persica OX=3760 GN=PRUPE_ppa014775mg PE=4 SV=1	2	11	11	10	26.7	46.377	7374300
A0A251N0P2;A0A251MXM2;M5VMP2	A0A251N0P2_PRUPE Uncharacterized protein OS=Prunus persica OX=3760 GN=PRUPE_8G137300 PE=4 SV=1;A0A251MXM2_PRUPE Uncharacterized protein OS=Prunus persica OX=3760 GN=PRUPE_8G137300 PE=4 SV=1;M5VMP2_PRUPE Uncharacterized protein OS=Prunus persica OX=3760 GN=	3	2	2	2	3.3	80.864	213630
A0A251MXU3;M5W8E2	A0A251MXU3_PRUPE Uncharacterized protein OS=Prunus persica OX=3760 GN=PRUPE_8G076900 PE=4 SV=1;M5W8E2_PRUPE Uncharacterized protein OS=Prunus persica OX=3760 GN=PRUPE_ppa009769mg PE=4 SV=1	2	4	3	3	25.5	23.714	7285800
M5VIY1;A0A251MY00	M5VIY1_PRUPE Uncharacterized protein OS=Prunus persica OX=3760 GN=PRUPE_ppb020688mg PE=4 SV=1;A0A251MY00_PRUPE Uncharacterized protein OS=Prunus persica OX=3760 GN=PRUPE_8G144100 PE=4 SV=1	2	2	2	2	38.2	9.942	2368500
A0A251MYK4;M5VMZ0;J7H659	A0A251MYK4_PRUPE Uncharacterized protein OS=Prunus persica OX=3760 GN=PRUPE_8G160500 PE=3 SV=1;M5VMZ0_PRUPE Uncharacterized protein OS=Prunus persica OX=3760 GN=PRUPE_8G160500 PE=3 SV=1	3	9	9	9	42.6	27.34	12796000
A0A251MYL5;M5W2X6	A0A251MYL5_PRUPE Uncharacterized protein OS=Prunus persica OX=3760 GN=PRUPE_8G158800 PE=4 SV=1;M5W2X6_PRUPE Uncharacterized protein OS=Prunus persica OX=3760 GN=PRUPE_8G158800 PE=4 SV=1	2	4	4	4	21.2	28.254	2486800
M5VP10;A0A251MYN1;A0A251MYN0	M5VP10_PRUPE Uncharacterized protein OS=Prunus persica OX=3760 GN=PRUPE_ppa000337mg PE=4 SV=1;A0A251MYN1_PRUPE Uncharacterized protein OS=Prunus persica OX=3760 GN=PRUPE_8G162300 PE=4 SV=1;A0A251MYN0_PRUPE Uncharacterized protein OS=Prunus persica OX=3760	3	4	4	4	5.7	137.94	788380
A0A251MYP5	A0A251MYP5_PRUPE Uncharacterized protein OS=Prunus persica OX=3760 GN=PRUPE_8G163000 PE=4 SV=1	1	3	3	3	27.7	19.228	270150000
M5W8G7;M5VW13;A0A251MYV6	M5W8G7_PRUPE Uncharacterized protein OS=Prunus persica OX=3760 GN=PRUPE_7G264000 PE=3 SV=1;M5VW13_PRUPE Uncharacterized protein OS=Prunus persica OX=3760 GN=PRUPE_8G166000 PE=3 SV=1;A0A251MYV6_PRUPE Uncharacterized protein OS=Prunus persica OX=3760 GN=PRUP	3	2	2	2	6.6	41.813	346630
A0A251QPX9;M5XL40;M5X1D5;M5WKF1;M5WCB4;M5W8B0;M5W1P5;M5W1P0;M5XDZ1;A0A251MYW6	A0A251QPX9_PRUPE Uncharacterized protein OS=Prunus persica OX=3760 GN=PRUPE_2G306300 PE=3 SV=1;M5XL40_PRUPE Uncharacterized protein OS=Prunus persica OX=3760 GN=PRUPE_2G183100 PE=3 SV=1;M5X1D5_PRUPE Uncharacterized protein OS=Prunus persica OX=3760 GN=PRUP	10	1	1	1	9.2	13.464	2147600
M5W420;A0A251N2J3;A0A251MZG7	M5W420_PRUPE Uncharacterized protein OS=Prunus persica OX=3760 GN=PRUPE_ppa008092mg PE=4 SV=1;A0A251N2J3_PRUPE Uncharacterized protein OS=Prunus persica OX=3760 GN=PRUPE_8G176700 PE=4 SV=1;A0A251MZG7_PRUPE Uncharacterized protein OS=Prunus persica OX=3760	3	6	6	6	24.9	36.831	94953000
A0A251MZZ9;M5VXE2	A0A251MZZ9_PRUPE Uncharacterized protein OS=Prunus persica OX=3760 GN=PRUPE_8G186400 PE=4 SV=1;M5VXE2_PRUPE Uncharacterized protein OS=Prunus persica OX=3760 GN=PRUPE_ppa011049mg PE=4 SV=1	2	1	1	1	6.5	23.456	2170700
M5VJ81;A0A251N0B1	M5VJ81_PRUPE Uncharacterized protein OS=Prunus persica OX=3760 GN=PRUPE_ppa006984mg PE=3 SV=1;A0A251N0B1_PRUPE Uncharacterized protein OS=Prunus persica OX=3760 GN=PRUPE_8G194400 PE=3 SV=1	2	2	2	2	5.4	42.66	579530
A0A251N0G0	A0A251N0G0_PRUPE Uncharacterized protein OS=Prunus persica OX=3760 GN=PRUPE_8G152300 PE=4 SV=1	1	5	5	5	10.6	59.891	1475900
A0A251N0G9	A0A251N0G9_PRUPE Uncharacterized protein OS=Prunus persica OX=3760 GN=PRUPE_8G198600 PE=4 SV=1	1	1	1	1	23.4	5.4621	29756000
M5VJ47;A0A251N0T4	M5VJ47_PRUPE Uncharacterized protein OS=Prunus persica OX=3760 GN=PRUPE_ppa007168mg PE=4 SV=1;A0A251N0T4_PRUPE Uncharacterized protein OS=Prunus persica OX=3760 GN=PRUPE_8G161300 PE=4 SV=1	2	12	12	12	43.5	40.869	9470200
M5VPJ1;A0A251N0U4	M5VPJ1_PRUPE Dirigent protein (Fragment) OS=Prunus persica OX=3760 GN=PRUPE_ppa022063mg PE=3 SV=1;A0A251N0U4_PRUPE Dirigent protein OS=Prunus persica OX=3760 GN=PRUPE_8G162100 PE=3 SV=1	2	1	1	1	6.3	20.258	250390
A0A251N0Z1;M5VZM0	A0A251N0Z1_PRUPE Chlorophyll a-b binding protein, chloroplastic OS=Prunus persica OX=3760 GN=PRUPE_8G142700 PE=3 SV=1;M5VZM0_PRUPE Chlorophyll a-b binding protein, chloroplastic OS=Prunus persica OX=3760 GN=PRUPE_8G142700 PE=3 SV=1	2	2	2	2	11.3	22.137	8800600
M5W0Z6;A0A251N102;A0A251N110	M5W0Z6_PRUPE Uncharacterized protein OS=Prunus persica OX=3760 GN=PRUPE_ppa004110mg PE=3 SV=1;A0A251N102_PRUPE Uncharacterized protein OS=Prunus persica OX=3760 GN=PRUPE_8G209200 PE=3 SV=1;A0A251N110_PRUPE Uncharacterized protein OS=Prunus persica OX=3760	3	2	2	1	4.2	56.015	128620
A0A251N1K3;M5VXC4	A0A251N1K3_PRUPE Uncharacterized protein OS=Prunus persica OX=3760 GN=PRUPE_8G220500 PE=3 SV=1;M5VXC4_PRUPE Uncharacterized protein OS=Prunus persica OX=3760 GN=PRUPE_ppa010873mg PE=3 SV=1	2	1	1	1	4.7	23.009	1279500
A0A251N2F5;M5W4J8;A0A251PUM0;M5WXC5	A0A251N2F5_PRUPE 40S ribosomal protein SA OS=Prunus persica OX=3760 GN=PRUPE_8G193400 PE=3 SV=1;M5W4J8_PRUPE 40S ribosomal protein SA OS=Prunus persica OX=3760 GN=PRUPE_8G193400 PE=3 SV=1;A0A251PUM0_PRUPE 40S ribosomal protein SA OS=Prunus persica OX=3760	4	2	2	2	8.8	32.256	450730
M5W3P7;A0A251N2L5;A0A251N2K9;A0A251N5Q8;A0A251N2P2	M5W3P7_PRUPE Uncharacterized protein OS=Prunus persica OX=3760 GN=PRUPE_ppa015773mg PE=3 SV=1;A0A251N2L5_PRUPE Uncharacterized protein OS=Prunus persica OX=3760 GN=PRUPE_8G240300 PE=3 SV=1;A0A251N2K9_PRUPE Uncharacterized protein OS=Prunus persica OX=3760	5	7	7	7	39	25.453	128120000
M5W576;A0A251N3G0;M5W3K3;A0A251N3G6	M5W576_PRUPE Uncharacterized protein OS=Prunus persica OX=3760 GN=PRUPE_ppa026610mg PE=4 SV=1;A0A251N3G0_PRUPE Uncharacterized protein OS=Prunus persica OX=3760 GN=PRUPE_8G257700 PE=4 SV=1	4	6	6	6	25.3	30.348	3890900
A0A251N6G8;A0A251N3G3;M5VIN4	A0A251N6G8_PRUPE Uncharacterized protein OS=Prunus persica OX=3760 GN=PRUPE_8G255600 PE=4 SV=1;A0A251N3G3_PRUPE Uncharacterized protein OS=Prunus persica OX=3760 GN=PRUPE_8G255600 PE=4 SV=1;M5VIN4_PRUPE Uncharacterized protein OS=Prunus persica OX=3760 GN=	3	1	1	1	1.7	108.69	42783
A0A251N3I5;M5VMV1	A0A251N3I5_PRUPE Uncharacterized protein OS=Prunus persica OX=3760 GN=PRUPE_8G259700 PE=4 SV=1;M5VMV1_PRUPE Uncharacterized protein OS=Prunus persica OX=3760 GN=PRUPE_8G259700 PE=4 SV=1	2	1	1	1	7.1	17.267	1088600
A0A251N3L2;A0A251N6M1;M5W283	A0A251N3L2_PRUPE Uncharacterized protein OS=Prunus persica OX=3760 GN=PRUPE_8G258800 PE=4 SV=1;A0A251N6M1_PRUPE Uncharacterized protein OS=Prunus persica OX=3760 GN=PRUPE_8G258800 PE=4 SV=1;M5W283_PRUPE Uncharacterized protein OS=Prunus persica OX=3760 GN=	3	13	13	13	14	144.1	3741100
A0A251N3M1	A0A251N3M1_PRUPE Uncharacterized protein OS=Prunus persica OX=3760 GN=PRUPE_8G262400 PE=4 SV=1	1	1	1	1	17.6	7.694	2257300
M5VZG3;A0A251N3P8	M5VZG3_PRUPE Pectinesterase OS=Prunus persica OX=3760 GN=PRUPE_ppa003400mg PE=3 SV=1;A0A251N3P8_PRUPE Pectinesterase OS=Prunus persica OX=3760 GN=PRUPE_8G264100 PE=3 SV=1	2	2	2	2	3.8	64.095	630000
A0A251N471;M5VQL4	A0A251N471_PRUPE Uncharacterized protein OS=Prunus persica OX=3760 GN=PRUPE_7G000400 PE=4 SV=1;M5VQL4_PRUPE Uncharacterized protein OS=Prunus persica OX=3760 GN=PRUPE_7G000400 PE=4 SV=1	2	1	1	1	4.7	29.222	114340
A0A251N4K0;M5VVQ5	A0A251N4K0_PRUPE Uncharacterized protein OS=Prunus persica OX=3760 GN=PRUPE_7G006700 PE=4 SV=1;M5VVQ5_PRUPE Uncharacterized protein (Fragment) OS=Prunus persica OX=3760 GN=PRUPE_ppa025246mg PE=4 SV=1	2	1	1	1	3.4	40.108	59120
A0A251N4L7	A0A251N4L7_PRUPE Uncharacterized protein OS=Prunus persica OX=3760 GN=PRUPE_7G006500 PE=4 SV=1	1	2	2	2	4.9	57.47	1198100
A0A251N535;M5VQM2	A0A251N535_PRUPE Peroxidase OS=Prunus persica OX=3760 GN=PRUPE_7G016500 PE=3 SV=1;M5VQM2_PRUPE Peroxidase OS=Prunus persica OX=3760 GN=PRUPE_ppa009513mg PE=3 SV=1	2	6	6	6	28.6	34.102	5081700
A0A251N633	A0A251N633_PRUPE Uncharacterized protein OS=Prunus persica OX=3760 GN=PRUPE_7G029300 PE=4 SV=1	1	1	1	1	3.9	51.899	100870
A0A251N7Z1;Q6V406;Q5EDH6;Q5EDH5;M5W2E6;M5VUN1	A0A251N7Z1_PRUPE Uncharacterized protein OS=Prunus persica OX=3760 GN=PRUPE_7G072700 PE=4 SV=1;Q6V406_PRUPE Polygalacturonase inhibiting protein OS=Prunus persica OX=3760 GN=PGIP PE=4 SV=1;Q5EDH6_PRUPE Polygalacturonase-inhibiting protein OS=Prunus persica	6	1	1	1	3.4	35.948	183380
A0A251N885	A0A251N885_PRUPE Uncharacterized protein OS=Prunus persica OX=3760 GN=PRUPE_7G030600 PE=3 SV=1	1	3	1	1	27.8	10.644	8267600
Q9ZRW5;Q9ZNS5;A0A251RII9;A0A251N8R3;M5VRN2	Q9ZRW5_PRUPE Ribosomal protein S28 OS=Prunus persica OX=3760 GN=rps28.2 PE=3 SV=1;Q9ZNS5_PRUPE Ribosomal protein S28 OS=Prunus persica OX=3760 GN=rps28.1 PE=2 SV=1;A0A251RII9_PRUPE Uncharacterized protein OS=Prunus persica OX=3760 GN=PRUPE_1G545600 PE=3 SV	5	1	1	1	18.5	7.4226	1798500
A0A251N8R8;M5VWY8	A0A251N8R8_PRUPE Uncharacterized protein OS=Prunus persica OX=3760 GN=PRUPE_7G086700 PE=3 SV=1;M5VWY8_PRUPE Uncharacterized protein OS=Prunus persica OX=3760 GN=PRUPE_7G086700 PE=3 SV=1	2	3	1	1	27.3	21.892	120020
M5VWU5;A0A251N8Z5;A0A251N8Y6	M5VWU5_PRUPE Uncharacterized protein OS=Prunus persica OX=3760 GN=PRUPE_ppa005721mg PE=4 SV=1;A0A251N8Z5_PRUPE Uncharacterized protein OS=Prunus persica OX=3760 GN=PRUPE_7G090600 PE=4 SV=1;A0A251N8Y6_PRUPE Uncharacterized protein OS=Prunus persica OX=3760	3	3	3	3	11.2	49.829	2591900
M5WAC7;A0A251N8Y9	M5WAC7_PRUPE Uncharacterized protein OS=Prunus persica OX=3760 GN=PRUPE_ppa011203mg PE=4 SV=1;A0A251N8Y9_PRUPE Uncharacterized protein OS=Prunus persica OX=3760 GN=PRUPE_7G090700 PE=4 SV=1	2	1	1	1	8.7	22.943	693530
M5VPT1;A0A251N947	M5VPT1_PRUPE Uncharacterized protein OS=Prunus persica OX=3760 GN=PRUPE_ppa007596mg PE=4 SV=1;A0A251N947_PRUPE Uncharacterized protein OS=Prunus persica OX=3760 GN=PRUPE_7G093200 PE=4 SV=1	2	3	3	3	7.5	39.095	1745100
M5VQG8;A0A251N9D4	M5VQG8_PRUPE Uncharacterized protein OS=Prunus persica OX=3760 GN=PRUPE_ppa005104mg PE=3 SV=1;A0A251N9D4_PRUPE Uncharacterized protein OS=Prunus persica OX=3760 GN=PRUPE_7G097600 PE=3 SV=1	2	8	8	7	17	52.11	5750200
M5VW62;A0A251N9E1	M5VW62_PRUPE Uncharacterized protein (Fragment) OS=Prunus persica OX=3760 GN=PRUPE_ppa026994mg PE=4 SV=1;A0A251N9E1_PRUPE Uncharacterized protein OS=Prunus persica OX=3760 GN=PRUPE_7G097800 PE=4 SV=1	2	1	1	1	10.9	13.589	1264100
M5VRE8;A0A251N9G5	M5VRE8_PRUPE Uncharacterized protein OS=Prunus persica OX=3760 GN=PRUPE_7G098800 PE=4 SV=1;A0A251N9G5_PRUPE Uncharacterized protein OS=Prunus persica OX=3760 GN=PRUPE_7G098800 PE=4 SV=1	2	1	1	1	8.9	16.573	413140
M5VT19;A0A251N9N2	M5VT19_PRUPE Uncharacterized protein (Fragment) OS=Prunus persica OX=3760 GN=PRUPE_ppa025850mg PE=4 SV=1;A0A251N9N2_PRUPE Uncharacterized protein OS=Prunus persica OX=3760 GN=PRUPE_7G103500 PE=4 SV=1	2	1	1	1	2.2	62.344	430620
A0A251N9N5;M5WAZ4	A0A251N9N5_PRUPE Uncharacterized protein OS=Prunus persica OX=3760 GN=PRUPE_7G104100 PE=4 SV=1;M5WAZ4_PRUPE Uncharacterized protein OS=Prunus persica OX=3760 GN=PRUPE_ppa013424mg PE=4 SV=1	2	1	1	1	18.5	9.0494	2393500
M5VTD6;A0A251N9R6	M5VTD6_PRUPE Uncharacterized protein (Fragment) OS=Prunus persica OX=3760 GN=PRUPE_ppa024035mg PE=3 SV=1;A0A251N9R6_PRUPE Uncharacterized protein OS=Prunus persica OX=3760 GN=PRUPE_7G106500 PE=3 SV=1	2	1	1	1	3.1	57.677	928020
A0A251NA79;M5VRI2	A0A251NA79_PRUPE Uncharacterized protein OS=Prunus persica OX=3760 GN=PRUPE_7G114700 PE=3 SV=1;M5VRI2_PRUPE Uncharacterized protein OS=Prunus persica OX=3760 GN=PRUPE_ppa012794mg PE=3 SV=1	2	4	4	4	56.6	11.415	392960000
A0A251NAN4;M5VW84	A0A251NAN4_PRUPE Uncharacterized protein OS=Prunus persica OX=3760 GN=PRUPE_7G126900 PE=4 SV=1;M5VW84_PRUPE Uncharacterized protein (Fragment) OS=Prunus persica OX=3760 GN=PRUPE_ppa023231mg PE=4 SV=1	2	2	2	2	14.2	13.747	2328000
M5VRD0;A0A251NAZ5	M5VRD0_PRUPE Uncharacterized protein OS=Prunus persica OX=3760 GN=PRUPE_7G133900 PE=4 SV=1;A0A251NAZ5_PRUPE Uncharacterized protein OS=Prunus persica OX=3760 GN=PRUPE_7G133900 PE=4 SV=1	2	4	4	4	22.5	19.221	5628000
M5W7M3;A0A251NBJ3	M5W7M3_PRUPE Uncharacterized protein OS=Prunus persica OX=3760 GN=PRUPE_ppb010244mg PE=4 SV=1;A0A251NBJ3_PRUPE Uncharacterized protein OS=Prunus persica OX=3760 GN=PRUPE_7G146300 PE=4 SV=1	2	1	1	1	7.4	18.876	3976900
A0A251NBQ7;A0A251NBR1;M5VQE3	A0A251NBQ7_PRUPE Uncharacterized protein OS=Prunus persica OX=3760 GN=PRUPE_7G150700 PE=4 SV=1;A0A251NBR1_PRUPE Uncharacterized protein OS=Prunus persica OX=3760 GN=PRUPE_7G150700 PE=4 SV=1;M5VQE3_PRUPE Uncharacterized protein OS=Prunus persica OX=3760 GN=	3	5	5	5	16.7	37.62	14470000
M5W4X4;A0A251NC76;A0A251NC72;A0A251NF50	M5W4X4_PRUPE Uncharacterized protein (Fragment) OS=Prunus persica OX=3760 GN=PRUPE_ppa023962mg PE=4 SV=1;A0A251NC76_PRUPE Uncharacterized protein OS=Prunus persica OX=3760 GN=PRUPE_7G160200 PE=4 SV=1;A0A251NC72_PRUPE Uncharacterized protein OS=Prunus persi	4	1	1	1	4	61.651	9160500
M5VR91;A0A251NC99;M5VXT4	M5VR91_PRUPE Uncharacterized protein OS=Prunus persica OX=3760 GN=PRUPE_ppa012443mg PE=4 SV=1;A0A251NC99_PRUPE Uncharacterized protein OS=Prunus persica OX=3760 GN=PRUPE_7G162000 PE=3 SV=1;M5VXT4_PRUPE Uncharacterized protein OS=Prunus persica OX=3760 GN=P	3	2	2	1	10.1	18.282	2357000
A0A251NCA3;M5VWN8	A0A251NCA3_PRUPE Uncharacterized protein OS=Prunus persica OX=3760 GN=PRUPE_7G115400 PE=4 SV=1;M5VWN8_PRUPE Uncharacterized protein OS=Prunus persica OX=3760 GN=PRUPE_7G115400 PE=4 SV=1	2	2	2	2	4.6	85.481	441600
M5WAQ7;A0A251NCC3;M5VUG3;M5VVC8;M5XTA7	M5WAQ7_PRUPE Uncharacterized protein OS=Prunus persica OX=3760 GN=PRUPE_7G083200 PE=4 SV=1;A0A251NCC3_PRUPE Uncharacterized protein OS=Prunus persica OX=3760 GN=PRUPE_7G095700 PE=4 SV=1;M5VUG3_PRUPE Uncharacterized protein (Fragment) OS=Prunus persica OX=3	5	3	3	3	23.8	18.751	4871800
M5VRD8;A0A251NCG7	M5VRD8_PRUPE Uncharacterized protein OS=Prunus persica OX=3760 GN=PRUPE_ppa012833mg PE=4 SV=1;A0A251NCG7_PRUPE Uncharacterized protein OS=Prunus persica OX=3760 GN=PRUPE_7G163800 PE=4 SV=1	2	1	1	1	7.2	16.875	932560
A0A251NCK3;M5VUV2	A0A251NCK3_PRUPE Uncharacterized protein OS=Prunus persica OX=3760 GN=PRUPE_7G168000 PE=3 SV=1;M5VUV2_PRUPE Uncharacterized protein OS=Prunus persica OX=3760 GN=PRUPE_7G168000 PE=3 SV=1	2	1	1	1	0.5	440.56	167420
A0A251NCU1;A0A251NCP3;M5VS25	A0A251NCU1_PRUPE Uncharacterized protein OS=Prunus persica OX=3760 GN=PRUPE_7G170100 PE=4 SV=1;A0A251NCP3_PRUPE Uncharacterized protein OS=Prunus persica OX=3760 GN=PRUPE_7G170100 PE=4 SV=1;M5VS25_PRUPE Uncharacterized protein OS=Prunus persica OX=3760 GN=	3	3	3	3	28.1	16.023	7105000
A0A251NCU6;M5VRC8;M5X2Z9;A0A251N590;M5W622	A0A251NCU6_PRUPE Uncharacterized protein OS=Prunus persica OX=3760 GN=PRUPE_7G172700 PE=3 SV=1;M5VRC8_PRUPE Uncharacterized protein OS=Prunus persica OX=3760 GN=PRUPE_7G172700 PE=3 SV=1	5	5	2	2	33.1	16.496	4528000
A0A251ND97;M5VR56;M5VR26;M5W3F5;M5VRY8	A0A251ND97_PRUPE Uncharacterized protein OS=Prunus persica OX=3760 GN=PRUPE_7G182800 PE=4 SV=1;M5VR56_PRUPE Uncharacterized protein OS=Prunus persica OX=3760 GN=PRUPE_ppa011596mg PE=4 SV=1;M5VR26_PRUPE Uncharacterized protein OS=Prunus persica OX=3760 GN=P	5	1	1	1	4.8	16.004	197000
A0A251NDI9;M5W964	A0A251NDI9_PRUPE Uncharacterized protein OS=Prunus persica OX=3760 GN=PRUPE_7G187600 PE=3 SV=1;M5W964_PRUPE Thioredoxin reductase OS=Prunus persica OX=3760 GN=PRUPE_7G187600 PE=3 SV=1	2	1	1	1	3	38.356	270400
A0A251RDC6;A0A251NE91;A0A251NE78;M5W307;M5XE64	A0A251RDC6_PRUPE Uncharacterized protein OS=Prunus persica OX=3760 GN=PRUPE_1G405800 PE=3 SV=1;A0A251NE91_PRUPE Uncharacterized protein OS=Prunus persica OX=3760 GN=PRUPE_7G202300 PE=3 SV=1;A0A251NE78_PRUPE Uncharacterized protein OS=Prunus persica OX=3760	5	1	1	1	5.1	26.285	209860
A0A251NE97;M5VQZ1	A0A251NE97_PRUPE Uncharacterized protein OS=Prunus persica OX=3760 GN=PRUPE_7G203100 PE=3 SV=1;M5VQZ1_PRUPE Uncharacterized protein OS=Prunus persica OX=3760 GN=PRUPE_7G203100 PE=3 SV=1	2	2	2	2	8.7	21.017	1663000
Q5I190;A0A251NEB7	Q5I190_PRUPE Beta-galactosidase OS=Prunus persica OX=3760 PE=2 SV=1;A0A251NEB7_PRUPE Beta-galactosidase OS=Prunus persica OX=3760 GN=PRUPE_7G163100 PE=3 SV=1	2	1	1	1	1.9	94.492	7350600
A0A251NEN4;M5VW05;M5W8I2	A0A251NEN4_PRUPE Uncharacterized protein OS=Prunus persica OX=3760 GN=PRUPE_7G207300 PE=3 SV=1;M5VW05_PRUPE Uncharacterized protein OS=Prunus persica OX=3760 GN=PRUPE_7G207300 PE=3 SV=1;M5W8I2_PRUPE Uncharacterized protein OS=Prunus persica OX=3760 GN=PRUP	3	2	2	2	7	39.706	865690
A0A251NF02;M5VTU6;A0A251NH07;A0A251NF19	A0A251NF02_PRUPE Uncharacterized protein OS=Prunus persica OX=3760 GN=PRUPE_7G218300 PE=4 SV=1;M5VTU6_PRUPE Uncharacterized protein OS=Prunus persica OX=3760 GN=PRUPE_ppa002244mg PE=4 SV=1;A0A251NH07_PRUPE Uncharacterized protein OS=Prunus persica OX=3760	4	2	2	2	3.2	75.538	210120
A0A251NFC4;M5W244;A0A251RCL3;A0A251RCZ3;A0A251RD04;A0A251RFC6;M5XEM3	A0A251NFC4_PRUPE Lactoylglutathione lyase OS=Prunus persica OX=3760 GN=PRUPE_7G224600 PE=3 SV=1;M5W244_PRUPE Lactoylglutathione lyase OS=Prunus persica OX=3760 GN=PRUPE_7G224600 PE=3 SV=1;A0A251RCL3_PRUPE Uncharacterized protein OS=Prunus persica OX=3760 G	7	2	2	2	6.8	38.842	166830
A0A251NFG5;M5VUX8	A0A251NFG5_PRUPE Elongation factor Ts, mitochondrial OS=Prunus persica OX=3760 GN=EFTS PE=3 SV=1;M5VUX8_PRUPE Elongation factor Ts, mitochondrial OS=Prunus persica OX=3760 GN=EFTS PE=3 SV=1	2	8	8	8	11.6	102.12	4566300
A0A251NFL6	A0A251NFL6_PRUPE Uncharacterized protein OS=Prunus persica OX=3760 GN=PRUPE_7G228100 PE=4 SV=1	1	6	6	6	10	82.575	11453000
M5XG89;A0A251RE55;A0A251NG22;M5VQS7;M5XCV1	M5XG89_PRUPE GTP-binding nuclear protein OS=Prunus persica OX=3760 GN=PRUPE_1G473000 PE=3 SV=1;A0A251RE55_PRUPE GTP-binding nuclear protein OS=Prunus persica OX=3760 GN=PRUPE_1G472900 PE=3 SV=1;A0A251NG22_PRUPE GTP-binding nuclear protein OS=Prunus persica	5	4	4	4	21.7	25.257	2012600
A0A251NG74;M5VTH9	A0A251NG74_PRUPE Uncharacterized protein OS=Prunus persica OX=3760 GN=PRUPE_7G241800 PE=4 SV=1;M5VTH9_PRUPE Uncharacterized protein OS=Prunus persica OX=3760 GN=PRUPE_ppa022313mg PE=4 SV=1	2	4	4	4	19	25.899	50853000
M5VSL8;A0A251NGA1	M5VSL8_PRUPE Uncharacterized protein (Fragment) OS=Prunus persica OX=3760 GN=PRUPE_ppa024062mg PE=4 SV=1;A0A251NGA1_PRUPE Uncharacterized protein OS=Prunus persica OX=3760 GN=PRUPE_7G245400 PE=4 SV=1	2	8	8	8	56.3	18.879	33207000
M5W390;A0A251NGK3	M5W390_PRUPE Uncharacterized protein OS=Prunus persica OX=3760 GN=PRUPE_ppa010958mg PE=4 SV=1;A0A251NGK3_PRUPE Uncharacterized protein OS=Prunus persica OX=3760 GN=PRUPE_7G248900 PE=4 SV=1	2	2	2	2	8.3	23.816	171670000
M5WFD7;A0A251NJI1;A0A251NGN5	M5WFD7_PRUPE Uncharacterized protein OS=Prunus persica OX=3760 GN=PRUPE_ppa001280mg PE=4 SV=1;A0A251NJI1_PRUPE Uncharacterized protein OS=Prunus persica OX=3760 GN=PRUPE_7G251000 PE=4 SV=1;A0A251NGN5_PRUPE Uncharacterized protein OS=Prunus persica OX=3760	3	1	1	1	1.2	96.809	591220
M5W3U4;A0A251NH70	M5W3U4_PRUPE 40S ribosomal protein S12 OS=Prunus persica OX=3760 GN=PRUPE_7G260600 PE=3 SV=1;A0A251NH70_PRUPE 40S ribosomal protein S12 OS=Prunus persica OX=3760 GN=PRUPE_7G260600 PE=3 SV=1	2	4	4	4	37.2	15.316	12471000
A0A251NJ72;M5VWB0;A0A251NHD8;A0A251NHB7	A0A251NJ72_PRUPE Carboxypeptidase OS=Prunus persica OX=3760 GN=PRUPE_7G264200 PE=3 SV=1;M5VWB0_PRUPE Carboxypeptidase OS=Prunus persica OX=3760 GN=PRUPE_ppa019210mg PE=3 SV=1;A0A251NHD8_PRUPE Carboxypeptidase OS=Prunus persica OX=3760 GN=PRUPE_7G264200 PE=	4	3	3	3	8.5	46.274	222710
A0A251NK75;A0A251NHE1;M5VS10	A0A251NK75_PRUPE Uncharacterized protein OS=Prunus persica OX=3760 GN=PRUPE_7G264300 PE=4 SV=1;A0A251NHE1_PRUPE Uncharacterized protein OS=Prunus persica OX=3760 GN=PRUPE_7G264300 PE=4 SV=1;M5VS10_PRUPE Uncharacterized protein OS=Prunus persica OX=3760 GN=	3	2	1	1	15.4	17.834	351710
M5WE73;A0A251NHL4;A0A251NHJ9;A0A251NKE5;M5XG00	M5WE73_PRUPE Uncharacterized protein (Fragment) OS=Prunus persica OX=3760 GN=PRUPE_ppa009282m2g PE=3 SV=1;A0A251NHL4_PRUPE Uncharacterized protein OS=Prunus persica OX=3760 GN=PRUPE_7G266900 PE=3 SV=1;A0A251NHJ9_PRUPE Uncharacterized protein OS=Prunus pers	5	3	3	3	13.3	30.068	2863700
A0A251NI06;M5WHB8	A0A251NI06_PRUPE Uncharacterized protein OS=Prunus persica OX=3760 GN=PRUPE_6G001700 PE=4 SV=1;M5WHB8_PRUPE Uncharacterized protein OS=Prunus persica OX=3760 GN=PRUPE_6G001700 PE=4 SV=1	2	5	5	5	11.7	67.371	2031600
A0A251NI98;M5W169	A0A251NI98_PRUPE Uncharacterized protein OS=Prunus persica OX=3760 GN=PRUPE_6G007100 PE=4 SV=1;M5W169_PRUPE Uncharacterized protein OS=Prunus persica OX=3760 GN=PRUPE_6G007100 PE=4 SV=1	2	1	1	1	7.2	15.612	682080
A0A251NIG6;M5WQ50;A0A251QEG1;M5X3W6	A0A251NIG6_PRUPE Uncharacterized protein OS=Prunus persica OX=3760 GN=PRUPE_6G011500 PE=4 SV=1;M5WQ50_PRUPE Uncharacterized protein OS=Prunus persica OX=3760 GN=PRUPE_ppb024194mg PE=4 SV=1;A0A251QEG1_PRUPE Uncharacterized protein OS=Prunus persica OX=3760	4	2	2	2	27.4	8.1132	1893500
A0A251NIV2;M5VUR6	A0A251NIV2_PRUPE Uncharacterized protein OS=Prunus persica OX=3760 GN=PRUPE_7G256400 PE=4 SV=1;M5VUR6_PRUPE Uncharacterized protein OS=Prunus persica OX=3760 GN=PRUPE_ppa003792mg PE=4 SV=1	2	4	4	4	9	60.2	4202300
M5VXP7;A0A251NJ52	M5VXP7_PRUPE Uncharacterized protein OS=Prunus persica OX=3760 GN=PRUPE_ppa003912mg PE=4 SV=1;A0A251NJ52_PRUPE Uncharacterized protein OS=Prunus persica OX=3760 GN=PRUPE_6G026700 PE=4 SV=1	2	1	1	1	2.2	56.464	193030
M5VQF9;A0A251NJH3;M5VPK4	M5VQF9_PRUPE Purple acid phosphatase OS=Prunus persica OX=3760 GN=PRUPE_ppa004955mg PE=3 SV=1;A0A251NJH3_PRUPE Purple acid phosphatase OS=Prunus persica OX=3760 GN=PRUPE_7G250300 PE=3 SV=1;M5VPK4_PRUPE Purple acid phosphatase OS=Prunus persica OX=3760 GN=P	3	3	3	3	11.5	48.071	1583300
M5VYG4;A0A251NJK2	M5VYG4_PRUPE Uncharacterized protein OS=Prunus persica OX=3760 GN=PRUPE_ppa000481mg PE=4 SV=1;A0A251NJK2_PRUPE Uncharacterized protein OS=Prunus persica OX=3760 GN=PRUPE_6G032100 PE=4 SV=1	2	2	2	2	2.8	123.23	368250
A0A251NK07;M5VUB3	A0A251NK07_PRUPE Uncharacterized protein OS=Prunus persica OX=3760 GN=PRUPE_7G260900 PE=4 SV=1;M5VUB3_PRUPE Uncharacterized protein OS=Prunus persica OX=3760 GN=PRUPE_7G260900 PE=4 SV=1	2	3	3	3	30.7	11.552	8906500
M5W0V2;A0A251NK32	M5W0V2_PRUPE Uncharacterized protein OS=Prunus persica OX=3760 GN=PRUPE_ppa013519mg PE=3 SV=1;A0A251NK32_PRUPE Uncharacterized protein OS=Prunus persica OX=3760 GN=PRUPE_6G041500 PE=3 SV=1	2	1	1	1	12.7	12.167	12220000
M5VZL9;A0A251NKH8;A0A251NKE1;M5WIG3;A0A251QLK8;M5X1J7	M5VZL9_PRUPE 40S ribosomal protein S4 OS=Prunus persica OX=3760 GN=PRUPE_6G051000 PE=3 SV=1;A0A251NKH8_PRUPE 40S ribosomal protein S4 OS=Prunus persica OX=3760 GN=PRUPE_6G051000 PE=3 SV=1;A0A251NKE1_PRUPE 40S ribosomal protein S4 OS=Prunus persica OX=3760	6	5	5	5	20	29.95	2936200
A0A251NKM5;M5WC99	A0A251NKM5_PRUPE Uncharacterized protein OS=Prunus persica OX=3760 GN=PRUPE_6G054200 PE=4 SV=1;M5WC99_PRUPE Uncharacterized protein OS=Prunus persica OX=3760 GN=PRUPE_ppa009768mg PE=4 SV=1	2	8	8	8	51.1	25.626	10022000
M5WBH3;A0A251NLC5;M5WBJ3;M5X390	M5WBH3_PRUPE Peroxidase OS=Prunus persica OX=3760 GN=PRUPE_ppa007654mg PE=3 SV=1;A0A251NLC5_PRUPE Peroxidase OS=Prunus persica OX=3760 GN=PRUPE_6G013400 PE=3 SV=1;M5WBJ3_PRUPE Peroxidase OS=Prunus persica OX=3760 GN=PRUPE_6G013200 PE=3 SV=1	4	7	7	6	25.8	38.114	165150000
A0A251NLI8;M5WIA7;A0A251NLG6	A0A251NLI8_PRUPE Uncharacterized protein OS=Prunus persica OX=3760 GN=PRUPE_6G070500 PE=4 SV=1;M5WIA7_PRUPE Uncharacterized protein OS=Prunus persica OX=3760 GN=PRUPE_6G070500 PE=4 SV=1;A0A251NLG6_PRUPE Uncharacterized protein OS=Prunus persica OX=3760 GN=	3	3	3	3	13.8	35.567	5701400
M5WKJ8;A0A251NLP9	M5WKJ8_PRUPE Uncharacterized protein (Fragment) OS=Prunus persica OX=3760 GN=PRUPE_ppa023463mg PE=4 SV=1;A0A251NLP9_PRUPE Uncharacterized protein OS=Prunus persica OX=3760 GN=PRUPE_6G078300 PE=4 SV=1	2	2	2	2	5.8	38.379	1742100
M5W077;A0A251NLU9	M5W077_PRUPE Uncharacterized protein OS=Prunus persica OX=3760 GN=PRUPE_ppa011728mg PE=3 SV=1;A0A251NLU9_PRUPE Uncharacterized protein OS=Prunus persica OX=3760 GN=PRUPE_6G080200 PE=3 SV=1	2	2	2	2	15.6	22.123	1349200
A0A251QMC8;A0A251QK62;M5WU18;M5WBY4;A0A251QQJ0;M5W4G8;M5X0Z8;M5W133;A0A251NM07;M5WGJ6;M5XLT0	A0A251QMC8_PRUPE Uncharacterized protein OS=Prunus persica OX=3760 GN=PRUPE_2G271800 PE=4 SV=1;A0A251QK62_PRUPE Uncharacterized protein OS=Prunus persica OX=3760 GN=PRUPE_2G230200 PE=4 SV=1;M5WU18_PRUPE Uncharacterized protein OS=Prunus persica OX=3760 GN=	11	1	1	1	5.9	20.737	595440
M5WS08;A0A251NP58;M5VVQ9	M5WS08_PRUPE Uncharacterized protein OS=Prunus persica OX=3760 GN=PRUPE_ppa000235mg PE=3 SV=1;A0A251NP58_PRUPE Uncharacterized protein OS=Prunus persica OX=3760 GN=PRUPE_6G122100 PE=3 SV=1;M5VVQ9_PRUPE Uncharacterized protein OS=Prunus persica OX=3760 GN=P	3	1	1	1	0.8	161.35	18211
A0A251NP95;M5W137	A0A251NP95_PRUPE Uncharacterized protein OS=Prunus persica OX=3760 GN=PRUPE_6G123800 PE=3 SV=1;M5W137_PRUPE Uncharacterized protein OS=Prunus persica OX=3760 GN=PRUPE_ppa011311mg PE=3 SV=1	2	4	4	4	37.2	11.439	50867000
A0A251NPC0;M5VYN0	A0A251NPC0_PRUPE Uncharacterized protein OS=Prunus persica OX=3760 GN=PRUPE_6G124700 PE=4 SV=1;M5VYN0_PRUPE Uncharacterized protein OS=Prunus persica OX=3760 GN=PRUPE_6G124700 PE=4 SV=1	2	1	1	1	2.9	42.896	89011
M5WI43;M5W2M2;M5VRE3;A0A251NPU5	M5WI43_PRUPE Uncharacterized protein OS=Prunus persica OX=3760 GN=PRUPE_4G079500 PE=3 SV=1;M5W2M2_PRUPE Uncharacterized protein (Fragment) OS=Prunus persica OX=3760 GN=PRUPE_ppa025434mg PE=3 SV=1;M5VRE3_PRUPE Uncharacterized protein OS=Prunus persica OX=37	4	1	1	1	8.7	16.359	2206200
A0A251NPV5;M5WDE1;M5XGG0;A0A251QFP3	A0A251NPV5_PRUPE Uncharacterized protein OS=Prunus persica OX=3760 GN=PRUPE_6G086600 PE=3 SV=1;M5WDE1_PRUPE Uncharacterized protein OS=Prunus persica OX=3760 GN=PRUPE_ppa012945mg PE=3 SV=1;M5XGG0_PRUPE Uncharacterized protein OS=Prunus persica OX=3760 GN=P	4	4	4	2	28.5	14.209	10679000
M5WF24;A0A251NQ02	M5WF24_PRUPE Uncharacterized protein OS=Prunus persica OX=3760 GN=PRUPE_ppa022897mg PE=4 SV=1;A0A251NQ02_PRUPE Uncharacterized protein OS=Prunus persica OX=3760 GN=PRUPE_6G105900 PE=4 SV=1	2	1	1	1	8.4	17.532	5070200
A0A251NQG4	A0A251NQG4_PRUPE Uncharacterized protein OS=Prunus persica OX=3760 GN=PRUPE_6G146500 PE=4 SV=1	1	2	2	2	17.4	13.527	446950
A0A251NQJ6;M5WJP8;A0A251N8Q4	A0A251NQJ6_PRUPE Uncharacterized protein OS=Prunus persica OX=3760 GN=PRUPE_6G147100 PE=4 SV=1;M5WJP8_PRUPE Uncharacterized protein OS=Prunus persica OX=3760 GN=PRUPE_ppa010930mg PE=4 SV=1;A0A251N8Q4_PRUPE Uncharacterized protein OS=Prunus persica OX=3760	3	2	2	2	15.3	17.223	13676000
A0A251NQR1;M5WL18	A0A251NQR1_PRUPE Uncharacterized protein OS=Prunus persica OX=3760 GN=PRUPE_6G150800 PE=4 SV=1;M5WL18_PRUPE Uncharacterized protein OS=Prunus persica OX=3760 GN=PRUPE_ppa025914mg PE=4 SV=1	2	1	1	1	1.6	68.304	245030
A0A251NQV2;M5WD20	A0A251NQV2_PRUPE Uncharacterized protein OS=Prunus persica OX=3760 GN=PRUPE_6G154100 PE=4 SV=1;M5WD20_PRUPE Uncharacterized protein OS=Prunus persica OX=3760 GN=PRUPE_ppa012118mg PE=4 SV=1	2	8	8	8	43	23.641	100690000
A0A251NT06;A0A251NRA2;M5WMT8	A0A251NT06_PRUPE Uncharacterized protein OS=Prunus persica OX=3760 GN=PRUPE_6G162300 PE=4 SV=1;A0A251NRA2_PRUPE Uncharacterized protein OS=Prunus persica OX=3760 GN=PRUPE_6G162300 PE=4 SV=1;M5WMT8_PRUPE Uncharacterized protein (Fragment) OS=Prunus persica	3	8	8	8	45.9	21.024	19201000
A0A251NRZ8;M5W500	A0A251NRZ8_PRUPE Uncharacterized protein OS=Prunus persica OX=3760 GN=PRUPE_6G176700 PE=4 SV=1;M5W500_PRUPE Uncharacterized protein OS=Prunus persica OX=3760 GN=PRUPE_ppa002642mg PE=4 SV=1	2	5	5	5	9.1	63.313	4911100
M5W712;A0A251NS40	M5W712_PRUPE Uncharacterized protein OS=Prunus persica OX=3760 GN=PRUPE_ppa002551mg PE=4 SV=1;A0A251NS40_PRUPE Uncharacterized protein OS=Prunus persica OX=3760 GN=PRUPE_6G178400 PE=4 SV=1	2	3	3	3	6.5	72.506	111890
A0A251NS80;M5W4Z9	A0A251NS80_PRUPE Uncharacterized protein OS=Prunus persica OX=3760 GN=PRUPE_6G126300 PE=4 SV=1	2	3	3	3	15.2	29.973	1676900
A0A251NSW6;M5WL15	A0A251NSW6_PRUPE Uncharacterized protein OS=Prunus persica OX=3760 GN=PRUPE_6G196800 PE=4 SV=1;M5WL15_PRUPE Uncharacterized protein OS=Prunus persica OX=3760 GN=PRUPE_ppa016087mg PE=4 SV=1	2	1	1	1	1.1	93.016	452310
A0A251NTB9	A0A251NTB9_PRUPE Uncharacterized protein OS=Prunus persica OX=3760 GN=PRUPE_6G205000 PE=4 SV=1	1	1	1	1	1	118.91	21756000
A0A251NTL5;A0A251NTI9;M5VKW9;M5VZS8	A0A251NTL5_PRUPE Malate dehydrogenase OS=Prunus persica OX=3760 GN=PRUPE_6G212400 PE=3 SV=1;A0A251NTI9_PRUPE Malate dehydrogenase OS=Prunus persica OX=3760 GN=PRUPE_6G212400 PE=3 SV=1;M5VKW9_PRUPE Malate dehydrogenase OS=Prunus persica OX=3760 GN=PRUPE_8G1	4	3	3	3	15.3	24.381	1038300
A0A251NTK8	A0A251NTK8_PRUPE Uncharacterized protein OS=Prunus persica OX=3760 GN=PRUPE_6G213200 PE=4 SV=1	1	3	3	3	5.3	75.366	471660
M5WC73;M5W421;A0A251NUR1;M5WJ67;M5WTB9;A0A251NUP0	M5WC73_PRUPE Uncharacterized protein OS=Prunus persica OX=3760 GN=PRUPE_5G169800 PE=3 SV=1;M5W421_PRUPE Uncharacterized protein (Fragment) OS=Prunus persica OX=3760 GN=PRUPE_ppa001607m2g PE=3 SV=1;A0A251NUR1_PRUPE Uncharacterized protein OS=Prunus persica	6	1	1	1	2	68.911	37655
A0A251NUV0	A0A251NUV0_PRUPE Uncharacterized protein OS=Prunus persica OX=3760 GN=PRUPE_6G237100 PE=4 SV=1	1	1	1	1	4.5	26.242	2219300
A0A251NUV5;M5WK49;A0A251NWC2;M5W1C8	A0A251NUV5_PRUPE V-type proton ATPase subunit G OS=Prunus persica OX=3760 GN=PRUPE_6G237200 PE=3 SV=1;M5WK49_PRUPE V-type proton ATPase subunit G OS=Prunus persica OX=3760 GN=PRUPE_ppa012208mg PE=3 SV=1;A0A251NWC2_PRUPE V-type proton ATPase subunit G OS=Pr	4	6	6	4	59.1	12.02	117140000
A0A251NV29	A0A251NV29_PRUPE Uncharacterized protein OS=Prunus persica OX=3760 GN=PRUPE_6G241400 PE=4 SV=1	1	1	1	1	1.7	104.89	80211
A0A251NV74;M5WCZ8	A0A251NV74_PRUPE Uncharacterized protein OS=Prunus persica OX=3760 GN=PRUPE_6G188000 PE=3 SV=1;M5WCZ8_PRUPE Uncharacterized protein OS=Prunus persica OX=3760 GN=PRUPE_ppa011999mg PE=4 SV=1	2	5	5	5	29.1	19.693	8839200
A0A251NV87;M5WCQ1	A0A251NV87_PRUPE Uncharacterized protein OS=Prunus persica OX=3760 GN=PRUPE_6G244900 PE=4 SV=1;M5WCQ1_PRUPE Uncharacterized protein OS=Prunus persica OX=3760 GN=PRUPE_6G244900 PE=4 SV=1	2	5	5	5	32.9	23.146	44512000
A0A251NVG0;M5W128	A0A251NVG0_PRUPE Uncharacterized protein OS=Prunus persica OX=3760 GN=PRUPE_6G194000 PE=4 SV=1;M5W128_PRUPE Uncharacterized protein OS=Prunus persica OX=3760 GN=PRUPE_6G194000 PE=4 SV=1	2	3	3	3	19.2	21.676	1826800
M5W3N4;A0A251NVP3;M5X5S2;M5WGL7;M5W6U5;M5XGK4;M5WY92;M5W2G1;A0A251NLT1	M5W3N4_PRUPE Uncharacterized protein OS=Prunus persica OX=3760 GN=PRUPE_ppa024477mg PE=3 SV=1;A0A251NVP3_PRUPE Uncharacterized protein OS=Prunus persica OX=3760 GN=PRUPE_6G252500 PE=3 SV=1;M5X5S2_PRUPE Uncharacterized protein OS=Prunus persica OX=3760 GN=P	9	14	14	14	32.3	69.577	6042200
A0A251NWA2;M5WC45	A0A251NWA2_PRUPE Uncharacterized protein OS=Prunus persica OX=3760 GN=PRUPE_6G235900 PE=4 SV=1;M5WC45_PRUPE Uncharacterized protein OS=Prunus persica OX=3760 GN=PRUPE_ppa009295mg PE=4 SV=1	2	1	1	1	3.6	29.628	1870500
A0A251NWF3;A0A251NWD5;M5WJZ2;M5W8A3	A0A251NWF3_PRUPE Uncharacterized protein OS=Prunus persica OX=3760 GN=PRUPE_6G269200 PE=4 SV=1;A0A251NWD5_PRUPE Uncharacterized protein OS=Prunus persica OX=3760 GN=PRUPE_6G269200 PE=4 SV=1;M5WJZ2_PRUPE Uncharacterized protein OS=Prunus persica OX=3760 GN=	4	2	2	2	4	60.064	617340
M5VYL1;A0A251NWD9	M5VYL1_PRUPE Uncharacterized protein OS=Prunus persica OX=3760 GN=PRUPE_ppa007036mg PE=3 SV=1;A0A251NWD9_PRUPE Uncharacterized protein OS=Prunus persica OX=3760 GN=PRUPE_6G267900 PE=3 SV=1	2	1	1	1	3.4	41.915	258690
M5W7N1;M5W3V0;A0A251NWK2;A0A251NY35	M5W7N1_PRUPE Uncharacterized protein (Fragment) OS=Prunus persica OX=3760 GN=PRUPE_ppa024383mg PE=3 SV=1;M5W3V0_PRUPE Uncharacterized protein OS=Prunus persica OX=3760 GN=PRUPE_ppa026687mg PE=3 SV=1;A0A251NWK2_PRUPE Uncharacterized protein OS=Prunus persic	4	1	1	1	1.5	100.41	215130
A0A251NWM2	A0A251NWM2_PRUPE Chlorophyll a-b binding protein, chloroplastic OS=Prunus persica OX=3760 GN=PRUPE_6G276200 PE=3 SV=1	1	5	5	4	20.6	31.197	2855100
A0A251NWM5	A0A251NWM5_PRUPE Uncharacterized protein OS=Prunus persica OX=3760 GN=PRUPE_6G275300 PE=4 SV=1	1	1	1	1	2.7	58.432	326130
M5W5T0;A0A251NWZ7	M5W5T0_PRUPE Uncharacterized protein OS=Prunus persica OX=3760 GN=PRUPE_6G284800 PE=4 SV=1;A0A251NWZ7_PRUPE Uncharacterized protein OS=Prunus persica OX=3760 GN=PRUPE_6G284800 PE=4 SV=1	2	1	1	1	10.4	12.089	669940
M5WKL7;A0A251NXB5	M5WKL7_PRUPE Non-specific lipid-transfer protein OS=Prunus persica OX=3760 GN=PRUPE_ppa013565mg PE=3 SV=1;A0A251NXB5_PRUPE Non-specific lipid-transfer protein OS=Prunus persica OX=3760 GN=PRUPE_6G292900 PE=3 SV=1	2	2	2	2	19	12.087	2138900
A0A251NXW1	A0A251NXW1_PRUPE Uncharacterized protein OS=Prunus persica OX=3760 GN=PRUPE_6G303400 PE=4 SV=1	1	21	21	21	35	94.351	5710700
M5WAH8;M5VZW9;A0A251NZ17	M5WAH8_PRUPE Uncharacterized protein OS=Prunus persica OX=3760 GN=PRUPE_5G113300 PE=3 SV=1;M5VZW9_PRUPE Uncharacterized protein OS=Prunus persica OX=3760 GN=PRUPE_ppa010919mg PE=4 SV=1;A0A251NZ17_PRUPE Uncharacterized protein OS=Prunus persica OX=3760 GN=P	3	1	1	1	4.3	26.2	336620
M5W114;A0A251P0S2;A0A251P0N2	M5W114_PRUPE Uncharacterized protein OS=Prunus persica OX=3760 GN=PRUPE_ppa011138mg PE=4 SV=1;A0A251P0S2_PRUPE Uncharacterized protein OS=Prunus persica OX=3760 GN=PRUPE_6G359400 PE=4 SV=1;A0A251P0N2_PRUPE Uncharacterized protein OS=Prunus persica OX=3760	3	1	1	1	4.5	25.773	720360
M5VGX8;M5W0C3;A0A251P0X7;A0A251P137;A0A251P130;A0A251P0Z9	M5VGX8_PRUPE Uncharacterized protein (Fragment) OS=Prunus persica OX=3760 GN=PRUPE_ppa018215mg PE=4 SV=1;M5W0C3_PRUPE Phosphoglycolate phosphatase OS=Prunus persica OX=3760 GN=PRUPE_ppa009109mg PE=3 SV=1;A0A251P0X7_PRUPE Phosphoglycolate phosphatase OS=Pru	6	1	1	1	6.8	17.49	405230
M5WK75;A0A251P0Y1;M5W1F6;A0A251P0Y2	M5WK75_PRUPE Uncharacterized protein OS=Prunus persica OX=3760 GN=PRUPE_ppa012372mg PE=4 SV=1;A0A251P0Y1_PRUPE Uncharacterized protein OS=Prunus persica OX=3760 GN=PRUPE_6G362500 PE=4 SV=1;M5W1F6_PRUPE Uncharacterized protein OS=Prunus persica OX=3760 GN=P	4	3	3	3	18.7	18.674	8580200
M5W1R0;A0A251P0Z8	M5W1R0_PRUPE Acyl carrier protein OS=Prunus persica OX=3760 GN=PRUPE_6G335300 PE=3 SV=1;A0A251P0Z8_PRUPE Acyl carrier protein OS=Prunus persica OX=3760 GN=PRUPE_6G335300 PE=3 SV=1	2	1	1	1	10.5	15.126	4703600
A0A251P188;M5WQC0	A0A251P188_PRUPE Pyrophosphate--fructose 6-phosphate 1-phosphotransferase subunit alpha OS=Prunus persica OX=3760 GN=PFP-ALPHA PE=3 SV=1;M5WQC0_PRUPE Pyrophosphate--fructose 6-phosphate 1-phosphotransferase subunit alpha OS=Prunus persica OX=3760 GN=PFP-AL	2	2	2	2	5.3	67.464	141760
A0A251P1F9;M5WF88	A0A251P1F9_PRUPE Glyceraldehyde-3-phosphate dehydrogenase OS=Prunus persica OX=3760 GN=PRUPE_5G008000 PE=3 SV=1;M5WF88_PRUPE Glyceraldehyde-3-phosphate dehydrogenase OS=Prunus persica OX=3760 GN=PRUPE_5G008000 PE=3 SV=1	2	9	6	6	21.3	43.403	2011300
Q9SM65;A0A251P1S7;Q7XTK9;Q7XTK8;M5WY75;M5WBL5;A0A251P1P5	Q9SM65_PRUPE Catalase (Fragment) OS=Prunus persica OX=3760 GN=cat1 PE=2 SV=1;A0A251P1S7_PRUPE Catalase OS=Prunus persica OX=3760 GN=PRUPE_5G011400 PE=3 SV=1;Q7XTK9_PRUPE Catalase OS=Prunus persica OX=3760 GN=cat1 PE=2 SV=1;Q7XTK8_PRUPE Catalase OS=Prunus p	7	3	3	3	8.3	49.221	1263000
M5W463;A0A251P1S9	M5W463_PRUPE Uncharacterized protein OS=Prunus persica OX=3760 GN=PRUPE_ppa008282mg PE=3 SV=1;A0A251P1S9_PRUPE Uncharacterized protein OS=Prunus persica OX=3760 GN=PRUPE_6G315000 PE=3 SV=1	2	4	4	4	13.3	37.261	1398600
M5WAH0;A0A251P298	M5WAH0_PRUPE Uncharacterized protein OS=Prunus persica OX=3760 GN=PRUPE_ppa010532mg PE=4 SV=1;A0A251P298_PRUPE Uncharacterized protein OS=Prunus persica OX=3760 GN=PRUPE_5G019900 PE=4 SV=1	2	1	1	1	4.9	26.554	371780
M5W8W0;M5W8V6;A0A251P380;A0A251P344	M5W8W0_PRUPE Uncharacterized protein OS=Prunus persica OX=3760 GN=PRUPE_ppb021022mg PE=4 SV=1;M5W8V6_PRUPE Uncharacterized protein OS=Prunus persica OX=3760 GN=PRUPE_ppb020591mg PE=4 SV=1;A0A251P380_PRUPE Uncharacterized protein OS=Prunus persica OX=3760 G	4	1	1	1	1.8	68.311	3848900
A0A251P3P9	A0A251P3P9_PRUPE Uncharacterized protein OS=Prunus persica OX=3760 GN=PRUPE_5G044700 PE=4 SV=1	1	1	1	1	4.7	18.918	30721000
A0A251P497;M5WMI9;A0A251P4C4	A0A251P497_PRUPE Uncharacterized protein OS=Prunus persica OX=3760 GN=PRUPE_5G060200 PE=4 SV=1;M5WMI9_PRUPE Uncharacterized protein OS=Prunus persica OX=3760 GN=PRUPE_5G060200 PE=4 SV=1;A0A251P4C4_PRUPE Uncharacterized protein OS=Prunus persica OX=3760 GN=	3	7	7	5	24	38.727	13557000
M5W979;A0A251P4P3;A0A251P886;A0A251P4T8;A0A251P4N8;A0A251P690	M5W979_PRUPE Uncharacterized protein OS=Prunus persica OX=3760 GN=PRUPE_ppa000035mg PE=4 SV=1;A0A251P4P3_PRUPE Uncharacterized protein OS=Prunus persica OX=3760 GN=PRUPE_5G068000 PE=4 SV=1;A0A251P886_PRUPE Uncharacterized protein OS=Prunus persica OX=3760	6	1	1	1	1.1	241.83	114070
A0A251P4T3	A0A251P4T3_PRUPE Protein transport protein sec16 OS=Prunus persica OX=3760 GN=PRUPE_5G070400 PE=3 SV=1	1	1	1	1	1.6	153.13	57259
A0A251P517;M5X024	A0A251P517_PRUPE Uncharacterized protein OS=Prunus persica OX=3760 GN=PRUPE_5G074500 PE=4 SV=1;M5X024_PRUPE Uncharacterized protein OS=Prunus persica OX=3760 GN=PRUPE_ppa011496mg PE=4 SV=1	2	1	1	1	6.8	22.639	145370
A0A251P576;M5WVV6;M5WB12	A0A251P576_PRUPE Uncharacterized protein OS=Prunus persica OX=3760 GN=PRUPE_5G077000 PE=4 SV=1;M5WVV6_PRUPE Uncharacterized protein OS=Prunus persica OX=3760 GN=PRUPE_ppa012589mg PE=4 SV=1	3	3	3	3	10.9	27.448	4710900
A0A251P580;M5WBZ2	A0A251P580_PRUPE Uncharacterized protein OS=Prunus persica OX=3760 GN=PRUPE_5G079300 PE=4 SV=1;M5WBZ2_PRUPE Uncharacterized protein (Fragment) OS=Prunus persica OX=3760 GN=PRUPE_ppa019592mg PE=4 SV=1	2	10	10	10	68	16.487	24956000
M5WDC5;A0A251P589;A0A251P547	M5WDC5_PRUPE Uncharacterized protein OS=Prunus persica OX=3760 GN=PRUPE_ppa011556mg PE=4 SV=1;A0A251P589_PRUPE Uncharacterized protein OS=Prunus persica OX=3760 GN=PRUPE_5G075900 PE=4 SV=1;A0A251P547_PRUPE Uncharacterized protein OS=Prunus persica OX=3760	3	8	8	8	61.2	21.648	26645000
M5WBJ4;A0A251P5Y7;A0A251P7D8	M5WBJ4_PRUPE Uncharacterized protein OS=Prunus persica OX=3760 GN=PRUPE_ppa004075mg PE=4 SV=1;A0A251P5Y7_PRUPE Uncharacterized protein OS=Prunus persica OX=3760 GN=PRUPE_5G091800 PE=4 SV=1;A0A251P7D8_PRUPE Uncharacterized protein OS=Prunus persica OX=3760	3	6	6	6	20	58.38	2700000
M5VS77;A0A251P5Y8;M5VRA2	M5VS77_PRUPE Uncharacterized protein OS=Prunus persica OX=3760 GN=PRUPE_7G121200 PE=4 SV=1;A0A251P5Y8_PRUPE Uncharacterized protein OS=Prunus persica OX=3760 GN=PRUPE_5G092800 PE=4 SV=1;M5VRA2_PRUPE Uncharacterized protein OS=Prunus persica OX=3760 GN=PRUP	3	1	1	1	7.9	17.788	2229000
M5WBW4;A0A251P6C7	M5WBW4_PRUPE Uncharacterized protein OS=Prunus persica OX=3760 GN=PRUPE_ppa011424mg PE=4 SV=1;A0A251P6C7_PRUPE Uncharacterized protein OS=Prunus persica OX=3760 GN=PRUPE_5G029900 PE=4 SV=1	2	1	1	1	7.1	22.386	1332000
M5WBR5;A0A251P6I3;A0A251P6J8	M5WBR5_PRUPE Uncharacterized protein OS=Prunus persica OX=3760 GN=PRUPE_5G105400 PE=3 SV=1;A0A251P6I3_PRUPE Uncharacterized protein OS=Prunus persica OX=3760 GN=PRUPE_5G105400 PE=3 SV=1;A0A251P6J8_PRUPE Uncharacterized protein OS=Prunus persica OX=3760 GN=	3	1	1	1	2.9	52.448	374100
A0A251P6I9;M5WSK7	A0A251P6I9_PRUPE Uncharacterized protein OS=Prunus persica OX=3760 GN=PRUPE_5G105600 PE=3 SV=1;M5WSK7_PRUPE Uncharacterized protein OS=Prunus persica OX=3760 GN=PRUPE_ppa002509mg PE=3 SV=1	2	1	1	1	2	74.655	70949
M5WAF8;A0A251P7C7	M5WAF8_PRUPE Nucleoside diphosphate kinase OS=Prunus persica OX=3760 GN=PRUPE_ppa010725mg PE=3 SV=1;A0A251P7C7_PRUPE Nucleoside diphosphate kinase OS=Prunus persica OX=3760 GN=PRUPE_5G120700 PE=3 SV=1	2	4	4	4	18.1	25.804	5261700
A0A251P827;M5WXM8	A0A251P827_PRUPE Uncharacterized protein OS=Prunus persica OX=3760 GN=PRUPE_5G135400 PE=4 SV=1;M5WXM8_PRUPE Uncharacterized protein OS=Prunus persica OX=3760 GN=PRUPE_5G135400 PE=4 SV=1	2	2	2	2	3.5	89.533	346090
A0A251P881;M5WAU4	A0A251P881_PRUPE Uncharacterized protein OS=Prunus persica OX=3760 GN=PRUPE_5G140100 PE=4 SV=1;M5WAU4_PRUPE Uncharacterized protein OS=Prunus persica OX=3760 GN=PRUPE_5G140100 PE=4 SV=1	2	3	3	3	20.7	19.64	1344100
A0A251P8N0;M5WDV5;A0A251P8K8	A0A251P8N0_PRUPE Uncharacterized protein OS=Prunus persica OX=3760 GN=PRUPE_5G147400 PE=4 SV=1;M5WDV5_PRUPE Uncharacterized protein OS=Prunus persica OX=3760 GN=PRUPE_5G147400 PE=4 SV=1;A0A251P8K8_PRUPE Uncharacterized protein OS=Prunus persica OX=3760 GN=	3	2	2	2	3.8	65.033	127230
M5WY35;A0A251P922;A0A251P909	M5WY35_PRUPE Uncharacterized protein OS=Prunus persica OX=3760 GN=PRUPE_ppa011569mg PE=4 SV=1;A0A251P922_PRUPE Uncharacterized protein OS=Prunus persica OX=3760 GN=PRUPE_5G157300 PE=4 SV=1;A0A251P909_PRUPE Uncharacterized protein OS=Prunus persica OX=3760	3	1	1	1	10.2	23.809	355010
A0A251P9M0;A0A251PD29;M5WB31	A0A251P9M0_PRUPE Uncharacterized protein OS=Prunus persica OX=3760 GN=PRUPE_5G169400 PE=4 SV=1;A0A251PD29_PRUPE Uncharacterized protein OS=Prunus persica OX=3760 GN=PRUPE_5G169400 PE=4 SV=1;M5WB31_PRUPE Uncharacterized protein OS=Prunus persica OX=3760 GN=	3	1	1	1	7.3	27.976	434610
A0A251PA40	A0A251PA40_PRUPE Uncharacterized protein OS=Prunus persica OX=3760 GN=PRUPE_5G175700 PE=4 SV=1	1	1	1	1	16	8.9793	14532000
M5WQE4;A0A251PAB5;A0A251PAB9;A0A251PAD7;M5WXN2	M5WQE4_PRUPE Uncharacterized protein OS=Prunus persica OX=3760 GN=PRUPE_5G184000 PE=4 SV=1;A0A251PAB5_PRUPE Uncharacterized protein OS=Prunus persica OX=3760 GN=PRUPE_5G184000 PE=4 SV=1;A0A251PAB9_PRUPE Uncharacterized protein OS=Prunus persica OX=3760 GN=	5	4	4	4	6.6	75.17	1467300
A0A251PAP9;M5WNX5	A0A251PAP9_PRUPE Uncharacterized protein OS=Prunus persica OX=3760 GN=PRUPE_5G120400 PE=4 SV=1;M5WNX5_PRUPE Uncharacterized protein OS=Prunus persica OX=3760 GN=PRUPE_ppa013667mg PE=4 SV=1	2	2	2	2	32.1	8.5477	5685800
A0A251PAU7;M5WLA8	A0A251PAU7_PRUPE Uncharacterized protein OS=Prunus persica OX=3760 GN=PRUPE_5G122900 PE=4 SV=1;M5WLA8_PRUPE Uncharacterized protein (Fragment) OS=Prunus persica OX=3760 GN=PRUPE_ppa025432mg PE=4 SV=1	2	4	4	4	28.7	18.935	1815500
M5WWS9;A0A251PC41;A0A251PC42	M5WWS9_PRUPE Uncharacterized protein (Fragment) OS=Prunus persica OX=3760 GN=PRUPE_ppa017855mg PE=4 SV=1;A0A251PC41_PRUPE Uncharacterized protein OS=Prunus persica OX=3760 GN=PRUPE_5G220900 PE=4 SV=1;A0A251PC42_PRUPE Uncharacterized protein OS=Prunus persi	3	1	1	1	6.8	34.782	179990
A0A251PCD2;Q6XJV3;M5WAG7	A0A251PCD2_PRUPE Uncharacterized protein OS=Prunus persica OX=3760 GN=PRUPE_5G194300 PE=4 SV=1;Q6XJV3_PRUPE Geranylgeranyl reductase OS=Prunus persica OX=3760 PE=2 SV=1;M5WAG7_PRUPE Uncharacterized protein OS=Prunus persica OX=3760 GN=PRUPE_5G194300 PE=4 S	3	1	1	1	4.1	51.341	127220
A0A251PD45;M5WQI7;A0A251PES6	A0A251PD45_PRUPE Uncharacterized protein OS=Prunus persica OX=3760 GN=PRUPE_5G242100 PE=4 SV=1;M5WQI7_PRUPE Uncharacterized protein OS=Prunus persica OX=3760 GN=PRUPE_5G242100 PE=4 SV=1;A0A251PES6_PRUPE Uncharacterized protein OS=Prunus persica OX=3760 GN=	3	2	2	2	3.6	96.384	292370
A0A251PDA5;M5WB01;A0A251PD86	A0A251PDA5_PRUPE Nascent polypeptide-associated complex subunit beta OS=Prunus persica OX=3760 GN=PRUPE_5G244600 PE=3 SV=1;M5WB01_PRUPE Nascent polypeptide-associated complex subunit beta OS=Prunus persica OX=3760 GN=PRUPE_5G244600 PE=3 SV=1;A0A251PD86_PRU	3	2	2	2	16.4	17.9	4137800
A0A251PH46;A0A251PDP7;M5WGS7	A0A251PH46_PRUPE Uncharacterized protein OS=Prunus persica OX=3760 GN=PRUPE_4G004800 PE=4 SV=1;A0A251PDP7_PRUPE Uncharacterized protein OS=Prunus persica OX=3760 GN=PRUPE_4G004800 PE=4 SV=1;M5WGS7_PRUPE Uncharacterized protein OS=Prunus persica OX=3760 GN=	3	1	1	1	5.7	25.964	842330
A0A251PE15;M5WTU8	A0A251PE15_PRUPE Uncharacterized protein OS=Prunus persica OX=3760 GN=PRUPE_4G011300 PE=4 SV=1;M5WTU8_PRUPE Uncharacterized protein OS=Prunus persica OX=3760 GN=PRUPE_4G011300 PE=4 SV=1	2	1	1	1	2.1	58.469	151810
M5WMT2;A0A251PEW3	M5WMT2_PRUPE Uncharacterized protein OS=Prunus persica OX=3760 GN=PRUPE_ppa003904mg PE=4 SV=1;A0A251PEW3_PRUPE Uncharacterized protein OS=Prunus persica OX=3760 GN=PRUPE_4G027300 PE=4 SV=1	2	1	1	1	4.1	59.798	414990
A0A251PEX5;M5WA20	A0A251PEX5_PRUPE Uncharacterized protein OS=Prunus persica OX=3760 GN=PRUPE_5G244900 PE=4 SV=1;M5WA20_PRUPE Uncharacterized protein (Fragment) OS=Prunus persica OX=3760 GN=PRUPE_ppb020505mg PE=4 SV=1	2	6	6	6	35.8	17.299	30909000
M5WKQ1;A0A251PFU8	M5WKQ1_PRUPE Uncharacterized protein (Fragment) OS=Prunus persica OX=3760 GN=PRUPE_ppa021281mg PE=4 SV=1;A0A251PFU8_PRUPE Uncharacterized protein OS=Prunus persica OX=3760 GN=PRUPE_4G048800 PE=4 SV=1	2	4	4	4	30.7	17.962	6402000
A0A251PFY5;M5X443	A0A251PFY5_PRUPE Uncharacterized protein OS=Prunus persica OX=3760 GN=PRUPE_4G049600 PE=4 SV=1;M5X443_PRUPE Uncharacterized protein (Fragment) OS=Prunus persica OX=3760 GN=PRUPE_ppa018214mg PE=4 SV=1	2	3	3	3	16.5	25.702	13856000
M5WCR9;A0A251PG08	M5WCR9_PRUPE Uncharacterized protein OS=Prunus persica OX=3760 GN=PRUPE_ppa002162mg PE=4 SV=1;A0A251PG08_PRUPE Uncharacterized protein OS=Prunus persica OX=3760 GN=PRUPE_5G231300 PE=4 SV=1	2	1	1	1	2.3	79.817	350170
M5WJQ2;A0A251PG17	M5WJQ2_PRUPE Uncharacterized protein OS=Prunus persica OX=3760 GN=PRUPE_ppa006748mg PE=4 SV=1;A0A251PG17_PRUPE Uncharacterized protein OS=Prunus persica OX=3760 GN=PRUPE_4G021300 PE=4 SV=1	2	2	2	2	6.3	44.869	314770
A0A251PG58;M5WMV4	A0A251PG58_PRUPE Uncharacterized protein OS=Prunus persica OX=3760 GN=PRUPE_4G052200 PE=4 SV=1;M5WMV4_PRUPE Uncharacterized protein OS=Prunus persica OX=3760 GN=PRUPE_4G052200 PE=4 SV=1	2	1	1	1	6.7	29.181	561700
M5WGR1;A0A251PH10	M5WGR1_PRUPE Uncharacterized protein OS=Prunus persica OX=3760 GN=PRUPE_ppa009699mg PE=4 SV=1;A0A251PH10_PRUPE Uncharacterized protein OS=Prunus persica OX=3760 GN=PRUPE_4G073200 PE=4 SV=1	2	6	6	6	30.2	30.069	4917800
A0A251PH66;A0A251PH56	A0A251PH66_PRUPE Uncharacterized protein OS=Prunus persica OX=3760 GN=PRUPE_4G075200 PE=4 SV=1;A0A251PH56_PRUPE Uncharacterized protein OS=Prunus persica OX=3760 GN=PRUPE_4G075200 PE=4 SV=1	2	5	5	5	40.9	14.998	40250000
M5WTI3;A0A251PHD9	M5WTI3_PRUPE Uncharacterized protein OS=Prunus persica OX=3760 GN=PRUPE_ppa007088mg PE=3 SV=1;A0A251PHD9_PRUPE Uncharacterized protein OS=Prunus persica OX=3760 GN=PRUPE_4G081200 PE=3 SV=1	2	1	1	1	3.1	41.851	209650
A0A251PHH3;M5WGH9	A0A251PHH3_PRUPE Uncharacterized protein OS=Prunus persica OX=3760 GN=PRUPE_4G014000 PE=4 SV=1;M5WGH9_PRUPE Uncharacterized protein OS=Prunus persica OX=3760 GN=PRUPE_ppa005787mg PE=4 SV=1	2	2	2	2	8	35.511	330520
A0A251PHL6;A0A251PHK2;M5WM60	A0A251PHL6_PRUPE Uncharacterized protein OS=Prunus persica OX=3760 GN=PRUPE_4G085100 PE=4 SV=1;A0A251PHK2_PRUPE Uncharacterized protein OS=Prunus persica OX=3760 GN=PRUPE_4G085100 PE=4 SV=1;M5WM60_PRUPE Uncharacterized protein OS=Prunus persica OX=3760 GN=	3	2	2	2	3.2	97.074	196910
A0A251PHT3;M5WTZ5	A0A251PHT3_PRUPE Uncharacterized protein OS=Prunus persica OX=3760 GN=PRUPE_4G021700 PE=4 SV=1;M5WTZ5_PRUPE Uncharacterized protein OS=Prunus persica OX=3760 GN=PRUPE_4G021700 PE=4 SV=1	2	4	4	4	18.8	43.141	4443600
M5WR26;A0A251PI51	M5WR26_PRUPE Uncharacterized protein OS=Prunus persica OX=3760 GN=PRUPE_ppa023336mg PE=3 SV=1;A0A251PI51_PRUPE Uncharacterized protein OS=Prunus persica OX=3760 GN=PRUPE_4G096000 PE=3 SV=1	2	1	1	1	1.9	58.722	175280
M5WIL0;A0A251PI81;M5WGA1;A0A251PIA9	M5WIL0_PRUPE Uncharacterized protein OS=Prunus persica OX=3760 GN=PRUPE_ppa014683mg PE=3 SV=1;A0A251PI81_PRUPE Uncharacterized protein OS=Prunus persica OX=3760 GN=PRUPE_4G099200 PE=3 SV=1;M5WGA1_PRUPE Uncharacterized protein OS=Prunus persica OX=3760 GN=P	4	2	2	2	5	53.836	334360
M5WPW2;A0A251PIL8	M5WPW2_PRUPE Uncharacterized protein OS=Prunus persica OX=3760 GN=PRUPE_4G074600 PE=4 SV=1;A0A251PIL8_PRUPE Uncharacterized protein OS=Prunus persica OX=3760 GN=PRUPE_4G074600 PE=4 SV=1	2	2	2	2	5.1	91.716	1880800
M5X3X4;A0A251PJ05	M5X3X4_PRUPE Uncharacterized protein (Fragment) OS=Prunus persica OX=3760 GN=PRUPE_ppa015962mg PE=4 SV=1;A0A251PJ05_PRUPE Uncharacterized protein OS=Prunus persica OX=3760 GN=PRUPE_4G113300 PE=4 SV=1	2	1	1	1	9.4	18.559	478940
M5WNQ3;A0A251PJW9	M5WNQ3_PRUPE Uncharacterized protein OS=Prunus persica OX=3760 GN=PRUPE_ppa000870mg PE=4 SV=1;A0A251PJW9_PRUPE Uncharacterized protein OS=Prunus persica OX=3760 GN=PRUPE_4G129900 PE=4 SV=1	2	1	1	1	1.3	107.77	1108600
A0A251PJZ3;M5X0L9	A0A251PJZ3_PRUPE Phosphoglycerate kinase OS=Prunus persica OX=3760 GN=PRUPE_4G133900 PE=3 SV=1;M5X0L9_PRUPE Phosphoglycerate kinase OS=Prunus persica OX=3760 GN=PRUPE_ppa005669mg PE=3 SV=1	2	5	3	3	15	42.428	382330
A0A251PL37;M5WHV4	A0A251PL37_PRUPE Uncharacterized protein OS=Prunus persica OX=3760 GN=PRUPE_4G154300 PE=4 SV=1;M5WHV4_PRUPE Uncharacterized protein OS=Prunus persica OX=3760 GN=PRUPE_4G154300 PE=4 SV=1	2	1	1	1	5.1	21.587	353830
M5WHL1;A0A251PME4	M5WHL1_PRUPE Uncharacterized protein OS=Prunus persica OX=3760 GN=PRUPE_4G115800 PE=4 SV=1;A0A251PME4_PRUPE Uncharacterized protein OS=Prunus persica OX=3760 GN=PRUPE_4G115800 PE=4 SV=1	2	3	3	3	20.5	21.52	13894000
A0A251PMU0;A0A251PMV2;M5WV48	A0A251PMU0_PRUPE Uncharacterized protein OS=Prunus persica OX=3760 GN=PRUPE_4G189700 PE=4 SV=1;A0A251PMV2_PRUPE Uncharacterized protein OS=Prunus persica OX=3760 GN=PRUPE_4G189700 PE=4 SV=1;M5WV48_PRUPE Uncharacterized protein OS=Prunus persica OX=3760 GN=	3	1	1	1	2.3	47.07	218160
A0A251PNC2;A0A251PRK5;A0A251PND7;A0A251PNE0;A0A251PNB3;A0A251PNH3;A0A251PNA4;M5WNP5	A0A251PNC2_PRUPE Uncharacterized protein OS=Prunus persica OX=3760 GN=PRUPE_4G201000 PE=4 SV=1;A0A251PRK5_PRUPE Uncharacterized protein OS=Prunus persica OX=3760 GN=PRUPE_4G201000 PE=4 SV=1;A0A251PND7_PRUPE Uncharacterized protein OS=Prunus persica OX=3760	8	1	1	1	1.4	53.169	613790
M5WJ52;A0A251PNE7	M5WJ52_PRUPE Uncharacterized protein OS=Prunus persica OX=3760 GN=PRUPE_ppa011900mg PE=4 SV=1;A0A251PNE7_PRUPE Uncharacterized protein OS=Prunus persica OX=3760 GN=PRUPE_4G201300 PE=4 SV=1	2	1	1	1	4.7	21.128	468470
M5WPT8;A0A251PPE1	M5WPT8_PRUPE Uncharacterized protein (Fragment) OS=Prunus persica OX=3760 GN=PRUPE_ppa024470mg PE=4 SV=1;A0A251PPE1_PRUPE Uncharacterized protein OS=Prunus persica OX=3760 GN=PRUPE_4G223100 PE=4 SV=1	2	1	1	1	7.5	15.93	1106300
A0A251PPG8;M5WTU3	A0A251PPG8_PRUPE GrpE protein homolog OS=Prunus persica OX=3760 GN=PRUPE_4G223200 PE=3 SV=1;M5WTU3_PRUPE GrpE protein homolog OS=Prunus persica OX=3760 GN=PRUPE_4G223200 PE=3 SV=1	2	7	7	7	25.5	33.961	16144000
A0A251PPI8;M5WVP7;A0A251PQX8;A0A251PPH1	A0A251PPI8_PRUPE Uncharacterized protein OS=Prunus persica OX=3760 GN=PRUPE_4G224700 PE=4 SV=1;M5WVP7_PRUPE Uncharacterized protein OS=Prunus persica OX=3760 GN=PRUPE_ppa013287mg PE=4 SV=1;A0A251PQX8_PRUPE Uncharacterized protein OS=Prunus persica OX=3760	4	3	3	3	30.6	11.141	17439000
A0A251PPN9;M5WNQ1;A0A251PPM1	A0A251PPN9_PRUPE Uncharacterized protein OS=Prunus persica OX=3760 GN=PRUPE_4G227800 PE=4 SV=1;M5WNQ1_PRUPE Uncharacterized protein OS=Prunus persica OX=3760 GN=PRUPE_4G227800 PE=4 SV=1;A0A251PPM1_PRUPE Uncharacterized protein OS=Prunus persica OX=3760 GN=	3	1	1	1	1.9	58.176	115190
M5WIU3;A0A251PPP5;M5XI18;A0A251QZ25	M5WIU3_PRUPE 40S ribosomal protein S8 OS=Prunus persica OX=3760 GN=PRUPE_4G230200 PE=3 SV=1;A0A251PPP5_PRUPE 40S ribosomal protein S8 OS=Prunus persica OX=3760 GN=PRUPE_4G230200 PE=3 SV=1;M5XI18_PRUPE 40S ribosomal protein S8 OS=Prunus persica OX=3760 GN=P	4	2	2	2	12	25.22	672420
A0A251PPQ7;M5WQ72	A0A251PPQ7_PRUPE Uncharacterized protein OS=Prunus persica OX=3760 GN=PRUPE_4G228400 PE=4 SV=1;M5WQ72_PRUPE Uncharacterized protein OS=Prunus persica OX=3760 GN=PRUPE_4G228400 PE=4 SV=1	2	11	11	11	19.9	73.462	11477000
M5WGD0;A0A251PQ53	M5WGD0_PRUPE Uncharacterized protein OS=Prunus persica OX=3760 GN=PRUPE_ppa008533mg PE=4 SV=1;A0A251PQ53_PRUPE Uncharacterized protein OS=Prunus persica OX=3760 GN=PRUPE_4G241000 PE=4 SV=1	2	1	1	1	3.4	35.185	390200
M5WIG2;A0A251PQD6	M5WIG2_PRUPE Uncharacterized protein OS=Prunus persica OX=3760 GN=PRUPE_ppa006726mg PE=4 SV=1;A0A251PQD6_PRUPE Uncharacterized protein OS=Prunus persica OX=3760 GN=PRUPE_4G244100 PE=4 SV=1	2	7	7	7	30.4	42.207	134540000
M5WHW5;A0A251PRM2;M5WAL0	M5WHW5_PRUPE Uncharacterized protein OS=Prunus persica OX=3760 GN=PRUPE_4G269100 PE=4 SV=1;A0A251PRM2_PRUPE Uncharacterized protein OS=Prunus persica OX=3760 GN=PRUPE_4G269100 PE=4 SV=1;M5WAL0_PRUPE Uncharacterized protein OS=Prunus persica OX=3760 GN=PRUP	3	12	12	7	64.4	16.848	544320000
A0A251PS12;M5X738	A0A251PS12_PRUPE Uncharacterized protein OS=Prunus persica OX=3760 GN=PRUPE_4G277600 PE=4 SV=1;M5X738_PRUPE Uncharacterized protein OS=Prunus persica OX=3760 GN=PRUPE_ppa000822mg PE=4 SV=1	2	1	1	1	1.3	108.31	91904
A0A251PS69;A0A251PS89;M5X9V4	A0A251PS69_PRUPE Uncharacterized protein OS=Prunus persica OX=3760 GN=PRUPE_4G280600 PE=4 SV=1;A0A251PS89_PRUPE Uncharacterized protein OS=Prunus persica OX=3760 GN=PRUPE_4G280600 PE=4 SV=1;M5X9V4_PRUPE Uncharacterized protein OS=Prunus persica OX=3760 GN=	3	1	1	1	3	72.36	280150
A0A251PTR4;M5X4Q1;A0A251PSB4	A0A251PTR4_PRUPE Uncharacterized protein OS=Prunus persica OX=3760 GN=PRUPE_4G282000 PE=4 SV=1;M5X4Q1_PRUPE Uncharacterized protein (Fragment) OS=Prunus persica OX=3760 GN=PRUPE_ppa021579mg PE=4 SV=1;A0A251PSB4_PRUPE Uncharacterized protein OS=Prunus persi	3	1	1	1	1.5	52.068	562010
M5XHX4;M5WHI9;A0A251PSN4;M5X0T2	M5XHX4_PRUPE Uncharacterized protein OS=Prunus persica OX=3760 GN=PRUPE_1G190100 PE=3 SV=1;M5WHI9_PRUPE Uncharacterized protein OS=Prunus persica OX=3760 GN=PRUPE_4G287700 PE=3 SV=1;A0A251PSN4_PRUPE Uncharacterized protein OS=Prunus persica OX=3760 GN=PRUP	4	2	2	2	10.4	24.992	599940
M5X9K1;M1QDP5;M1Q4H1;A0A251PT04;M1PYI2;M5WH00;M5VPU3	M5X9K1_PRUPE S-adenosylmethionine synthase OS=Prunus persica OX=3760 GN=PRUPE_ppa025497mg PE=3 SV=1;M1QDP5_PRUPE S-adenosylmethionine synthase OS=Prunus persica OX=3760 GN=PRUPE_1G107000 PE=2 SV=1;M1Q4H1_PRUPE S-adenosylmethionine synthase OS=Prunus persic	7	2	2	2	8.8	40.844	608060
A0A251PTE2;A0A251PTD8;A0A251PTI8;A0A251PTF6;A0A251PTD2;A0A251PTF7;A0A251PWM7	A0A251PTE2_PRUPE Uncharacterized protein OS=Prunus persica OX=3760 GN=PRUPE_3G012800 PE=4 SV=1;A0A251PTD8_PRUPE Uncharacterized protein OS=Prunus persica OX=3760 GN=PRUPE_3G012600 PE=4 SV=1;A0A251PTI8_PRUPE Uncharacterized protein OS=Prunus persica OX=3760	7	2	2	2	6.9	37.311	1098800
M5WZF5;A0A251PU27	M5WZF5_PRUPE Uncharacterized protein (Fragment) OS=Prunus persica OX=3760 GN=PRUPE_ppa025929mg PE=4 SV=1;A0A251PU27_PRUPE Uncharacterized protein OS=Prunus persica OX=3760 GN=PRUPE_3G024300 PE=4 SV=1	2	2	2	2	19.7	13.716	1035100
M5WY82;Q946X5;M5WR07;M5VWP4;Q946X6;M5XA16;A0A251PUB2	M5WY82_PRUPE Uncharacterized protein OS=Prunus persica OX=3760 GN=PRUPE_3G024800 PE=4 SV=1;Q946X5_PRUPE Vacuolar H+-pyrophosphatase OS=Prunus persica OX=3760 GN=vp2 PE=2 SV=1;M5WR07_PRUPE Uncharacterized protein OS=Prunus persica OX=3760 GN=PRUPE_6G313800	7	1	1	1	1.8	65.933	431440
A0A251PUD6;M5X9D0	A0A251PUD6_PRUPE Uncharacterized protein OS=Prunus persica OX=3760 GN=PRUPE_3G003000 PE=4 SV=1;M5X9D0_PRUPE Uncharacterized protein OS=Prunus persica OX=3760 GN=PRUPE_3G003000 PE=4 SV=1	2	2	2	2	21.4	20.736	2509000
A0A251PUE3;M5XB35	A0A251PUE3_PRUPE Uncharacterized protein OS=Prunus persica OX=3760 GN=PRUPE_3G003300 PE=4 SV=1;M5XB35_PRUPE Uncharacterized protein OS=Prunus persica OX=3760 GN=PRUPE_3G003300 PE=4 SV=1	2	2	2	2	5.9	49.978	2542500
A0A251PW34;A0A251PUS3;A0A251PUV2;A0A251PUS5;A0A251PUS7;M5WSZ5;A0A251PUS8;A0A251PV01;A0A251PUU4;A0A251PUR8	A0A251PW34_PRUPE Uncharacterized protein OS=Prunus persica OX=3760 GN=PRUPE_3G037600 PE=4 SV=1;A0A251PUS3_PRUPE Uncharacterized protein OS=Prunus persica OX=3760 GN=PRUPE_3G037600 PE=4 SV=1;A0A251PUV2_PRUPE Uncharacterized protein OS=Prunus persica OX=3760	10	2	2	2	8.5	28.88	638020
A0A251PUZ4	A0A251PUZ4_PRUPE Uncharacterized protein OS=Prunus persica OX=3760 GN=PRUPE_3G041700 PE=3 SV=1	1	3	3	3	19.3	22.14	67819000
A0A251PV97;M5VPZ0;M5XEK3;D2X5K2	A0A251PV97_PRUPE Uncharacterized protein OS=Prunus persica OX=3760 GN=PRUPE_3G045500 PE=3 SV=1;M5VPZ0_PRUPE Uncharacterized protein OS=Prunus persica OX=3760 GN=PRUPE_7G206000 PE=3 SV=1;M5XEK3_PRUPE Uncharacterized protein OS=Prunus persica OX=3760 GN=PRUP	4	2	2	2	7.5	40.823	402750
A0A251PVE1;M5WU00	A0A251PVE1_PRUPE Uncharacterized protein OS=Prunus persica OX=3760 GN=PRUPE_3G048200 PE=3 SV=1;M5WU00_PRUPE Uncharacterized protein OS=Prunus persica OX=3760 GN=PRUPE_3G048200 PE=3 SV=1	2	1	1	1	3.8	41.554	272910
A0A251PVF0	A0A251PVF0_PRUPE Mediator of RNA polymerase II transcription subunit 9 OS=Prunus persica OX=3760 GN=MED9 PE=3 SV=1	1	3	3	3	10.9	21.187	4118700
M5WTL3;M5WQU9;A0A251PVI7	M5WTL3_PRUPE Uncharacterized protein OS=Prunus persica OX=3760 GN=PRUPE_4G029400 PE=4 SV=1;M5WQU9_PRUPE Uncharacterized protein OS=Prunus persica OX=3760 GN=PRUPE_ppa006690mg PE=4 SV=1;A0A251PVI7_PRUPE Uncharacterized protein OS=Prunus persica OX=3760 GN=P	3	2	2	2	5.4	40.811	1550700
M5XA26;A0A251PVT0;M5WE03;M5XDX7;A0A251R6Z5;M5WPH9;M5XN30;M5XX56;M5XV94;M5WII0;A0A251NYM0	M5XA26_PRUPE Pectinesterase OS=Prunus persica OX=3760 GN=PRUPE_ppa003285mg PE=3 SV=1;A0A251PVT0_PRUPE Uncharacterized protein OS=Prunus persica OX=3760 GN=PRUPE_3G031000 PE=3 SV=1	11	8	8	7	17.4	63.614	35805000
A0A251PW51;M5XI15;A0A251PUX4	A0A251PW51_PRUPE V-type proton ATPase subunit G OS=Prunus persica OX=3760 GN=PRUPE_3G038600 PE=3 SV=1;M5XI15_PRUPE V-type proton ATPase subunit G (Fragment) OS=Prunus persica OX=3760 GN=PRUPE_ppa025639mg PE=3 SV=1;A0A251PUX4_PRUPE V-type proton ATPase subu	3	4	2	2	50.9	12.092	2583800
M5WYH5;A0A251PWC3	M5WYH5_PRUPE Uncharacterized protein OS=Prunus persica OX=3760 GN=PRUPE_ppa000843mg PE=4 SV=1;A0A251PWC3_PRUPE Uncharacterized protein OS=Prunus persica OX=3760 GN=PRUPE_3G066400 PE=4 SV=1	2	1	1	1	1.8	109.97	56663
A0A251PWM1;M5WSS7	A0A251PWM1_PRUPE Uncharacterized protein OS=Prunus persica OX=3760 GN=PRUPE_3G071700 PE=4 SV=1;M5WSS7_PRUPE Uncharacterized protein OS=Prunus persica OX=3760 GN=PRUPE_ppa003944mg PE=4 SV=1	2	18	18	18	27.8	82.636	2991900
M5WYT2;A0A251PWN2;A0A251PXX8	M5WYT2_PRUPE Uncharacterized protein OS=Prunus persica OX=3760 GN=PRUPE_ppa002586mg PE=3 SV=1;A0A251PWN2_PRUPE Uncharacterized protein OS=Prunus persica OX=3760 GN=PRUPE_3G072000 PE=3 SV=1;A0A251PXX8_PRUPE Uncharacterized protein OS=Prunus persica OX=3760	3	1	1	1	2.9	72.18	247690
A0A251PWR9	A0A251PWR9_PRUPE Uncharacterized protein OS=Prunus persica OX=3760 GN=PRUPE_3G069800 PE=4 SV=1	1	3	3	2	28.6	17.442	5398900
A0A251PX85;M5WUG1	A0A251PX85_PRUPE Uncharacterized protein OS=Prunus persica OX=3760 GN=PRUPE_3G078600 PE=4 SV=1;M5WUG1_PRUPE Uncharacterized protein OS=Prunus persica OX=3760 GN=PRUPE_ppa003967mg PE=4 SV=1	2	4	4	4	23.5	18.225	60068000
M5WT58;A0A251PXD0	M5WT58_PRUPE Uncharacterized protein OS=Prunus persica OX=3760 GN=PRUPE_ppa009989mg PE=4 SV=1;A0A251PXD0_PRUPE Uncharacterized protein OS=Prunus persica OX=3760 GN=PRUPE_3G086000 PE=4 SV=1	2	13	12	12	56	28.95	68037000
A0A251PXL1;M5WYZ2	A0A251PXL1_PRUPE Uncharacterized protein OS=Prunus persica OX=3760 GN=PRUPE_3G090800 PE=4 SV=1;M5WYZ2_PRUPE Uncharacterized protein OS=Prunus persica OX=3760 GN=PRUPE_3G090800 PE=4 SV=1	2	2	2	2	1.7	164.69	208160
A0A251Q1D8;A0A251PY67;M5WV98	A0A251Q1D8_PRUPE Uncharacterized protein OS=Prunus persica OX=3760 GN=PRUPE_3G103600 PE=4 SV=1;A0A251PY67_PRUPE Uncharacterized protein OS=Prunus persica OX=3760 GN=PRUPE_3G103600 PE=4 SV=1;M5WV98_PRUPE Uncharacterized protein OS=Prunus persica OX=3760 GN=	3	2	2	2	17.7	16.806	1450300
M5WYX2;A0A251PYD3	M5WYX2_PRUPE Uncharacterized protein OS=Prunus persica OX=3760 GN=PRUPE_ppa020800mg PE=4 SV=1;A0A251PYD3_PRUPE Uncharacterized protein OS=Prunus persica OX=3760 GN=PRUPE_3G107700 PE=4 SV=1	2	4	4	4	12.8	28.764	1952600
M5WY13;A0A251PYG8	M5WY13_PRUPE Uncharacterized protein OS=Prunus persica OX=3760 GN=PRUPE_ppa019252mg PE=4 SV=1;A0A251PYG8_PRUPE Uncharacterized protein OS=Prunus persica OX=3760 GN=PRUPE_3G110100 PE=4 SV=1	2	1	1	1	5.1	23.378	1003300
A0A251PYM2	A0A251PYM2_PRUPE Uncharacterized protein OS=Prunus persica OX=3760 GN=PRUPE_3G113700 PE=4 SV=1	1	1	1	1	9.3	16.037	2352000
A0A251PYR3;M5XHA1;A0A251NIU7;A0A251NIT5;A0A251NIS0;M5WRD9;M5W2U9;M5W266;M5XGY3;A0A251PYI1;M5WL99;M5WF34;M5W1M3;A0A251NIV5;M5VQR6;M5VPV6;A0A251N9S2;M5WH18;M5WLL2;A0A251N8E4;A0A251NPY7;A0A251N9R0	A0A251PYR3_PRUPE Uncharacterized protein OS=Prunus persica OX=3760 GN=PRUPE_3G111000 PE=3 SV=1;M5XHA1_PRUPE Uncharacterized protein OS=Prunus persica OX=3760 GN=PRUPE_3G111000 PE=3 SV=1;A0A251NIU7_PRUPE Uncharacterized protein OS=Prunus persica OX=3760 GN=	22	11	11	6	23.2	61.981	20481000
A0A251PZB4;M5XEZ1	A0A251PZB4_PRUPE Uncharacterized protein OS=Prunus persica OX=3760 GN=PRUPE_3G062600 PE=4 SV=1;M5XEZ1_PRUPE Uncharacterized protein OS=Prunus persica OX=3760 GN=PRUPE_ppa023502mg PE=4 SV=1	2	1	1	1	0.7	105.63	124970
M5VGB9;A0A251Q064;M5XDT7	M5VGB9_PRUPE Uncharacterized protein OS=Prunus persica OX=3760 GN=PRUPE_ppa019791mg PE=3 SV=1;A0A251Q064_PRUPE Uncharacterized protein OS=Prunus persica OX=3760 GN=PRUPE_3G141200 PE=3 SV=1;M5XDT7_PRUPE Uncharacterized protein OS=Prunus persica OX=3760 GN=P	3	1	1	1	6.3	19.368	391780
M5WRC7;A0A251Q0G9	M5WRC7_PRUPE Uncharacterized protein OS=Prunus persica OX=3760 GN=PRUPE_ppa013468mg PE=4 SV=1;A0A251Q0G9_PRUPE Uncharacterized protein OS=Prunus persica OX=3760 GN=PRUPE_3G151500 PE=4 SV=1	2	1	1	1	9.1	13.288	11239000
A0A251Q196;M5WRJ1	A0A251Q196_PRUPE Uncharacterized protein OS=Prunus persica OX=3760 GN=PRUPE_3G167500 PE=4 SV=1;M5WRJ1_PRUPE Uncharacterized protein OS=Prunus persica OX=3760 GN=PRUPE_3G167500 PE=4 SV=1	2	1	1	1	16.1	7.049	737310
M5WTI6;A0A251Q1D2	M5WTI6_PRUPE Uncharacterized protein OS=Prunus persica OX=3760 GN=PRUPE_3G172400 PE=4 SV=1;A0A251Q1D2_PRUPE Uncharacterized protein OS=Prunus persica OX=3760 GN=PRUPE_3G172400 PE=4 SV=1	2	2	2	2	9.8	29.202	1169000
A0A251Q320;A0A251Q6D1;M5WYT6	A0A251Q320_PRUPE Uncharacterized protein OS=Prunus persica OX=3760 GN=PRUPE_3G203100 PE=4 SV=1;A0A251Q6D1_PRUPE Uncharacterized protein OS=Prunus persica OX=3760 GN=PRUPE_3G203100 PE=4 SV=1;M5WYT6_PRUPE Uncharacterized protein OS=Prunus persica OX=3760 GN=	3	1	1	1	2.7	60.12	139060
A0A251Q350;M5VGC3;A0A251PZU6;A0A251NYI9	A0A251Q350_PRUPE Uncharacterized protein OS=Prunus persica OX=3760 GN=PRUPE_3G137800 PE=4 SV=1;M5VGC3_PRUPE Uncharacterized protein OS=Prunus persica OX=3760 GN=PRUPE_3G137800 PE=4 SV=1;A0A251PZU6_PRUPE Uncharacterized protein OS=Prunus persica OX=3760 GN=	4	4	4	4	7.2	58.13	1860200
A0A251Q3F9;M5WJN3;M5WXI2	A0A251Q3F9_PRUPE Small ubiquitin-related modifier OS=Prunus persica OX=3760 GN=PRUPE_3G210800 PE=3 SV=1;M5WJN3_PRUPE Small ubiquitin-related modifier OS=Prunus persica OX=3760 GN=PRUPE_4G221800 PE=3 SV=1;M5WXI2_PRUPE Uncharacterized protein OS=Prunus persi	3	3	2	2	39.8	11.179	27351000
M5WRQ3;M5WN17;A0A251Q3U7;M5WVD0	M5WRQ3_PRUPE Uncharacterized protein OS=Prunus persica OX=3760 GN=PRUPE_3G243100 PE=4 SV=1;M5WN17_PRUPE Uncharacterized protein OS=Prunus persica OX=3760 GN=PRUPE_4G205000 PE=4 SV=1;A0A251Q3U7_PRUPE Uncharacterized protein OS=Prunus persica OX=3760 GN=PRUP	4	1	1	1	8	12.654	6824600
A0A251Q498;M5WTF3	A0A251Q498_PRUPE Uncharacterized protein OS=Prunus persica OX=3760 GN=PRUPE_3G228700 PE=3 SV=1;M5WTF3_PRUPE Uncharacterized protein OS=Prunus persica OX=3760 GN=PRUPE_3G228700 PE=3 SV=1	2	2	2	2	9.9	32.147	4250300
M5WXE6;A0A251Q4B7	M5WXE6_PRUPE Uncharacterized protein OS=Prunus persica OX=3760 GN=PRUPE_3G205100 PE=4 SV=1;A0A251Q4B7_PRUPE Uncharacterized protein OS=Prunus persica OX=3760 GN=PRUPE_3G205100 PE=4 SV=1	2	2	2	2	14.6	26.811	169120000
A0A251Q4S5;M5WQZ9	A0A251Q4S5_PRUPE Uncharacterized protein OS=Prunus persica OX=3760 GN=PRUPE_3G240800 PE=4 SV=1;M5WQZ9_PRUPE Uncharacterized protein OS=Prunus persica OX=3760 GN=PRUPE_ppa000399mg PE=4 SV=1	2	2	2	2	1.8	137.92	215080
A0A251Q5M9;A0A251Q5H6;M5WSD5	A0A251Q5M9_PRUPE Uncharacterized protein OS=Prunus persica OX=3760 GN=PRUPE_3G258500 PE=3 SV=1;A0A251Q5H6_PRUPE Uncharacterized protein OS=Prunus persica OX=3760 GN=PRUPE_3G258500 PE=3 SV=1;M5WSD5_PRUPE Uncharacterized protein OS=Prunus persica OX=3760 GN=	3	1	1	1	1.3	87.428	87648
A0A251Q5I5;M5X6J8;A0A251Q6R4;M5WTJ9	A0A251Q5I5_PRUPE Uncharacterized protein OS=Prunus persica OX=3760 GN=PRUPE_3G257000 PE=4 SV=1;M5X6J8_PRUPE Uncharacterized protein OS=Prunus persica OX=3760 GN=PRUPE_ppa011540mg PE=4 SV=1;A0A251Q6R4_PRUPE Uncharacterized protein OS=Prunus persica OX=3760	4	6	6	4	41.3	15.848	16351000
M5WU58;A0A251Q5Y4	M5WU58_PRUPE Uncharacterized protein OS=Prunus persica OX=3760 GN=PRUPE_ppa007489mg PE=4 SV=1;A0A251Q5Y4_PRUPE Uncharacterized protein OS=Prunus persica OX=3760 GN=PRUPE_3G239300 PE=4 SV=1	2	1	1	1	3	40.466	300610
A0A251Q655;M5WSS2	A0A251Q655_PRUPE Uncharacterized protein OS=Prunus persica OX=3760 GN=PRUPE_3G271800 PE=4 SV=1;M5WSS2_PRUPE Uncharacterized protein OS=Prunus persica OX=3760 GN=PRUPE_ppa008585mg PE=4 SV=1	2	2	2	2	10.9	29.406	1531700
A0A251Q6W9;A0A251Q6W3;M5X5P7;M5WSQ8	A0A251Q6W9_PRUPE Carbonic anhydrase OS=Prunus persica OX=3760 GN=PRUPE_3G285600 PE=3 SV=1;A0A251Q6W3_PRUPE Carbonic anhydrase OS=Prunus persica OX=3760 GN=PRUPE_3G285600 PE=3 SV=1;M5X5P7_PRUPE Carbonic anhydrase OS=Prunus persica OX=3760 GN=PRUPE_3G285600	4	8	8	8	45.9	28.152	18328000
M5XT45;M5X402;M5VZW1;A0A251Q6Z3;M5WCI7;M5XMH2;A0A251QAC2;M5WK44;A0A251QVU2;M5XUR7	M5XT45_PRUPE Uncharacterized protein OS=Prunus persica OX=3760 GN=PRUPE_1G251500 PE=3 SV=1;M5X402_PRUPE Uncharacterized protein OS=Prunus persica OX=3760 GN=PRUPE_3G287000 PE=3 SV=1;M5VZW1_PRUPE Uncharacterized protein OS=Prunus persica OX=3760 GN=PRUPE_6G	10	4	4	4	29.8	20.693	2315900
A0A251Q779;A0A251Q7B7;M5X9Z1	A0A251Q779_PRUPE Uncharacterized protein OS=Prunus persica OX=3760 GN=PRUPE_3G291300 PE=4 SV=1;A0A251Q7B7_PRUPE Uncharacterized protein OS=Prunus persica OX=3760 GN=PRUPE_3G291300 PE=4 SV=1	3	6	6	6	2	426.88	106030
M5WWT8;A0A251Q862;M5WV76	M5WWT8_PRUPE Uncharacterized protein (Fragment) OS=Prunus persica OX=3760 GN=PRUPE_ppa018912mg PE=4 SV=1;A0A251Q862_PRUPE Uncharacterized protein OS=Prunus persica OX=3760 GN=PRUPE_3G309200 PE=4 SV=1;M5WV76_PRUPE Uncharacterized protein OS=Prunus persica O	3	5	5	5	19.1	27.571	9652100
A0A251Q9K0;A0A251Q8B3;L7RZF3	A0A251Q9K0_PRUPE Alpha-mannosidase OS=Prunus persica OX=3760 GN=PRUPE_3G313300 PE=3 SV=1;A0A251Q8B3_PRUPE Alpha-mannosidase OS=Prunus persica OX=3760 GN=PRUPE_3G313300 PE=3 SV=1;L7RZF3_PRUPE Alpha-mannosidase OS=Prunus persica OX=3760 GN=PRUPE_3G313300 PE=	3	3	3	2	6.8	79.747	244650
M5WR08;A0A251Q8F9;A0A251NFM6;A0A251P8D5;M5WXQ9;M5VTF5;A0A251NCR0	M5WR08_PRUPE Alpha-mannosidase OS=Prunus persica OX=3760 GN=PRUPE_3G313400 PE=3 SV=1;A0A251Q8F9_PRUPE Alpha-mannosidase OS=Prunus persica OX=3760 GN=PRUPE_3G313400 PE=3 SV=1;A0A251NFM6_PRUPE Alpha-mannosidase OS=Prunus persica OX=3760 GN=PRUPE_7G170500 PE=	7	2	1	1	3	114.87	98930
M5X2Y9;A0A251Q8P5;A0A251Q8M9	M5X2Y9_PRUPE Uncharacterized protein (Fragment) OS=Prunus persica OX=3760 GN=PRUPE_ppa015466mg PE=3 SV=1;A0A251Q8P5_PRUPE Uncharacterized protein OS=Prunus persica OX=3760 GN=PRUPE_2G001800 PE=3 SV=1;A0A251Q8M9_PRUPE Uncharacterized protein OS=Prunus persi	3	5	5	5	44.9	15.702	12205000
M5XGT3;A0A251Q8N5	M5XGT3_PRUPE Uncharacterized protein OS=Prunus persica OX=3760 GN=PRUPE_ppa000986mg PE=4 SV=1;A0A251Q8N5_PRUPE Uncharacterized protein OS=Prunus persica OX=3760 GN=PRUPE_3G254600 PE=3 SV=1	2	1	1	1	1.5	102.19	122090
A0A251Q9P5;A0A251Q9J8;A0A251Q9I3;M5X1S9	A0A251Q9P5_PRUPE Methyltransferase OS=Prunus persica OX=3760 GN=PRUPE_2G019200 PE=3 SV=1;A0A251Q9J8_PRUPE Methyltransferase OS=Prunus persica OX=3760 GN=PRUPE_2G019200 PE=3 SV=1;A0A251Q9I3_PRUPE Methyltransferase OS=Prunus persica OX=3760 GN=PRUPE_2G019200	4	1	1	1	2.1	36.482	5817000
M5WZU7;A0A251Q9V2	M5WZU7_PRUPE Uncharacterized protein OS=Prunus persica OX=3760 GN=PRUPE_ppa007145mg PE=4 SV=1;A0A251Q9V2_PRUPE Uncharacterized protein OS=Prunus persica OX=3760 GN=PRUPE_2G022300 PE=4 SV=1	2	1	1	1	3.2	40.857	360230
A0A251Q9Z6	A0A251Q9Z6_PRUPE Uncharacterized protein OS=Prunus persica OX=3760 GN=PRUPE_2G024600 PE=4 SV=1	1	1	1	1	1.2	120.48	103900
M5XLT8;A0A251QA95;A0A251QBA9;A0A251QA42	M5XLT8_PRUPE Uncharacterized protein OS=Prunus persica OX=3760 GN=PRUPE_ppa010001mg PE=4 SV=1;A0A251QA95_PRUPE Uncharacterized protein OS=Prunus persica OX=3760 GN=PRUPE_2G029800 PE=4 SV=1;A0A251QBA9_PRUPE Uncharacterized protein OS=Prunus persica OX=3760	4	1	1	1	5.2	28.253	370370
M5XQS9;A0A251QAE6	M5XQS9_PRUPE Uncharacterized protein OS=Prunus persica OX=3760 GN=PRUPE_ppa015535mg PE=4 SV=1;A0A251QAE6_PRUPE Uncharacterized protein OS=Prunus persica OX=3760 GN=PRUPE_2G034500 PE=4 SV=1	2	1	1	1	0.8	149.48	595700
M5X532;A0A251QAI5	M5X532_PRUPE Uncharacterized protein OS=Prunus persica OX=3760 GN=PRUPE_ppa020404mg PE=4 SV=1;A0A251QAI5_PRUPE Uncharacterized protein OS=Prunus persica OX=3760 GN=PRUPE_2G033300 PE=4 SV=1	2	2	2	2	8.4	22.65	2638600
A0A251QCN7;A0A251QDT9;A0A251QCK0;M5WI90;M5XJH5;M5WB28;A0A251NQH3	A0A251QCN7_PRUPE Uncharacterized protein OS=Prunus persica OX=3760 GN=PRUPE_2G072900 PE=4 SV=1;A0A251QDT9_PRUPE Uncharacterized protein OS=Prunus persica OX=3760 GN=PRUPE_2G072900 PE=3 SV=1;A0A251QCK0_PRUPE Uncharacterized protein OS=Prunus persica OX=3760	7	4	4	4	11.5	34.911	1918100
M5XCW2;A0A251QCX4;M5WZW3;M5XF37;A0A251Q9J6	M5XCW2_PRUPE Uncharacterized protein OS=Prunus persica OX=3760 GN=PRUPE_ppa007356mg PE=4 SV=1;A0A251QCX4_PRUPE AP-4 complex subunit epsilon OS=Prunus persica OX=3760 GN=PRUPE_2G056200 PE=3 SV=1;M5WZW3_PRUPE Uncharacterized protein OS=Prunus persica OX=3760	5	2	2	2	7.3	39.772	592090
A0A251QDU7;A0A251QE11;M5XSC3;A0A251QH95	A0A251QDU7_PRUPE Uncharacterized protein OS=Prunus persica OX=3760 GN=PRUPE_2G101900 PE=4 SV=1;A0A251QE11_PRUPE Uncharacterized protein OS=Prunus persica OX=3760 GN=PRUPE_2G101900 PE=3 SV=1;M5XSC3_PRUPE Uncharacterized protein OS=Prunus persica OX=3760 GN=	4	1	1	1	1.3	90.654	598820
M5X2M4;A0A251QDZ3	M5X2M4_PRUPE Pectinesterase OS=Prunus persica OX=3760 GN=PRUPE_ppa003915mg PE=3 SV=1;A0A251QDZ3_PRUPE Pectinesterase OS=Prunus persica OX=3760 GN=PRUPE_2G099900 PE=3 SV=1	2	3	3	3	6.9	59.165	4612200
A0A251QED9;M5XKN7;A0A251QEE5;A0A251QED8	A0A251QED9_PRUPE Uncharacterized protein OS=Prunus persica OX=3760 GN=PRUPE_2G114000 PE=3 SV=1;M5XKN7_PRUPE UMP-CMP kinase OS=Prunus persica OX=3760 GN=PRUPE_2G114000 PE=3 SV=1;A0A251QEE5_PRUPE UMP-CMP kinase OS=Prunus persica OX=3760 GN=PRUPE_2G114000 PE=	4	2	2	2	10.8	19.163	1401400
M5X2Y3;A0A251QEG2	M5X2Y3_PRUPE Uncharacterized protein OS=Prunus persica OX=3760 GN=PRUPE_ppa013994mg PE=4 SV=1;A0A251QEG2_PRUPE Uncharacterized protein OS=Prunus persica OX=3760 GN=PRUPE_2G109900 PE=4 SV=1	2	4	4	4	56.5	9.7689	4287300
A0A251QEL5	A0A251QEL5_PRUPE Uncharacterized protein OS=Prunus persica OX=3760 GN=PRUPE_2G113200 PE=4 SV=1	1	1	1	1	0.9	88.97	310750
A0A251QF55;M5X1H4	A0A251QF55_PRUPE Uncharacterized protein OS=Prunus persica OX=3760 GN=PRUPE_2G102700 PE=4 SV=1;M5X1H4_PRUPE Uncharacterized protein OS=Prunus persica OX=3760 GN=PRUPE_ppa013039mg PE=4 SV=1	2	14	14	14	36.2	48.59	25197000
M5X7F2;A0A251QFC5	M5X7F2_PRUPE Uncharacterized protein OS=Prunus persica OX=3760 GN=PRUPE_ppa024369mg PE=4 SV=1;A0A251QFC5_PRUPE Uncharacterized protein OS=Prunus persica OX=3760 GN=PRUPE_2G135800 PE=4 SV=1	2	1	1	1	8	19.7	184070
M5X031;A0A251QG05	M5X031_PRUPE Uncharacterized protein OS=Prunus persica OX=3760 GN=PRUPE_ppa000307mg PE=4 SV=1;A0A251QG05_PRUPE Uncharacterized protein OS=Prunus persica OX=3760 GN=PRUPE_2G074800 PE=4 SV=1	2	1	1	1	1.1	135.58	71368
M5X1J2;A0A251QGP7;A0A251QGT8;A0A251QGM3	M5X1J2_PRUPE Uncharacterized protein OS=Prunus persica OX=3760 GN=PRUPE_2G161100 PE=3 SV=1;A0A251QGP7_PRUPE Uncharacterized protein OS=Prunus persica OX=3760 GN=PRUPE_2G160800 PE=3 SV=1;A0A251QGT8_PRUPE Uncharacterized protein OS=Prunus persica OX=3760 GN=	4	4	4	2	18.5	31.982	658370
M5XP81;A0A251QGV6	M5XP81_PRUPE Uncharacterized protein OS=Prunus persica OX=3760 GN=PRUPE_ppa023710mg PE=4 SV=1;A0A251QGV6_PRUPE Uncharacterized protein OS=Prunus persica OX=3760 GN=PRUPE_2G166900 PE=4 SV=1	2	1	1	1	5.4	20.173	302430
A0A251QGX5;M5X7Q2	A0A251QGX5_PRUPE Uncharacterized protein OS=Prunus persica OX=3760 GN=PRUPE_2G162700 PE=4 SV=1;M5X7Q2_PRUPE Uncharacterized protein OS=Prunus persica OX=3760 GN=PRUPE_2G162700 PE=4 SV=1	2	2	2	2	1.7	130.14	158730
A0A251QHF1;A0A251QHL7;A0A251QHE8	A0A251QHF1_PRUPE Reticulon-like protein OS=Prunus persica OX=3760 GN=PRUPE_2G178800 PE=4 SV=1;A0A251QHL7_PRUPE Reticulon-like protein OS=Prunus persica OX=3760 GN=PRUPE_2G178800 PE=4 SV=1;A0A251QHE8_PRUPE Reticulon-like protein OS=Prunus persica OX=3760 GN	3	1	1	1	7.6	22.271	19080000
A0A251QKN8;A0A251QHG1	A0A251QKN8_PRUPE Uncharacterized protein OS=Prunus persica OX=3760 GN=PRUPE_2G176600 PE=4 SV=1;A0A251QHG1_PRUPE Uncharacterized protein OS=Prunus persica OX=3760 GN=PRUPE_2G176600 PE=4 SV=1	2	1	1	1	11.4	15.402	1699100
M5X255;A0A251QHH7	M5X255_PRUPE Uncharacterized protein OS=Prunus persica OX=3760 GN=PRUPE_ppa011130mg PE=3 SV=1;A0A251QHH7_PRUPE Uncharacterized protein OS=Prunus persica OX=3760 GN=PRUPE_2G107400 PE=3 SV=1	2	1	1	1	6.8	24.081	296100
A0A251QHT7;M5WZG4	A0A251QHT7_PRUPE Uncharacterized protein OS=Prunus persica OX=3760 GN=PRUPE_2G187300 PE=4 SV=1;M5WZG4_PRUPE Uncharacterized protein OS=Prunus persica OX=3760 GN=PRUPE_ppa005682mg PE=4 SV=1	2	4	4	4	13.8	50.527	1260100
M5X6E8;A0A251QHU8	M5X6E8_PRUPE Uncharacterized protein OS=Prunus persica OX=3760 GN=PRUPE_ppa000096mg PE=4 SV=1;A0A251QHU8_PRUPE Uncharacterized protein OS=Prunus persica OX=3760 GN=PRUPE_2G188000 PE=4 SV=1	2	1	1	1	1	201.11	47608
A0A251QHX8;M5XDP6	A0A251QHX8_PRUPE Uncharacterized protein OS=Prunus persica OX=3760 GN=PRUPE_2G182400 PE=4 SV=1;M5XDP6_PRUPE Uncharacterized protein OS=Prunus persica OX=3760 GN=PRUPE_ppa011635mg PE=4 SV=1	2	2	2	2	6.8	17.529	4843800
M5XG85;A0A251QHX9;A0A251QHR4	M5XG85_PRUPE Uncharacterized protein (Fragment) OS=Prunus persica OX=3760 GN=PRUPE_ppa018863mg PE=4 SV=1;A0A251QHX9_PRUPE Uncharacterized protein OS=Prunus persica OX=3760 GN=PRUPE_2G185500 PE=4 SV=1;A0A251QHR4_PRUPE Uncharacterized protein OS=Prunus persi	3	4	4	4	20.2	35.297	4381400
M5XRX7;A0A251QHZ6	M5XRX7_PRUPE Uncharacterized protein OS=Prunus persica OX=3760 GN=PRUPE_ppa000085mg PE=4 SV=1;A0A251QHZ6_PRUPE Uncharacterized protein OS=Prunus persica OX=3760 GN=PRUPE_2G118700 PE=4 SV=1	2	2	2	2	1.9	201.98	153770
M5XJF5;A0A251QI11	M5XJF5_PRUPE Uncharacterized protein OS=Prunus persica OX=3760 GN=PRUPE_ppa005289mg PE=3 SV=1;A0A251QI11_PRUPE Uncharacterized protein OS=Prunus persica OX=3760 GN=PRUPE_2G189400 PE=3 SV=1	2	2	2	2	5.3	49.896	787300
M5XHL9;A0A251QI71	M5XHL9_PRUPE Uncharacterized protein OS=Prunus persica OX=3760 GN=PRUPE_ppa024582mg PE=4 SV=1;A0A251QI71_PRUPE Uncharacterized protein OS=Prunus persica OX=3760 GN=PRUPE_2G193900 PE=4 SV=1	2	2	2	2	5.9	48.53	833100
A0A251QIC9;H6VVJ3	A0A251QIC9_PRUPE Starch synthase, chloroplastic/amyloplastic OS=Prunus persica OX=3760 GN=PRUPE_2G197400 PE=3 SV=1;H6VVJ3_PRUPE Starch synthase, chloroplastic/amyloplastic OS=Prunus persica OX=3760 GN=PRUPE_2G197400 PE=3 SV=1	2	9	9	6	16.7	64.313	5578400
M5XDL5;A0A251QIJ9;A0A251QIJ1	M5XDL5_PRUPE Uncharacterized protein OS=Prunus persica OX=3760 GN=PRUPE_2G200800 PE=3 SV=1;A0A251QIJ9_PRUPE Uncharacterized protein OS=Prunus persica OX=3760 GN=PRUPE_2G200700 PE=3 SV=1;A0A251QIJ1_PRUPE Uncharacterized protein OS=Prunus persica OX=3760 GN=	3	1	1	1	3.3	23.98	985910
M5XF13;A0A251QJK5	M5XF13_PRUPE Uncharacterized protein OS=Prunus persica OX=3760 GN=PRUPE_ppa000448mg PE=4 SV=1;A0A251QJK5_PRUPE Uncharacterized protein OS=Prunus persica OX=3760 GN=PRUPE_2G219200 PE=4 SV=1	2	1	1	1	1.1	127.96	96872
M5XMZ0;A0A251QK13;A0A251QN98;M5X5L2;K9LX94	M5XMZ0_PRUPE Uncharacterized protein (Fragment) OS=Prunus persica OX=3760 GN=PRUPE_ppa017352mg PE=4 SV=1;A0A251QK13_PRUPE Uncharacterized protein OS=Prunus persica OX=3760 GN=PRUPE_2G227600 PE=4 SV=1;A0A251QN98_PRUPE Uncharacterized protein OS=Prunus persi	5	1	1	1	12.3	11.702	3368100
A0A251QK22;M5X0Q9	A0A251QK22_PRUPE Uncharacterized protein OS=Prunus persica OX=3760 GN=PRUPE_2G229000 PE=4 SV=1;M5X0Q9_PRUPE Uncharacterized protein OS=Prunus persica OX=3760 GN=PRUPE_2G229000 PE=4 SV=1	2	7	7	7	44.2	21.428	10036000
A0A251QKU3;M5X9Q0	A0A251QKU3_PRUPE Uncharacterized protein OS=Prunus persica OX=3760 GN=PRUPE_2G220500 PE=4 SV=1;M5X9Q0_PRUPE Uncharacterized protein OS=Prunus persica OX=3760 GN=PRUPE_2G220500 PE=4 SV=1	2	1	1	1	3.7	33.744	136480
A0A251QKY5;M5XHJ4	A0A251QKY5_PRUPE Uncharacterized protein OS=Prunus persica OX=3760 GN=PRUPE_2G242800 PE=4 SV=1;M5XHJ4_PRUPE Uncharacterized protein (Fragment) OS=Prunus persica OX=3760 GN=PRUPE_ppa024140mg PE=4 SV=1	2	5	5	5	57.6	12.463	103410000
A0A251QL21	A0A251QL21_PRUPE Uncharacterized protein OS=Prunus persica OX=3760 GN=PRUPE_2G224500 PE=4 SV=1	1	1	1	1	0.8	145.74	56658
Q8LK94;M5WZV2;A0A251QLF1	Q8LK94_PRUPE Chloroplast omega-3 desaturase OS=Prunus persica OX=3760 PE=2 SV=2;M5WZV2_PRUPE Uncharacterized protein OS=Prunus persica OX=3760 GN=PRUPE_ppa005645mg PE=4 SV=1;A0A251QLF1_PRUPE Uncharacterized protein OS=Prunus persica OX=3760 GN=PRUPE_2G2512	3	1	1	1	3.8	50.487	147520
M5W5I8;A0A251QLH0;M5X1A2	M5W5I8_PRUPE Uncharacterized protein OS=Prunus persica OX=3760 GN=PRUPE_6G081200 PE=4 SV=1;A0A251QLH0_PRUPE Uncharacterized protein OS=Prunus persica OX=3760 GN=PRUPE_2G232300 PE=4 SV=1;M5X1A2_PRUPE Uncharacterized protein OS=Prunus persica OX=3760 GN=PRUP	3	1	1	1	20	6.6296	2005000
A0A251QMP8;M5X314;A0A251QLJ5	A0A251QMP8_PRUPE Uncharacterized protein OS=Prunus persica OX=3760 GN=PRUPE_2G280300 PE=4 SV=1;M5X314_PRUPE Uncharacterized protein (Fragment) OS=Prunus persica OX=3760 GN=PRUPE_ppa018090mg PE=4 SV=1;A0A251QLJ5_PRUPE Uncharacterized protein OS=Prunus persi	3	1	1	1	2.9	40.196	324780
A0A251QLR1;M5XEP8	A0A251QLR1_PRUPE Uncharacterized protein OS=Prunus persica OX=3760 GN=PRUPE_2G259200 PE=4 SV=1;M5XEP8_PRUPE Uncharacterized protein OS=Prunus persica OX=3760 GN=PRUPE_2G259200 PE=4 SV=1	2	4	4	4	15.4	30.647	1825800
Q9G2T0;Q9SM64;H9XW16;H6WZZ8;A0A251QLW2;A0A251QLT2;H9XW19	Q9G2T0_PRUPE Manganese superoxide dismutase 2 (Fragment) OS=Prunus persica OX=3760 GN=sod2 PE=2 SV=1;SODM_PRUPE Superoxide dismutase [Mn], mitochondrial OS=Prunus persica OX=3760 GN=SOD PE=2 SV=1;H9XW16_PRUPE Superoxide dismutase OS=Prunus persica OX=3760	7	2	2	2	28.8	9.3497	2394500
A0A251QM66;M5X129	A0A251QM66_PRUPE Uncharacterized protein OS=Prunus persica OX=3760 GN=PRUPE_2G268000 PE=4 SV=1;M5X129_PRUPE Uncharacterized protein OS=Prunus persica OX=3760 GN=PRUPE_2G268000 PE=4 SV=1	2	1	1	1	7.8	19.553	199360
M5XJJ3;A0A251QMS0	M5XJJ3_PRUPE Uncharacterized protein OS=Prunus persica OX=3760 GN=PRUPE_2G281900 PE=3 SV=1;A0A251QMS0_PRUPE Uncharacterized protein OS=Prunus persica OX=3760 GN=PRUPE_2G281900 PE=3 SV=1	2	1	1	1	4	48.323	1532700
M5X1L0;A0A251QMY1;M5X2U1;M5WLK2	M5X1L0_PRUPE Uncharacterized protein OS=Prunus persica OX=3760 GN=PRUPE_ppa013457mg PE=3 SV=1;A0A251QMY1_PRUPE Uncharacterized protein OS=Prunus persica OX=3760 GN=PRUPE_2G281000 PE=3 SV=1;M5X2U1_PRUPE Uncharacterized protein OS=Prunus persica OX=3760 GN=P	4	4	4	2	34.7	13.596	42225000
M5X0Y8;A0A251QMZ6	M5X0Y8_PRUPE Uncharacterized protein OS=Prunus persica OX=3760 GN=PRUPE_ppa011247mg PE=4 SV=1;A0A251QMZ6_PRUPE Uncharacterized protein OS=Prunus persica OX=3760 GN=PRUPE_2G287200 PE=4 SV=1	2	1	1	1	8.3	23.654	463370
A0A251QN65;M5X0S2;A0A251QN74;M5XKW4	A0A251QN65_PRUPE Uncharacterized protein OS=Prunus persica OX=3760 GN=PRUPE_2G292500 PE=4 SV=1;M5X0S2_PRUPE Uncharacterized protein OS=Prunus persica OX=3760 GN=PRUPE_2G292500 PE=4 SV=1;A0A251QN74_PRUPE Uncharacterized protein OS=Prunus persica OX=3760 GN=	4	7	7	7	52.5	20.082	22982000
A0A251QPD5;A0A251QNB2;M5X6G4	A0A251QPD5_PRUPE Uncharacterized protein OS=Prunus persica OX=3760 GN=PRUPE_2G294600 PE=4 SV=1;A0A251QNB2_PRUPE Uncharacterized protein OS=Prunus persica OX=3760 GN=PRUPE_2G294600 PE=4 SV=1	3	3	3	3	31.7	11.386	25582000
A0A251QND3;M5X655;A0A251QRG8;A0A251QNB3;A0A251QNC0	A0A251QND3_PRUPE Uncharacterized protein OS=Prunus persica OX=3760 GN=PRUPE_2G294400 PE=4 SV=1;M5X655_PRUPE Uncharacterized protein OS=Prunus persica OX=3760 GN=PRUPE_ppa001989mg PE=4 SV=1;A0A251QRG8_PRUPE Uncharacterized protein OS=Prunus persica OX=3760	5	8	8	8	14.1	76.713	4960100
M5X5J3;A0A251QNE5;A0A251QPG3;A0A251QNF4	M5X5J3_PRUPE Uncharacterized protein OS=Prunus persica OX=3760 GN=PRUPE_ppa001129mg PE=4 SV=1;A0A251QNE5_PRUPE Uncharacterized protein OS=Prunus persica OX=3760 GN=PRUPE_2G296700 PE=4 SV=1;A0A251QPG3_PRUPE Uncharacterized protein OS=Prunus persica OX=3760	4	4	4	4	6.2	98.591	1139500
A0A251QNI4;M5XDG1	A0A251QNI4_PRUPE Uncharacterized protein OS=Prunus persica OX=3760 GN=PRUPE_2G298400 PE=4 SV=1;M5XDG1_PRUPE Uncharacterized protein OS=Prunus persica OX=3760 GN=PRUPE_2G298400 PE=4 SV=1	2	5	5	5	25.8	30.653	13016000
A0A251QPE2;M5XN25;A0A251QPH5	A0A251QPE2_PRUPE Uncharacterized protein OS=Prunus persica OX=3760 GN=PRUPE_2G314300 PE=4 SV=1;M5XN25_PRUPE Uncharacterized protein (Fragment) OS=Prunus persica OX=3760 GN=PRUPE_ppa018067mg PE=4 SV=1;A0A251QPH5_PRUPE Uncharacterized protein OS=Prunus persi	3	6	6	6	37.8	19.954	9125500
A0A251QPZ8;M5X1E5	A0A251QPZ8_PRUPE NADH dehydrogenase [ubiquinone] 1 alpha subcomplex subunit 12 OS=Prunus persica OX=3760 GN=PRUPE_2G325400 PE=3 SV=1;M5X1E5_PRUPE NADH dehydrogenase [ubiquinone] 1 alpha subcomplex subunit 12 OS=Prunus persica OX=3760 GN=PRUPE_2G325400 PE=3	2	1	1	1	11.5	15.531	667790
M5XKZ7;M5X2K0;M5X0V9;A0A251QQ53;A0A251QTD1;A0A251QQB6	M5XKZ7_PRUPE Uncharacterized protein OS=Prunus persica OX=3760 GN=PRUPE_2G328900 PE=4 SV=1;M5X2K0_PRUPE Uncharacterized protein OS=Prunus persica OX=3760 GN=PRUPE_2G328900 PE=4 SV=1;M5X0V9_PRUPE Uncharacterized protein OS=Prunus persica OX=3760 GN=PRUPE_2G	6	2	2	2	17.7	15.706	2837300
A0A251QQK9;M5XN16	A0A251QQK9_PRUPE Uncharacterized protein OS=Prunus persica OX=3760 GN=PRUPE_1G004000 PE=4 SV=1;M5XN16_PRUPE Uncharacterized protein OS=Prunus persica OX=3760 GN=PRUPE_ppa019418mg PE=4 SV=1	2	3	3	3	39.4	17.569	9977400
A0A251QQZ0;B5TX61	A0A251QQZ0_PRUPE Lipoxygenase OS=Prunus persica OX=3760 GN=PRUPE_1G011400 PE=3 SV=1;B5TX61_PRUPE Lipoxygenase OS=Prunus persica OX=3760 GN=PRUPE_1G011400 PE=2 SV=1	2	1	1	1	1.2	96.958	135160
A0A251QR03;M5XQN0	A0A251QR03_PRUPE Uncharacterized protein OS=Prunus persica OX=3760 GN=PRUPE_1G011500 PE=4 SV=1;M5XQN0_PRUPE Uncharacterized protein OS=Prunus persica OX=3760 GN=PRUPE_ppa022366mg PE=4 SV=1	2	6	6	6	41.3	23.58	16866000
M5XFY8;A0A251QR18	M5XFY8_PRUPE Uncharacterized protein OS=Prunus persica OX=3760 GN=PRUPE_ppa012823mg PE=3 SV=1;A0A251QR18_PRUPE Uncharacterized protein OS=Prunus persica OX=3760 GN=PRUPE_1G013400 PE=3 SV=1	2	3	3	3	22.9	16.976	11878000
A0A251QRA9;M5Y710;M5VZN2	A0A251QRA9_PRUPE 40S ribosomal protein S3a OS=Prunus persica OX=3760 GN=PRUPE_1G019500 PE=3 SV=1;M5Y710_PRUPE 40S ribosomal protein S3a OS=Prunus persica OX=3760 GN=PRUPE_ppa024854mg PE=3 SV=1	3	5	5	5	26.2	29.679	2395200
M5XB69;A0A251QUS3;A0A251QRN2	M5XB69_PRUPE Uncharacterized protein OS=Prunus persica OX=3760 GN=PRUPE_1G027000 PE=4 SV=1;A0A251QUS3_PRUPE Uncharacterized protein OS=Prunus persica OX=3760 GN=PRUPE_1G027000 PE=4 SV=1;A0A251QRN2_PRUPE Uncharacterized protein OS=Prunus persica OX=3760 GN=	3	1	1	1	1.1	69.648	367380
A0A251QRZ4;M5XLF7;M5Y4K8	A0A251QRZ4_PRUPE Uncharacterized protein OS=Prunus persica OX=3760 GN=PRUPE_1G030600 PE=3 SV=1;M5XLF7_PRUPE Uncharacterized protein (Fragment) OS=Prunus persica OX=3760 GN=PRUPE_ppa012832m1g PE=4 SV=1;M5Y4K8_PRUPE Uncharacterized protein (Fragment) OS=Prun	3	4	1	1	40.8	17.21	1844500
A0A251QSG7;A0A251QVG2;M5Y4B6;A0A251QSC8	A0A251QSG7_PRUPE Uncharacterized protein OS=Prunus persica OX=3760 GN=PRUPE_1G041100 PE=4 SV=1;A0A251QVG2_PRUPE Uncharacterized protein OS=Prunus persica OX=3760 GN=PRUPE_1G041100 PE=4 SV=1;M5Y4B6_PRUPE Uncharacterized protein OS=Prunus persica OX=3760 GN=	4	1	1	1	1.3	131.26	43665
A0A251QSD2;M5Y9C1;Q946Y0;M5WHM0;A0A251PJV7	A0A251QSD2_PRUPE Malate dehydrogenase OS=Prunus persica OX=3760 GN=PRUPE_1G039300 PE=3 SV=1;M5Y9C1_PRUPE Malate dehydrogenase OS=Prunus persica OX=3760 GN=PRUPE_1G039300 PE=3 SV=1;Q946Y0_PRUPE Malate dehydrogenase OS=Prunus persica OX=3760 GN=mdh1 PE=2 SV=	5	5	5	5	19.5	33.498	908520
A0A251QTG7;A0A251QWF4;M5XU00	A0A251QTG7_PRUPE Uncharacterized protein OS=Prunus persica OX=3760 GN=PRUPE_1G066500 PE=3 SV=1;A0A251QWF4_PRUPE Uncharacterized protein OS=Prunus persica OX=3760 GN=PRUPE_1G066500 PE=3 SV=1;M5XU00_PRUPE Uncharacterized protein OS=Prunus persica OX=3760 GN=	3	1	1	1	9	17.197	825620
A0A251QU93;M5Y181;A0A251QU16	A0A251QU93_PRUPE Uncharacterized protein OS=Prunus persica OX=3760 GN=PRUPE_1G081200 PE=4 SV=1;M5Y181_PRUPE Uncharacterized protein (Fragment) OS=Prunus persica OX=3760 GN=PRUPE_ppa018058mg PE=3 SV=1;A0A251QU16_PRUPE Uncharacterized protein OS=Prunus persi	3	1	1	1	3.9	30.239	271070
A0A251QUN1;A0A251QUM4;A0A251QUU1;M5XDU4;A0A251QUS8	A0A251QUN1_PRUPE Uncharacterized protein OS=Prunus persica OX=3760 GN=PRUPE_1G092700 PE=4 SV=1	5	7	7	6	13.9	61.978	27542000
A0A251QXP7;A0A251QUN8	A0A251QXP7_PRUPE Uncharacterized protein OS=Prunus persica OX=3760 GN=PRUPE_1G093000 PE=3 SV=1;A0A251QUN8_PRUPE Uncharacterized protein OS=Prunus persica OX=3760 GN=PRUPE_1G092900 PE=3 SV=1	2	5	4	4	10	60.972	10364000
M5XHG0;A0A251QUW1;A0A251QV70	M5XHG0_PRUPE Uncharacterized protein (Fragment) OS=Prunus persica OX=3760 GN=PRUPE_ppa017360mg PE=3 SV=1;A0A251QUW1_PRUPE Uncharacterized protein OS=Prunus persica OX=3760 GN=PRUPE_1G096500 PE=3 SV=1;A0A251QV70_PRUPE Uncharacterized protein OS=Prunus persi	3	2	1	1	5.1	58.55	305850
A0A251QV00;M5XFR6	A0A251QV00_PRUPE Uncharacterized protein OS=Prunus persica OX=3760 GN=PRUPE_1G099200 PE=4 SV=1;M5XFR6_PRUPE Uncharacterized protein OS=Prunus persica OX=3760 GN=PRUPE_1G099200 PE=4 SV=1	2	1	1	1	4.9	26.784	332940
A0A251QV23;M5VML8;M5XC28	A0A251QV23_PRUPE Uncharacterized protein OS=Prunus persica OX=3760 GN=PRUPE_1G099700 PE=4 SV=1;M5VML8_PRUPE Uncharacterized protein OS=Prunus persica OX=3760 GN=PRUPE_8G039000 PE=4 SV=1;M5XC28_PRUPE Uncharacterized protein OS=Prunus persica OX=3760 GN=PRUP	3	3	3	3	12.1	27.603	1712200
A0A251QVX8;A0A251QYM5;M5XJ77;A0A251QVS5;A0A251QVK4	A0A251QVX8_PRUPE Uncharacterized protein OS=Prunus persica OX=3760 GN=PRUPE_1G108500 PE=4 SV=1;A0A251QYM5_PRUPE Uncharacterized protein OS=Prunus persica OX=3760 GN=PRUPE_1G108500 PE=4 SV=1;M5XJ77_PRUPE Uncharacterized protein OS=Prunus persica OX=3760 GN=	5	1	1	1	12.3	14.497	2373700
M5XC64;A0A251QVQ8	M5XC64_PRUPE Uncharacterized protein OS=Prunus persica OX=3760 GN=PRUPE_1G111000 PE=4 SV=1;A0A251QVQ8_PRUPE Uncharacterized protein OS=Prunus persica OX=3760 GN=PRUPE_1G111000 PE=4 SV=1	2	4	4	4	15.6	30.195	1276400
M5Y5J5;A0A251QVX3	M5Y5J5_PRUPE Uncharacterized protein OS=Prunus persica OX=3760 GN=PRUPE_ppa012594mg PE=4 SV=1;A0A251QVX3_PRUPE Uncharacterized protein OS=Prunus persica OX=3760 GN=PRUPE_1G115600 PE=4 SV=1	2	2	2	2	13	17.064	990630
A0A251QW40	A0A251QW40_PRUPE Uncharacterized protein OS=Prunus persica OX=3760 GN=PRUPE_1G120100 PE=4 SV=1	1	5	5	5	54.3	12.623	10909000
A0A251QW43	A0A251QW43_PRUPE Uncharacterized protein OS=Prunus persica OX=3760 GN=PRUPE_1G119900 PE=4 SV=1	1	2	2	2	16.5	18.878	1744700
A0A251QWH4	A0A251QWH4_PRUPE Uncharacterized protein OS=Prunus persica OX=3760 GN=PRUPE_1G068000 PE=4 SV=1	1	5	5	5	44.3	15.3	56711000
A0A251QWY8;A0A251QWX9;M5XPD7	A0A251QWY8_PRUPE Uncharacterized protein OS=Prunus persica OX=3760 GN=PRUPE_1G134900 PE=3 SV=1;A0A251QWX9_PRUPE Uncharacterized protein OS=Prunus persica OX=3760 GN=PRUPE_1G134900 PE=3 SV=1;M5XPD7_PRUPE Uncharacterized protein OS=Prunus persica OX=3760 GN=	3	2	2	2	13.2	18.844	3546500
A0A251QX10;M5WHH0	A0A251QX10_PRUPE Uncharacterized protein OS=Prunus persica OX=3760 GN=PRUPE_1G078100 PE=4 SV=1;M5WHH0_PRUPE Uncharacterized protein OS=Prunus persica OX=3760 GN=PRUPE_1G078100 PE=4 SV=1	2	7	1	1	14.6	43.617	174340
A0A251QX16	A0A251QX16_PRUPE Uncharacterized protein OS=Prunus persica OX=3760 GN=PRUPE_1G116800 PE=4 SV=1	1	2	2	2	17.1	12.383	9328000
M5XFT0;A0A251QX29	M5XFT0_PRUPE Uncharacterized protein OS=Prunus persica OX=3760 GN=PRUPE_ppa013133mg PE=4 SV=1;A0A251QX29_PRUPE Uncharacterized protein OS=Prunus persica OX=3760 GN=PRUPE_1G137900 PE=4 SV=1	2	5	5	5	44.2	15.493	4261700
A0A251QX66;A0A251QX79;A0A251QXE3;M5XQ06;M5XCG7	A0A251QX66_PRUPE Uncharacterized protein OS=Prunus persica OX=3760 GN=PRUPE_1G142000 PE=4 SV=1;A0A251QX79_PRUPE Uncharacterized protein OS=Prunus persica OX=3760 GN=PRUPE_1G142000 PE=4 SV=1;A0A251QXE3_PRUPE Uncharacterized protein OS=Prunus persica OX=3760	5	1	1	1	5.9	29.553	141210
M5XCJ8;A0A251QXC5	M5XCJ8_PRUPE Uncharacterized protein OS=Prunus persica OX=3760 GN=PRUPE_ppa002239mg PE=4 SV=1;A0A251QXC5_PRUPE Uncharacterized protein OS=Prunus persica OX=3760 GN=PRUPE_1G143300 PE=4 SV=1	2	2	2	2	7.7	70.959	840250
M5Y5R6;A0A251QXC9	M5Y5R6_PRUPE Acyl carrier protein OS=Prunus persica OX=3760 GN=PRUPE_1G142900 PE=3 SV=1;A0A251QXC9_PRUPE Acyl carrier protein OS=Prunus persica OX=3760 GN=PRUPE_1G142900 PE=3 SV=1	2	1	1	1	10.9	14.529	7726400
A0A251QXW4;M5XNJ2	A0A251QXW4_PRUPE Uncharacterized protein OS=Prunus persica OX=3760 GN=PRUPE_1G146700 PE=4 SV=1;M5XNJ2_PRUPE Uncharacterized protein OS=Prunus persica OX=3760 GN=PRUPE_1G146700 PE=4 SV=1	2	1	1	1	13.2	8.6474	7394700
M5XB13;A0A251QY28;A0A251QY53;A0A251R971	M5XB13_PRUPE Uncharacterized protein OS=Prunus persica OX=3760 GN=PRUPE_ppa000019mg PE=4 SV=1;A0A251QY28_PRUPE Uncharacterized protein OS=Prunus persica OX=3760 GN=PRUPE_1G159200 PE=4 SV=1;A0A251QY53_PRUPE Uncharacterized protein OS=Prunus persica OX=3760	4	2	2	2	1.5	284.97	37907
M5XIF0;A0A251QY69	M5XIF0_PRUPE Uncharacterized protein OS=Prunus persica OX=3760 GN=PRUPE_ppa025978mg PE=4 SV=1;A0A251QY69_PRUPE Uncharacterized protein OS=Prunus persica OX=3760 GN=PRUPE_1G156200 PE=4 SV=1	2	2	2	2	9.4	17.747	1675600
A0A251QYN0;M5X981	A0A251QYN0_PRUPE Uncharacterized protein OS=Prunus persica OX=3760 GN=PRUPE_1G170500 PE=4 SV=1;M5X981_PRUPE Uncharacterized protein OS=Prunus persica OX=3760 GN=PRUPE_ppa001154mg PE=4 SV=1	2	18	18	18	21.4	113.16	5553200
M5XKX5;A0A251QYW3	M5XKX5_PRUPE Uncharacterized protein OS=Prunus persica OX=3760 GN=PRUPE_ppa000838mg PE=4 SV=1;A0A251QYW3_PRUPE Uncharacterized protein OS=Prunus persica OX=3760 GN=PRUPE_1G177000 PE=4 SV=1	2	1	1	1	1.4	107.41	38101
A0A251QZ23;M5XSE3	A0A251QZ23_PRUPE Uncharacterized protein OS=Prunus persica OX=3760 GN=PRUPE_1G155400 PE=4 SV=1;M5XSE3_PRUPE Uncharacterized protein OS=Prunus persica OX=3760 GN=PRUPE_1G155400 PE=4 SV=1	2	1	1	1	2.2	45.124	211110
M5Y5Q6;A0A251QZ96;M5XMX4	M5Y5Q6_PRUPE Uncharacterized protein OS=Prunus persica OX=3760 GN=PRUPE_ppa013101mg PE=4 SV=1;A0A251QZ96_PRUPE Uncharacterized protein OS=Prunus persica OX=3760 GN=PRUPE_1G183300 PE=4 SV=1	3	7	7	6	35.7	16.013	25020000
A0A251QZG8;A0A251QZD8;M5XLP1	A0A251QZG8_PRUPE Uncharacterized protein OS=Prunus persica OX=3760 GN=PRUPE_1G183100 PE=4 SV=1;A0A251QZD8_PRUPE Uncharacterized protein OS=Prunus persica OX=3760 GN=PRUPE_1G183100 PE=4 SV=1;M5XLP1_PRUPE Uncharacterized protein OS=Prunus persica OX=3760 GN=	3	1	1	1	8	12.087	6781300
A0A251R0E5	A0A251R0E5_PRUPE Uncharacterized protein OS=Prunus persica OX=3760 GN=PRUPE_1G184200 PE=4 SV=1	1	3	2	2	20.6	15.995	4371500
M5XZF5;A0A251R0H3	M5XZF5_PRUPE Peptidylprolyl isomerase OS=Prunus persica OX=3760 GN=PRUPE_1G203000 PE=4 SV=1;A0A251R0H3_PRUPE Peptidylprolyl isomerase OS=Prunus persica OX=3760 GN=PRUPE_1G203000 PE=4 SV=1	2	2	2	2	9.1	24.707	621530
M5XZI9;A0A251R0S2	M5XZI9_PRUPE Uncharacterized protein OS=Prunus persica OX=3760 GN=PRUPE_1G208500 PE=4 SV=1;A0A251R0S2_PRUPE Uncharacterized protein OS=Prunus persica OX=3760 GN=PRUPE_1G208500 PE=4 SV=1	2	2	2	2	10.1	21.18	5759000
M5XHK1;A0A251R0X2	M5XHK1_PRUPE Uncharacterized protein (Fragment) OS=Prunus persica OX=3760 GN=PRUPE_ppa018334mg PE=4 SV=1;A0A251R0X2_PRUPE Uncharacterized protein OS=Prunus persica OX=3760 GN=PRUPE_1G210100 PE=4 SV=1	2	1	1	1	4.9	32.387	640030
A0A251R3Q1;A0A251R0Z8;A0A251R0Y4;A0A251R108	A0A251R3Q1_PRUPE Uncharacterized protein OS=Prunus persica OX=3760 GN=PRUPE_1G208400 PE=4 SV=1;A0A251R0Z8_PRUPE Uncharacterized protein OS=Prunus persica OX=3760 GN=PRUPE_1G208400 PE=4 SV=1;A0A251R0Y4_PRUPE Uncharacterized protein OS=Prunus persica OX=3760	4	7	7	7	20.1	65.213	2375500
M5XML3;A0A251R109	M5XML3_PRUPE Uncharacterized protein OS=Prunus persica OX=3760 GN=PRUPE_ppa012547mg PE=4 SV=1;A0A251R109_PRUPE Uncharacterized protein OS=Prunus persica OX=3760 GN=PRUPE_1G195400 PE=4 SV=1	2	1	1	1	6.1	18.041	216650
M5XTM3;A0A251R1S6	M5XTM3_PRUPE Uncharacterized protein OS=Prunus persica OX=3760 GN=PRUPE_ppa010492mg PE=4 SV=1;A0A251R1S6_PRUPE Uncharacterized protein OS=Prunus persica OX=3760 GN=PRUPE_1G225200 PE=4 SV=1	2	1	1	1	4.5	27.828	3680900
M5XGM6;A0A251R2H5	M5XGM6_PRUPE Uncharacterized protein OS=Prunus persica OX=3760 GN=PRUPE_ppa010899mg PE=4 SV=1;A0A251R2H5_PRUPE Uncharacterized protein OS=Prunus persica OX=3760 GN=PRUPE_1G237600 PE=4 SV=1	2	2	2	2	12.6	26.077	667540
A0A251R3R5;M5XGZ0	A0A251R3R5_PRUPE Uncharacterized protein OS=Prunus persica OX=3760 GN=PRUPE_1G245600 PE=4 SV=1;M5XGZ0_PRUPE Uncharacterized protein OS=Prunus persica OX=3760 GN=PRUPE_ppa017009mg PE=4 SV=1	2	1	1	1	13	8.4866	6754900
A0A251R4J0;M5XS04	A0A251R4J0_PRUPE Uncharacterized protein OS=Prunus persica OX=3760 GN=PRUPE_1G282500 PE=4 SV=1;M5XS04_PRUPE Uncharacterized protein OS=Prunus persica OX=3760 GN=PRUPE_ppa007364mg PE=4 SV=1	2	15	15	15	56	42.461	185210000
A0A251R4T8;M5XNQ4	A0A251R4T8_PRUPE Uncharacterized protein OS=Prunus persica OX=3760 GN=PRUPE_1G288700 PE=4 SV=1;M5XNQ4_PRUPE Uncharacterized protein OS=Prunus persica OX=3760 GN=PRUPE_ppa012233mg PE=4 SV=1	2	9	9	9	97.5	11.917	147460000
A0A251R5W2;M5XED5;A0A251R5S2;M5XYF7;M5WSG0	A0A251R5W2_PRUPE Uncharacterized protein OS=Prunus persica OX=3760 GN=PRUPE_1G309400 PE=4 SV=1;M5XED5_PRUPE Uncharacterized protein OS=Prunus persica OX=3760 GN=PRUPE_1G309400 PE=4 SV=1;A0A251R5S2_PRUPE Uncharacterized protein OS=Prunus persica OX=3760 GN=	5	4	1	1	15.3	38.726	672720
A0A251R6C7;A0A251PFW9	A0A251R6C7_PRUPE ATP synthase subunit beta OS=Prunus persica OX=3760 GN=PRUPE_1G320700 PE=3 SV=1;A0A251PFW9_PRUPE ATP synthase subunit beta OS=Prunus persica OX=3760 GN=PRUPE_5G228300 PE=3 SV=1	2	6	5	5	17.5	60.098	463360
A0A251R6U3;M5Y6L3;Q9AXU0;Q9ST73	A0A251R6U3_PRUPE Uncharacterized protein OS=Prunus persica OX=3760 GN=PRUPE_1G329000 PE=4 SV=1;M5Y6L3_PRUPE Uncharacterized protein (Fragment) OS=Prunus persica OX=3760 GN=PRUPE_ppa023240mg PE=4 SV=1;Q9AXU0_PRUPE Major latex-like protein OS=Prunus persica	4	3	3	3	20.5	17.515	14624000
M5XLW3;A0A251R6X4	M5XLW3_PRUPE Uncharacterized protein OS=Prunus persica OX=3760 GN=PRUPE_ppa005356mg PE=3 SV=1;A0A251R6X4_PRUPE Uncharacterized protein OS=Prunus persica OX=3760 GN=PRUPE_1G331300 PE=3 SV=1	2	1	1	1	4.9	49.891	1407800
A0A251R7F9	A0A251R7F9_PRUPE Uncharacterized protein OS=Prunus persica OX=3760 GN=PRUPE_1G324100 PE=4 SV=1	1	3	3	3	28.2	16.975	49650000
M5XFR1;A0A251R7G7	M5XFR1_PRUPE Uncharacterized protein OS=Prunus persica OX=3760 GN=PRUPE_ppa010540mg PE=4 SV=1;A0A251R7G7_PRUPE Uncharacterized protein OS=Prunus persica OX=3760 GN=PRUPE_1G342400 PE=4 SV=1	2	2	2	2	11	27.799	1982300
A0A251R7Q3;A0A251R7Q8;A0A251R7R5;A0A251R7Q2;M5XBC3	A0A251R7Q3_PRUPE Uncharacterized protein OS=Prunus persica OX=3760 GN=PRUPE_1G346800 PE=4 SV=1;A0A251R7Q8_PRUPE Uncharacterized protein OS=Prunus persica OX=3760 GN=PRUPE_1G346800 PE=4 SV=1;A0A251R7R5_PRUPE Uncharacterized protein OS=Prunus persica OX=3760	5	6	6	6	10.3	67.111	652430
A0A251R7Y5;M5Y5H7	A0A251R7Y5_PRUPE Uncharacterized protein OS=Prunus persica OX=3760 GN=PRUPE_1G352600 PE=4 SV=1;M5Y5H7_PRUPE Uncharacterized protein OS=Prunus persica OX=3760 GN=PRUPE_ppa012324mg PE=4 SV=1	2	2	2	2	27.3	16.592	3034900
A0A251R893;A0A251R8A0;M5Y431;A0A251R8D0	A0A251R893_PRUPE Uncharacterized protein OS=Prunus persica OX=3760 GN=PRUPE_1G356800 PE=4 SV=1;A0A251R8A0_PRUPE Uncharacterized protein OS=Prunus persica OX=3760 GN=PRUPE_1G356800 PE=4 SV=1;M5Y431_PRUPE Uncharacterized protein OS=Prunus persica OX=3760 GN=	4	1	1	1	1.8	76.467	65269
A0A251R8C3;A0A251RAW7;M5XQ85	A0A251R8C3_PRUPE Uncharacterized protein OS=Prunus persica OX=3760 GN=PRUPE_1G354700 PE=4 SV=1;A0A251RAW7_PRUPE Uncharacterized protein OS=Prunus persica OX=3760 GN=PRUPE_1G354700 PE=4 SV=1;M5XQ85_PRUPE Uncharacterized protein OS=Prunus persica OX=3760 GN=	3	2	2	2	7.7	30.746	575980
M5XKS7;A0A251R8G7;A0A251QCQ1	M5XKS7_PRUPE Uncharacterized protein OS=Prunus persica OX=3760 GN=PRUPE_ppa001168mg PE=3 SV=1;A0A251R8G7_PRUPE Uncharacterized protein OS=Prunus persica OX=3760 GN=PRUPE_1G309900 PE=3 SV=1	3	5	5	5	7.2	98.362	1042500
M5XP09;A0A251R8K9	M5XP09_PRUPE Uncharacterized protein OS=Prunus persica OX=3760 GN=PRUPE_ppa022764mg PE=4 SV=1;A0A251R8K9_PRUPE Uncharacterized protein OS=Prunus persica OX=3760 GN=PRUPE_1G361300 PE=4 SV=1	2	1	1	1	1.1	76.285	1235400
A0A251R8M6;M5XMY9;M5XAT5	A0A251R8M6_PRUPE Uncharacterized protein OS=Prunus persica OX=3760 GN=PRUPE_1G363900 PE=3 SV=1;M5XMY9_PRUPE Uncharacterized protein OS=Prunus persica OX=3760 GN=PRUPE_1G363900 PE=3 SV=1	3	4	3	3	6.6	83.512	181590
M5XY36;A0A251R8U1;A0A251R8V5	M5XY36_PRUPE Uncharacterized protein OS=Prunus persica OX=3760 GN=PRUPE_ppa000819mg PE=4 SV=1;A0A251R8U1_PRUPE Uncharacterized protein OS=Prunus persica OX=3760 GN=PRUPE_1G368000 PE=4 SV=1;A0A251R8V5_PRUPE Uncharacterized protein OS=Prunus persica OX=3760	3	1	1	1	0.9	110.59	144580
A0A251R931;M5XNL7	A0A251R931_PRUPE Uncharacterized protein OS=Prunus persica OX=3760 GN=PRUPE_1G355600 PE=3 SV=1;M5XNL7_PRUPE Uncharacterized protein OS=Prunus persica OX=3760 GN=PRUPE_1G355600 PE=3 SV=1	2	3	3	3	5.8	76.703	215130
A0A251R968	A0A251R968_PRUPE Uncharacterized protein OS=Prunus persica OX=3760 GN=PRUPE_1G373100 PE=4 SV=1	1	1	1	1	12.6	17.742	1141400
A0A251R9A5;M5XF80	A0A251R9A5_PRUPE Uncharacterized protein OS=Prunus persica OX=3760 GN=PRUPE_1G360400 PE=4 SV=1;M5XF80_PRUPE Uncharacterized protein OS=Prunus persica OX=3760 GN=PRUPE_ppa009562mg PE=4 SV=1	2	1	1	1	5.1	26.677	624860
M4QEK2;A0A251R9S2	M4QEK2_PRUPE Glucose-6-phosphate isomerase OS=Prunus persica OX=3760 GN=PGI PE=2 SV=1;A0A251R9S2_PRUPE Glucose-6-phosphate isomerase OS=Prunus persica OX=3760 GN=PRUPE_1G380500 PE=3 SV=1	2	1	1	1	2.3	62.692	103490
A0A251R9Y2;A0A251RA81;M5XL83;A0A251RA95	A0A251R9Y2_PRUPE Uncharacterized protein OS=Prunus persica OX=3760 GN=PRUPE_1G392500 PE=4 SV=1;A0A251RA81_PRUPE Uncharacterized protein OS=Prunus persica OX=3760 GN=PRUPE_1G392500 PE=4 SV=1;M5XL83_PRUPE Uncharacterized protein OS=Prunus persica OX=3760 GN=	4	1	1	1	1.8	96.92	52208
M5XJM2;A0A251RAC9;M5XNJ3;A0A251RAH0	M5XJM2_PRUPE Uncharacterized protein OS=Prunus persica OX=3760 GN=PRUPE_ppa024411mg PE=3 SV=1;A0A251RAC9_PRUPE Uncharacterized protein OS=Prunus persica OX=3760 GN=PRUPE_1G397900 PE=3 SV=1;M5XNJ3_PRUPE Uncharacterized protein OS=Prunus persica OX=3760 GN=P	4	5	3	3	13.1	51.643	501180
M5XHR1;A0A251RAG3	M5XHR1_PRUPE Uncharacterized protein OS=Prunus persica OX=3760 GN=PRUPE_ppa022256mg PE=3 SV=1;A0A251RAG3_PRUPE Uncharacterized protein OS=Prunus persica OX=3760 GN=PRUPE_1G398200 PE=3 SV=1	2	7	7	4	22	44.83	8286400
M5XHD8;A0A251RAI8	M5XHD8_PRUPE Transcription initiation factor TFIID subunit 10 OS=Prunus persica OX=3760 GN=PRUPE_1G399400 PE=3 SV=1;A0A251RAI8_PRUPE Transcription initiation factor TFIID subunit 10 OS=Prunus persica OX=3760 GN=PRUPE_1G399400 PE=3 SV=1	2	2	2	2	19.6	16.21	1230100
A0A251RAR3;M5XLT9	A0A251RAR3_PRUPE Uncharacterized protein OS=Prunus persica OX=3760 GN=PRUPE_1G404100 PE=4 SV=1;M5XLT9_PRUPE Uncharacterized protein OS=Prunus persica OX=3760 GN=PRUPE_ppa011742mg PE=4 SV=1	2	6	6	6	30.8	26.808	2257300
A0A251RAR8;M5XPF4	A0A251RAR8_PRUPE Uncharacterized protein OS=Prunus persica OX=3760 GN=PRUPE_1G404000 PE=4 SV=1;M5XPF4_PRUPE Uncharacterized protein OS=Prunus persica OX=3760 GN=PRUPE_ppa009735mg PE=4 SV=1	2	4	4	4	17.9	23.637	10497000
M5Y8B9;A0A251RB47	M5Y8B9_PRUPE Glycine cleavage system P protein OS=Prunus persica OX=3760 GN=PRUPE_ppa000675mg PE=3 SV=1;A0A251RB47_PRUPE Glycine cleavage system P protein OS=Prunus persica OX=3760 GN=PRUPE_1G412100 PE=3 SV=1	2	4	4	4	3.8	112.81	671000
M5XSM0;A0A251RB59	M5XSM0_PRUPE Uncharacterized protein OS=Prunus persica OX=3760 GN=PRUPE_ppa005616mg PE=3 SV=1;A0A251RB59_PRUPE Uncharacterized protein OS=Prunus persica OX=3760 GN=PRUPE_1G398000 PE=3 SV=1	2	5	2	2	10.6	48.201	1356000
P86888;A0A251RBV3;M5XFZ3	PMLN_PRUPE Peamaclein OS=Prunus persica OX=3760 PE=1 SV=1;A0A251RBV3_PRUPE Uncharacterized protein OS=Prunus persica OX=3760 GN=PRUPE_1G426700 PE=4 SV=1;M5XFZ3_PRUPE Uncharacterized protein OS=Prunus persica OX=3760 GN=PRUPE_1G426700 PE=4 SV=1	3	1	1	1	19	6.9099	2896000
A0A251RCH0;M5XYT3	A0A251RCH0_PRUPE Uncharacterized protein OS=Prunus persica OX=3760 GN=PRUPE_1G444300 PE=4 SV=1;M5XYT3_PRUPE Uncharacterized protein OS=Prunus persica OX=3760 GN=PRUPE_ppa011550mg PE=4 SV=1	2	1	1	1	7.8	12.718	3276500
Q8GT40;A0A251RCJ5;M5XTS4	Q8GT40_PRUPE Profilin OS=Prunus persica OX=3760 PE=2 SV=1;A0A251RCJ5_PRUPE Profilin OS=Prunus persica OX=3760 GN=PRUPE_1G444100 PE=3 SV=1;M5XTS4_PRUPE Profilin OS=Prunus persica OX=3760 GN=PRUPE_ppa010614mg PE=3 SV=1	3	1	1	1	14.5	14.004	443610
M5XVE4;A0A251RCX3	M5XVE4_PRUPE Uncharacterized protein OS=Prunus persica OX=3760 GN=PRUPE_ppa021898mg PE=4 SV=1;A0A251RCX3_PRUPE Uncharacterized protein OS=Prunus persica OX=3760 GN=PRUPE_1G447000 PE=4 SV=1	2	1	1	1	2.1	106.11	5369400
M5XVY7;A0A251RD10	M5XVY7_PRUPE Uncharacterized protein OS=Prunus persica OX=3760 GN=PRUPE_1G455000 PE=4 SV=1;A0A251RD10_PRUPE Uncharacterized protein OS=Prunus persica OX=3760 GN=PRUPE_1G455000 PE=4 SV=1	2	4	4	4	9.8	50.767	817260
M5XAK2;A0A251RDD1;A0A251RD83;A0A251RFT1;A0A251RDZ4	M5XAK2_PRUPE Uncharacterized protein OS=Prunus persica OX=3760 GN=PRUPE_ppa000014mg PE=4 SV=1;A0A251RDD1_PRUPE Uncharacterized protein OS=Prunus persica OX=3760 GN=PRUPE_1G459000 PE=4 SV=1;A0A251RD83_PRUPE Uncharacterized protein OS=Prunus persica OX=3760	5	1	1	1	0.4	311.2	35343
A0A251RDI9;A0A251RDA9;A0A251RDC7;A0A251RDH3;A0A251RE18;A0A251RDE0	A0A251RDI9_PRUPE Uncharacterized protein OS=Prunus persica OX=3760 GN=PRUPE_1G460900 PE=4 SV=1;A0A251RDA9_PRUPE Uncharacterized protein OS=Prunus persica OX=3760 GN=PRUPE_1G460900 PE=4 SV=1;A0A251RDC7_PRUPE Uncharacterized protein OS=Prunus persica OX=3760	6	2	2	2	6.2	54.328	129820
A0A251RDG9;M5XWD9	A0A251RDG9_PRUPE Uncharacterized protein OS=Prunus persica OX=3760 GN=PRUPE_1G462000 PE=4 SV=1	2	4	4	4	21.6	26.275	3135400
A0A251RDM7;M5XYZ2	A0A251RDM7_PRUPE Uncharacterized protein OS=Prunus persica OX=3760 GN=PRUPE_1G466700 PE=4 SV=1;M5XYZ2_PRUPE Uncharacterized protein OS=Prunus persica OX=3760 GN=PRUPE_1G466700 PE=4 SV=1	2	1	1	1	7	19.02	5767400
M5XDZ0;A0A251REL1	M5XDZ0_PRUPE Uncharacterized protein OS=Prunus persica OX=3760 GN=PRUPE_ppa005440mg PE=4 SV=1;A0A251REL1_PRUPE Uncharacterized protein OS=Prunus persica OX=3760 GN=PRUPE_1G480800 PE=4 SV=1	2	2	2	2	5.4	50.354	1429900
A0A251RER6;M5XDN1	A0A251RER6_PRUPE Uncharacterized protein OS=Prunus persica OX=3760 GN=PRUPE_1G482000 PE=3 SV=1;M5XDN1_PRUPE Uncharacterized protein OS=Prunus persica OX=3760 GN=PRUPE_ppa009745mg PE=3 SV=1	2	7	7	7	28.8	23.669	188640000
M5XLR2;M5XDK2;A0A251REU8;A0A251REC9;M5XTR2;M5XR24	M5XLR2_PRUPE Uncharacterized protein OS=Prunus persica OX=3760 GN=PRUPE_ppa011523mg PE=4 SV=1;M5XDK2_PRUPE Uncharacterized protein OS=Prunus persica OX=3760 GN=PRUPE_1G475100 PE=4 SV=1;A0A251REU8_PRUPE Uncharacterized protein OS=Prunus persica OX=3760 GN=P	6	3	1	1	16.4	23.065	1935600
A0A251RFG9;M5XX36	A0A251RFG9_PRUPE Uncharacterized protein OS=Prunus persica OX=3760 GN=PRUPE_1G493900 PE=3 SV=1;M5XX36_PRUPE Uncharacterized protein OS=Prunus persica OX=3760 GN=PRUPE_1G493900 PE=3 SV=1	2	5	5	5	20.2	40.065	2726600
M5XPU1;A0A251RFI8;A0A251RFR8;A0A251RG81	M5XPU1_PRUPE Uncharacterized protein OS=Prunus persica OX=3760 GN=PRUPE_1G500200 PE=4 SV=1;A0A251RFI8_PRUPE Uncharacterized protein OS=Prunus persica OX=3760 GN=PRUPE_1G500200 PE=4 SV=1;A0A251RFR8_PRUPE Uncharacterized protein OS=Prunus persica OX=3760 GN=	4	3	3	3	7.6	54.669	351450
Q947D4;A0A251RFK3;M5XNA6	Q947D4_PRUPE Dehydration-responsive protein RD22 (Fragment) OS=Prunus persica OX=3760 PE=2 SV=1;A0A251RFK3_PRUPE Uncharacterized protein OS=Prunus persica OX=3760 GN=PRUPE_1G453500 PE=4 SV=1;M5XNA6_PRUPE Uncharacterized protein OS=Prunus persica OX=3760 GN	3	2	2	2	6	36.689	181300
A0A251RFS2;A0A251RG11;M5XM26	A0A251RFS2_PRUPE Uncharacterized protein OS=Prunus persica OX=3760 GN=PRUPE_1G504800 PE=3 SV=1;A0A251RG11_PRUPE Uncharacterized protein OS=Prunus persica OX=3760 GN=PRUPE_1G504800 PE=3 SV=1;M5XM26_PRUPE Uncharacterized protein OS=Prunus persica OX=3760 GN=	3	1	1	1	8	15.693	371260
M5XMY3;A0A251RFT0;A0A251RFT4;A0A251RFJ8;A0A251RG95;A0A251RFJ5	M5XMY3_PRUPE Glutaredoxin-like protein OS=Prunus persica OX=3760 GN=PRUPE_ppa013233mg PE=3 SV=1;A0A251RFT0_PRUPE Glutaredoxin-like protein OS=Prunus persica OX=3760 GN=PRUPE_1G500700 PE=3 SV=1	6	3	3	3	22.4	14.779	1790600
A0A251RFZ8	A0A251RFZ8_PRUPE Uncharacterized protein OS=Prunus persica OX=3760 GN=PRUPE_1G508400 PE=4 SV=1	1	2	2	2	26.9	20.874	96708000
A0A251RGT1;M5Y329	A0A251RGT1_PRUPE Uncharacterized protein OS=Prunus persica OX=3760 GN=PRUPE_1G478400 PE=4 SV=1;M5Y329_PRUPE Uncharacterized protein OS=Prunus persica OX=3760 GN=PRUPE_ppa012064mg PE=4 SV=1	2	2	2	2	16.2	18.211	1422300
M5Y687;A0A251RH08	M5Y687_PRUPE Uncharacterized protein OS=Prunus persica OX=3760 GN=PRUPE_ppa017473mg PE=4 SV=1;A0A251RH08_PRUPE Uncharacterized protein OS=Prunus persica OX=3760 GN=PRUPE_1G482500 PE=4 SV=1	2	1	1	1	17.2	13.412	372780000
A0A251RJY8;A0A251RHH4;A0A251RHS2;A0A251RHS0;M5XQJ0	A0A251RJY8_PRUPE Uncharacterized protein OS=Prunus persica OX=3760 GN=PRUPE_1G541200 PE=4 SV=1;A0A251RHH4_PRUPE Uncharacterized protein OS=Prunus persica OX=3760 GN=PRUPE_1G541200 PE=3 SV=1;A0A251RHS2_PRUPE Uncharacterized protein OS=Prunus persica OX=3760	5	1	1	1	2.3	58.696	154930
A0A251RHX6	A0A251RHX6_PRUPE Uncharacterized protein OS=Prunus persica OX=3760 GN=PRUPE_1G498400 PE=4 SV=1	1	3	2	2	41.2	9.0638	39137000
A0A251RI57;M5XD77	A0A251RI57_PRUPE Uncharacterized protein OS=Prunus persica OX=3760 GN=PRUPE_1G548100 PE=4 SV=1;M5XD77_PRUPE Uncharacterized protein OS=Prunus persica OX=3760 GN=PRUPE_1G548100 PE=4 SV=1	2	1	1	1	1.7	53.117	248280
M5Y1F7;A0A251RIF0;A0A251RI97	M5Y1F7_PRUPE Uncharacterized protein OS=Prunus persica OX=3760 GN=PRUPE_ppa019477mg PE=4 SV=1;A0A251RIF0_PRUPE Uncharacterized protein OS=Prunus persica OX=3760 GN=PRUPE_1G552800 PE=4 SV=1;A0A251RI97_PRUPE Uncharacterized protein OS=Prunus persica OX=3760	3	4	4	4	36.3	11.988	9588100
M5XFT3;A0A251RIG7	M5XFT3_PRUPE Uncharacterized protein OS=Prunus persica OX=3760 GN=PRUPE_ppa012494mg PE=3 SV=1;A0A251RIG7_PRUPE Uncharacterized protein OS=Prunus persica OX=3760 GN=PRUPE_1G558100 PE=3 SV=1	2	3	3	3	18	16.021	583980000
A0A251RIQ9;M5XKI2	A0A251RIQ9_PRUPE Uncharacterized protein OS=Prunus persica OX=3760 GN=PRUPE_1G559400 PE=4 SV=1;M5XKI2_PRUPE Uncharacterized protein OS=Prunus persica OX=3760 GN=PRUPE_1G559400 PE=4 SV=1	2	1	1	1	1.8	66.821	243880
M5XGR1;A0A251RJB6;A0A251RM69	M5XGR1_PRUPE Uncharacterized protein OS=Prunus persica OX=3760 GN=PRUPE_ppa011650mg PE=4 SV=1;A0A251RJB6_PRUPE Uncharacterized protein OS=Prunus persica OX=3760 GN=PRUPE_1G566700 PE=4 SV=1;A0A251RM69_PRUPE Uncharacterized protein OS=Prunus persica OX=3760	3	1	1	1	5.9	22.694	77525
M5XGM1;A0A251RKJ4;A0A251RKM3	M5XGM1_PRUPE Uncharacterized protein OS=Prunus persica OX=3760 GN=PRUPE_ppa011327mg PE=4 SV=1;A0A251RKJ4_PRUPE Uncharacterized protein OS=Prunus persica OX=3760 GN=PRUPE_1G586900 PE=4 SV=1;A0A251RKM3_PRUPE Uncharacterized protein OS=Prunus persica OX=3760	3	2	2	2	9.3	24.14	747670
A5JUQ9;A0A251MV01;Q8S4T8;Q6L5U4	A5JUQ9_PRUPE Sorbitol-6-phosphate dehydrogenase OS=Prunus persica OX=3760 GN=PRUPE_8G083400 PE=2 SV=2;A0A251MV01_PRUPE Uncharacterized protein OS=Prunus persica OX=3760 GN=PRUPE_8G083400 PE=4 SV=1;Q8S4T8_PRUPE NADP dependent sorbitol 6-phosphate dehydrogen	4	10	10	10	27.1	34.821	4015100
M5XP84;M5WAW6;B6V864;M5W5P0;M5WZW2	M5XP84_PRUPE Elongation factor 1-alpha OS=Prunus persica OX=3760 GN=PRUPE_1G010400 PE=3 SV=1;M5WAW6_PRUPE Elongation factor 1-alpha OS=Prunus persica OX=3760 GN=PRUPE_6G095200 PE=3 SV=1;B6V864_PRUPE Elongation factor 1-alpha OS=Prunus persica OX=3760 GN=eE	5	7	7	7	15.9	49.34	6895700
B6ZL91	B6ZL91_PRUPE GDP-D-mannose pyrophosphorylase OS=Prunus persica OX=3760 GN=GMP PE=2 SV=1	1	1	1	1	3	39.545	1352000
B6ZL92;M5XER1	B6ZL92_PRUPE GDP-D-mannose-3,5-epimerase OS=Prunus persica OX=3760 GN=GME PE=2 SV=1	2	4	4	4	15.4	42.584	1443300
B6ZL94	B6ZL94_PRUPE Inositol-1-monophosphatase OS=Prunus persica OX=3760 GN=GPP PE=2 SV=1	1	1	1	1	4.1	28.753	317360
CON__P01030;CON__ENSEMBL:ENSBTAP00000007350	;	2	1	1	1	0.6	192.79	303500	+
CON__ENSEMBL:ENSBTAP00000025008		1	1	1	1	1.9	59.299	110230	+
CON__P00761		1	4	4	4	25.1	24.409	863500000	+
CON__P01966		1	1	1	1	10.6	15.184	32994000	+
CON__P02533;CON__P08779;CON__Q6IFX2;CON__P19012;CON__A2A4G1;CON__Q9Z2K1;CON__Q3ZAW8;CON__Q04695;CON__Q9QWL7;CON__Q61782;CON__Q8N1A0;CON__P35900;CON__Q9D312	;;;;;;	13	6	5	2	12.5	51.621	2791800	+
CON__P02584		1	1	1	1	10	15.057	3023600	+
CON__P02768-1		1	4	4	3	7.4	69.366	6767500	+
CON__P02769		1	3	2	2	6.8	69.293	3270000	+
CON__P04264		1	19	19	12	37.7	66.017	106740000	+
CON__P05784		1	4	4	3	13.5	47.538	550540	+
CON__P05787;CON__H-INV:HIT000292931;CON__Q9DCV7;CON__Q3KNV1;CON__P08729;CON__Q9H552;CON__Q9NSB2;CON__Q6ISB0;CON__H-INV:HIT000016045		9	6	4	4	13.7	53.704	1094800	+
CON__P13645;CON__P02535-1;CON__Q7Z3Z0;CON__Q7Z3Y8;CON__Q148H6;CON__Q7Z3Y7;CON__Q7Z3Y9;CON__Q2M2I5		8	15	15	12	25.1	59.51	91479000	+
CON__P13647		1	12	8	2	20.5	62.378	2853400	+
CON__P35527		1	13	13	13	26	62.129	50483000	+
CON__P35908;CON__Q01546;CON__Q5XKE5;CON__Q6NXH9;CON__O95678;CON__P12035;CON__Q9R0H5;CON__Q7RTS7;CON__Q32MB2;CON__Q7Z794;CON__P19013;CON__Q14CN4-1;CON__Q6IME9;CON__Q8N1N4-2;CON__Q7RTT2;CON__Q3SY84		16	18	16	9	29.3	65.865	19707000	+
CON__Q3SX09;CON__P02070	;	2	2	2	2	9.5	22.06	9041400	+
CON__Q3SX28		1	4	4	4	14.8	33.012	6805100	+
CON__Q8BGZ7		1	4	1	1	6.7	59.74	109650	+
E3W0H3	E3W0H3_PRUPE Photosystem II protein D1 OS=Prunus persica OX=3760 GN=psbA PE=3 SV=1	1	1	1	1	3.1	38.976	816730
E3W0H8	E3W0H8_PRUPE ATP synthase subunit alpha, chloroplastic OS=Prunus persica OX=3760 GN=atpA PE=3 SV=1	1	7	7	7	16.2	55.326	5258900
E3W0H9	E3W0H9_PRUPE ATP synthase subunit b, chloroplastic OS=Prunus persica OX=3760 GN=atpF PE=3 SV=1	1	7	7	7	33.2	21.001	16777000
E3W0I8	E3W0I8_PRUPE Photosystem II D2 protein OS=Prunus persica OX=3760 GN=psbD PE=3 SV=1	1	3	3	3	11.3	39.549	6046100
E3W0I9	E3W0I9_PRUPE Photosystem II CP43 reaction center protein OS=Prunus persica OX=3760 GN=psbC PE=3 SV=1	1	5	5	5	11.6	51.835	6998100
E3W0J1	E3W0J1_PRUPE 30S ribosomal protein S14, chloroplastic OS=Prunus persica OX=3760 GN=rps14 PE=3 SV=1	1	1	1	1	7	11.732	4013100
E3W0J2	E3W0J2_PRUPE Photosystem I P700 chlorophyll a apoprotein A2 OS=Prunus persica OX=3760 GN=psaB PE=3 SV=1	1	2	2	2	3.7	82.367	695130
E3W0J5	E3W0J5_PRUPE 30S ribosomal protein S4, chloroplastic OS=Prunus persica OX=3760 GN=rps4 PE=3 SV=1	1	3	3	3	14.4	23.471	1446900
E3W0J9	E3W0J9_PRUPE ATP synthase epsilon chain, chloroplastic OS=Prunus persica OX=3760 GN=atpE PE=3 SV=1	1	4	4	4	40.6	14.616	2800100
E3W0K0;Q95FL6	E3W0K0_PRUPE ATP synthase subunit beta, chloroplastic OS=Prunus persica OX=3760 GN=atpB PE=3 SV=1;Q95FL6_PRUPE ATP synthase subunit beta (Fragment) OS=Prunus persica OX=3760 GN=atpB PE=3 SV=1	2	11	11	10	31.5	52.829	3431600
E3W0K1;Q95B26;Q71TW3;Q95B25;T2D3I4;A0A0D4BPG4;A0A0D4BNQ9;G9DMZ8;G9DMZ6;G9DMZ2;R4I6V4;D3W541;D3K3V9;J7QVP2;T1QAU8;A0A0C5BIN0;J7EPF9;A0A251N629	E3W0K1_PRUPE Ribulose bisphosphate carboxylase large chain OS=Prunus persica OX=3760 GN=rbcL PE=3 SV=1;Q95B26_PRUPE Ribulose bisphosphate carboxylase large chain (Fragment) OS=Prunus persica OX=3760 GN=rbcL PE=3 SV=1;Q71TW3_PRUPE Ribulose bisphosphate carb	18	13	13	13	29.7	52.655	80461000
E3W0K6	E3W0K6_PRUPE Cytochrome f OS=Prunus persica OX=3760 GN=petA PE=3 SV=1	1	3	3	3	13.8	35.111	2340200
E3W0K8	E3W0K8_PRUPE Photosystem II reaction center protein L OS=Prunus persica OX=3760 GN=psbL PE=3 SV=1	1	1	1	1	36.8	4.4701	90347000
E3W0L0	E3W0L0_PRUPE Cytochrome b559 subunit alpha OS=Prunus persica OX=3760 GN=psbE PE=3 SV=1	1	3	3	3	36.1	9.3965	13578000
E3W0L5	E3W0L5_PRUPE 30S ribosomal protein S18, chloroplastic OS=Prunus persica OX=3760 GN=rps18 PE=3 SV=1	1	2	2	2	16	11.954	3417200
E3W0L9;A0A251N607	E3W0L9_PRUPE Photosystem II CP47 reaction center protein OS=Prunus persica OX=3760 GN=psbB PE=3 SV=1	2	3	3	3	8.1	56.082	1303700
E3W0M2;A0A251N5B4	E3W0M2_PRUPE Photosystem II reaction center protein H OS=Prunus persica OX=3760 GN=psbH PE=3 SV=1;A0A251N5B4_PRUPE Uncharacterized protein OS=Prunus persica OX=3760 GN=PRUPE_7G021700 PE=3 SV=1	2	2	2	2	21.6	7.8591	13190000
E3W0M3;A0A251R3H8	E3W0M3_PRUPE Cytochrome b6 OS=Prunus persica OX=3760 GN=petB PE=3 SV=1;A0A251R3H8_PRUPE Uncharacterized protein (Fragment) OS=Prunus persica OX=3760 GN=PRUPE_1G203800 PE=4 SV=1	2	2	2	2	11.6	24.12	567160
E3W0M8	E3W0M8_PRUPE 30S ribosomal protein S8, chloroplastic OS=Prunus persica OX=3760 GN=rps8 PE=3 SV=1	1	1	1	1	8.2	15.515	154700
E3W0N0	E3W0N0_PRUPE 50S ribosomal protein L16, chloroplastic OS=Prunus persica OX=3760 GN=rpl16 PE=3 SV=1	1	1	1	1	10.4	15.376	899080
E3W0N1	E3W0N1_PRUPE 30S ribosomal protein S3, chloroplastic OS=Prunus persica OX=3760 GN=rps3 PE=3 SV=1	1	1	1	1	5	25.205	336030
E3W0N3	E3W0N3_PRUPE 30S ribosomal protein S19, chloroplastic OS=Prunus persica OX=3760 GN=rps19 PE=3 SV=1	1	1	1	1	10.9	10.539	594640
E3W0P3	E3W0P3_PRUPE Photosystem I iron-sulfur center OS=Prunus persica OX=3760 GN=psaC PE=3 SV=1	1	3	3	3	43.2	9.0384	4741800
E3W0P9	E3W0P9_PRUPE 30S ribosomal protein S15, chloroplastic OS=Prunus persica OX=3760 GN=rps15 PE=3 SV=1	1	3	3	3	25.6	10.781	11213000
G9CM51	G9CM51_PRUPE Pathogensis-related protein 1a (Fragment) OS=Prunus persica OX=3760 GN=PR1a PE=2 SV=1	1	3	3	3	33.5	17.215	51427000
G9CM54;M5WTQ8	G9CM54_PRUPE Thaumatin-like protein 2 OS=Prunus persica OX=3760 GN=TLP2 PE=2 SV=1;M5WTQ8_PRUPE Uncharacterized protein OS=Prunus persica OX=3760 GN=PRUPE_3G148300 PE=4 SV=1	2	1	1	1	7.7	25.781	483080
G9CM55	G9CM55_PRUPE Thaumatin-like protein 3 (Fragment) OS=Prunus persica OX=3760 GN=TLP3 PE=2 SV=1	1	2	2	2	7	34.235	1746000
H6SV47	H6SV47_PRUPE Chalcone-flavonone isomerase family protein OS=Prunus persica OX=3760 GN=CHI PE=2 SV=1	1	1	1	1	6.2	23.4	251660
H9TEU1;H9XW02;M5VZK2;H9XW01;G4XMW4	H9TEU1_PRUPE Superoxide dismutase [Cu-Zn] OS=Prunus persica OX=3760 GN=CSD-b PE=2 SV=1;H9XW02_PRUPE Superoxide dismutase [Cu-Zn] OS=Prunus persica OX=3760 GN=PRUPE_6G112800 PE=2 SV=1;M5VZK2_PRUPE Superoxide dismutase [Cu-Zn] OS=Prunus persica OX=3760 GN=PR	5	7	7	7	55.6	22.26	864150000
I1U4K7	I1U4K7_PRUPE Polyphenol oxidase II OS=Prunus persica OX=3760 GN=PPOII PE=4 SV=1	1	9	9	9	19	67.083	2536300
J7H0M9;A0A251NZE8	J7H0M9_PRUPE Superoxide dismutase [Cu-Zn] OS=Prunus persica OX=3760 GN=PRUPE_6G335000 PE=2 SV=1;A0A251NZE8_PRUPE Uncharacterized protein OS=Prunus persica OX=3760 GN=PRUPE_6G335000 PE=4 SV=1	2	7	7	6	68.4	15.38	1332900000
M4QFW7	M4QFW7_PRUPE Phosphomannomutase OS=Prunus persica OX=3760 GN=PMM PE=2 SV=1	1	1	1	1	5.7	28.14	197920
M5VH39	M5VH39_PRUPE Uncharacterized protein OS=Prunus persica OX=3760 GN=PRUPE_3G139200 PE=4 SV=1	1	2	1	1	22.6	15.765	1062600
M5VIC8	M5VIC8_PRUPE Uncharacterized protein OS=Prunus persica OX=3760 GN=PRUPE_8G027900 PE=4 SV=1	1	2	2	2	2.4	152.02	159330
M5W2I1;M5W2E2;M5VIK0;M5VNW2	M5W2I1_PRUPE Laccase OS=Prunus persica OX=3760 GN=PRUPE_8G047500 PE=3 SV=1;M5W2E2_PRUPE Laccase OS=Prunus persica OX=3760 GN=PRUPE_8G047900 PE=3 SV=1;M5VIK0_PRUPE Laccase OS=Prunus persica OX=3760 GN=PRUPE_8G048100 PE=3 SV=1;M5VNW2_PRUPE Laccase OS=Prunus	4	1	1	1	3	61.255	523940
M5VIY7;M5VY45;M5X4W5;M5XF70	M5VIY7_PRUPE Tubulin alpha chain OS=Prunus persica OX=3760 GN=PRUPE_8G150900 PE=3 SV=1;M5VY45_PRUPE Tubulin alpha chain OS=Prunus persica OX=3760 GN=PRUPE_6G212700 PE=3 SV=1;M5X4W5_PRUPE Tubulin alpha chain OS=Prunus persica OX=3760 GN=PRUPE_3G269300 PE=3	4	2	2	2	6.2	49.556	1162600
M5VJ54	M5VJ54_PRUPE Uncharacterized protein OS=Prunus persica OX=3760 GN=PRUPE_8G036200 PE=3 SV=1	1	2	2	2	5.4	44.332	746860
M5VJ82	M5VJ82_PRUPE Uncharacterized protein OS=Prunus persica OX=3760 GN=PRUPE_8G153100 PE=3 SV=1	1	1	1	1	8.1	17.285	4807600
M5VJL5	M5VJL5_PRUPE Uncharacterized protein OS=Prunus persica OX=3760 GN=PRUPE_8G178100 PE=4 SV=1	1	8	8	8	20.2	58.748	11735000
M5VJL8	M5VJL8_PRUPE Uncharacterized protein OS=Prunus persica OX=3760 GN=PRUPE_8G173800 PE=4 SV=1	1	1	1	1	2.8	58.596	71041
M5VK03;M5WNG0;A0A251PZ60;M5VL90	M5VK03_PRUPE Uncharacterized protein OS=Prunus persica OX=3760 GN=PRUPE_8G136500 PE=4 SV=1	4	3	3	3	12.1	25.836	11132000
M5VKB3	M5VKB3_PRUPE Uncharacterized protein OS=Prunus persica OX=3760 GN=PRUPE_8G192700 PE=4 SV=1	1	2	1	1	8	25.813	1242500
M5VKE0	M5VKE0_PRUPE Uncharacterized protein OS=Prunus persica OX=3760 GN=PRUPE_8G245600 PE=4 SV=1	1	3	3	3	15.8	25.721	1048500
M5VKF1	M5VKF1_PRUPE Uncharacterized protein OS=Prunus persica OX=3760 GN=PRUPE_8G172600 PE=4 SV=1	1	2	2	2	8.3	26.475	251360
M5VKL4	M5VKL4_PRUPE Uncharacterized protein OS=Prunus persica OX=3760 GN=PRUPE_8G204400 PE=4 SV=1	1	4	4	4	21	22.344	28316000
M5VKU4	M5VKU4_PRUPE Uncharacterized protein OS=Prunus persica OX=3760 GN=PRUPE_8G163200 PE=4 SV=1	1	1	1	1	3.3	29.407	29805000
M5VKZ0	M5VKZ0_PRUPE Uncharacterized protein OS=Prunus persica OX=3760 GN=PRUPE_8G161700 PE=4 SV=1	1	7	2	2	14.2	57.03	1290100
M5VKZ2	M5VKZ2_PRUPE Uncharacterized protein OS=Prunus persica OX=3760 GN=PRUPE_8G057500 PE=4 SV=1	1	6	6	6	58.4	13.308	46319000
M5VL00;M5VLR7;M5VXY2	M5VL00_PRUPE Uncharacterized protein OS=Prunus persica OX=3760 GN=PRUPE_8G083900 PE=3 SV=1;M5VLR7_PRUPE Uncharacterized protein OS=Prunus persica OX=3760 GN=PRUPE_ppa013441mg PE=4 SV=1;M5VXY2_PRUPE Uncharacterized protein OS=Prunus persica OX=3760 GN=PRUPE	3	6	6	6	61.5	13.564	9090300
M5VL14	M5VL14_PRUPE Uncharacterized protein OS=Prunus persica OX=3760 GN=PRUPE_8G271600 PE=4 SV=1	1	4	4	4	53.3	10.405	34209000
M5VLC1;M5Y590;A0A251N5N8	M5VLC1_PRUPE Uncharacterized protein OS=Prunus persica OX=3760 GN=PRUPE_8G238900 PE=3 SV=1;M5Y590_PRUPE Uncharacterized protein OS=Prunus persica OX=3760 GN=PRUPE_1G013500 PE=3 SV=1;A0A251N5N8_PRUPE Uncharacterized protein OS=Prunus persica OX=3760 GN=PRUP	3	5	5	5	40.8	17.607	21069000
M5VLE1	M5VLE1_PRUPE Peptidylprolyl isomerase OS=Prunus persica OX=3760 GN=PRUPE_8G194200 PE=4 SV=1	1	2	2	2	16	16.392	2878900
M5VLJ7;A6BMM8;Q946W6;A0A251PT82	M5VLJ7_PRUPE Uncharacterized protein OS=Prunus persica OX=3760 GN=PRUPE_8G166400 PE=3 SV=1;A6BMM8_PRUPE Aquaporin PIP2 (Fragment) OS=Prunus persica OX=3760 GN=Pp-PIP2 PE=2 SV=1;Q946W6_PRUPE Membrane intrinsic protein (Fragment) OS=Prunus persica OX=3760 GN	4	4	4	4	17.4	29.831	1111800
M5VLK6	M5VLK6_PRUPE Uncharacterized protein OS=Prunus persica OX=3760 GN=PRUPE_8G100500 PE=4 SV=1	1	1	1	1	8.3	15.309	370030
M5VLL6	M5VLL6_PRUPE Uncharacterized protein OS=Prunus persica OX=3760 GN=PRUPE_8G139100 PE=4 SV=1	1	1	1	1	11.2	15.685	6457000
M5VMM7;M5XZ43;M5XGE7;A0A251R9C8	M5VMM7_PRUPE Uncharacterized protein OS=Prunus persica OX=3760 GN=PRUPE_8G094500 PE=4 SV=1;M5XZ43_PRUPE Uncharacterized protein OS=Prunus persica OX=3760 GN=PRUPE_ppa009534mg PE=4 SV=1;M5XGE7_PRUPE Uncharacterized protein OS=Prunus persica OX=3760 GN=PRUPE	4	4	4	4	11.7	37.18	2325300
M5VMN6;M5VZN7	M5VMN6_PRUPE Uncharacterized protein OS=Prunus persica OX=3760 GN=PRUPE_8G045200 PE=4 SV=1;M5VZN7_PRUPE Uncharacterized protein OS=Prunus persica OX=3760 GN=PRUPE_8G045200 PE=4 SV=1	2	3	3	3	13.1	25.328	8636900
M5VMQ7;A0A251MVU9;M5W7F5;M5W0U1;M5VHK2;A0A251MVV1;A0A251MVW8	M5VMQ7_PRUPE Uncharacterized protein OS=Prunus persica OX=3760 GN=PRUPE_8G098800 PE=4 SV=1	7	3	3	3	28.2	14.888	3038500
M5VMW4;M5W0R1;M5WAW2	M5VMW4_PRUPE 40S ribosomal protein S24 OS=Prunus persica OX=3760 GN=PRUPE_8G239100 PE=3 SV=1;M5W0R1_PRUPE 40S ribosomal protein S24 OS=Prunus persica OX=3760 GN=PRUPE_6G339300 PE=3 SV=1;M5WAW2_PRUPE 40S ribosomal protein S24 OS=Prunus persica OX=3760 GN=PR	3	2	2	2	17.4	15.829	5807300
M5VMX0	M5VMX0_PRUPE Uncharacterized protein OS=Prunus persica OX=3760 GN=PRUPE_8G160800 PE=4 SV=1	1	1	1	1	5	27.943	2669800
M5VMX8;M5W022	M5VMX8_PRUPE Uncharacterized protein OS=Prunus persica OX=3760 GN=PRUPE_8G091300 PE=4 SV=1;M5W022_PRUPE Uncharacterized protein OS=Prunus persica OX=3760 GN=PRUPE_8G091300 PE=4 SV=1	2	1	1	1	2.7	38.188	275070
M5VN05	M5VN05_PRUPE Uncharacterized protein OS=Prunus persica OX=3760 GN=PRUPE_8G033500 PE=4 SV=1	1	1	1	1	7.3	19.374	2002200
M5VN53	M5VN53_PRUPE Uncharacterized protein OS=Prunus persica OX=3760 GN=PRUPE_8G258100 PE=4 SV=1	1	6	6	6	70.8	9.8397	68784000
M5VN64	M5VN64_PRUPE Uncharacterized protein OS=Prunus persica OX=3760 GN=PRUPE_8G071000 PE=4 SV=1	1	2	2	2	16.7	10.636	1868500
M5W6K7;M5VNG7	M5W6K7_PRUPE Uncharacterized protein OS=Prunus persica OX=3760 GN=PRUPE_ppa012306mg PE=4 SV=1;M5VNG7_PRUPE Uncharacterized protein OS=Prunus persica OX=3760 GN=PRUPE_8G267200 PE=4 SV=1	2	1	1	1	12.4	18.186	833740
M5VNM8	M5VNM8_PRUPE Uncharacterized protein OS=Prunus persica OX=3760 GN=PRUPE_8G147200 PE=4 SV=1	1	1	1	1	8.4	14.972	3375700
M5VNS6	M5VNS6_PRUPE Uncharacterized protein OS=Prunus persica OX=3760 GN=PRUPE_8G131500 PE=4 SV=1	1	9	8	8	19.5	58.122	16955000
M5VNZ8	M5VNZ8_PRUPE Small ubiquitin-related modifier OS=Prunus persica OX=3760 GN=PRUPE_8G201100 PE=3 SV=1	1	3	3	2	33	11.092	13583000
M5VP21;A0A251MV42;M5VSP4;M5XFH2	M5VP21_PRUPE Fructose-bisphosphate aldolase OS=Prunus persica OX=3760 GN=PRUPE_8G085100 PE=3 SV=1;A0A251MV42_PRUPE Fructose-bisphosphate aldolase OS=Prunus persica OX=3760 GN=PRUPE_8G085100 PE=3 SV=1	4	11	11	11	38.5	42.831	20688000
M5WJS5;M5VP46;A0A251QN67	M5WJS5_PRUPE Uncharacterized protein OS=Prunus persica OX=3760 GN=PRUPE_6G039000 PE=4 SV=1;M5VP46_PRUPE Uncharacterized protein OS=Prunus persica OX=3760 GN=PRUPE_8G107100 PE=4 SV=1;A0A251QN67_PRUPE Uncharacterized protein OS=Prunus persica OX=3760 GN=PRUP	3	2	2	2	10.9	25.02	3029500
M5VP59;A0A251N3A5	M5VP59_PRUPE Uncharacterized protein OS=Prunus persica OX=3760 GN=PRUPE_8G210000 PE=4 SV=1	2	3	3	3	32.9	15.731	103850000
M5VP62;M5W034	M5VP62_PRUPE Uncharacterized protein OS=Prunus persica OX=3760 GN=PRUPE_8G230400 PE=3 SV=1	2	3	3	3	18.7	31.174	50745000
M5VP72;M5W1F2	M5VP72_PRUPE Uncharacterized protein OS=Prunus persica OX=3760 GN=PRUPE_8G071500 PE=4 SV=1;M5W1F2_PRUPE Uncharacterized protein OS=Prunus persica OX=3760 GN=PRUPE_8G071500 PE=4 SV=1	2	3	3	3	41.1	14.217	7051800
M5W1D8;M5VP80	M5W1D8_PRUPE Uncharacterized protein OS=Prunus persica OX=3760 GN=PRUPE_8G077800 PE=4 SV=1;M5VP80_PRUPE Uncharacterized protein OS=Prunus persica OX=3760 GN=PRUPE_8G077800 PE=4 SV=1	2	2	2	2	7.6	32.332	811950
M5VPA5;M5Y5M9	M5VPA5_PRUPE Uncharacterized protein OS=Prunus persica OX=3760 GN=PRUPE_8G128300 PE=3 SV=1;M5Y5M9_PRUPE Uncharacterized protein OS=Prunus persica OX=3760 GN=PRUPE_1G154800 PE=3 SV=1	2	3	3	3	26.2	16.516	1550500
M5VPA8	M5VPA8_PRUPE Uncharacterized protein OS=Prunus persica OX=3760 GN=PRUPE_8G261700 PE=4 SV=1	1	6	6	3	48.4	13.934	103360000
M5VPJ2	M5VPJ2_PRUPE Uncharacterized protein OS=Prunus persica OX=3760 GN=PRUPE_7G172900 PE=4 SV=1	1	1	1	1	27.1	10.136	591370
M5VPR4	M5VPR4_PRUPE Uncharacterized protein OS=Prunus persica OX=3760 GN=PRUPE_7G118700 PE=3 SV=1	1	3	3	3	9	47.767	724580
M5VQ60	M5VQ60_PRUPE Uncharacterized protein OS=Prunus persica OX=3760 GN=PRUPE_8G184200 PE=4 SV=1	1	6	6	6	22.4	38.821	13666000
M5VQ69	M5VQ69_PRUPE Uncharacterized protein OS=Prunus persica OX=3760 GN=PRUPE_8G263100 PE=4 SV=1	1	2	2	2	32.7	10.354	4633100
M5VQE4	M5VQE4_PRUPE Uncharacterized protein OS=Prunus persica OX=3760 GN=PRUPE_7G178500 PE=4 SV=1	1	3	3	3	13	33.68	3340200
M5VQG4;A0A251N5V4	M5VQG4_PRUPE GrpE protein homolog OS=Prunus persica OX=3760 GN=PRUPE_7G026500 PE=3 SV=1;A0A251N5V4_PRUPE Uncharacterized protein OS=Prunus persica OX=3760 GN=PRUPE_7G026500 PE=3 SV=1	2	6	6	6	21.9	37.715	6390800
M5VQL1	M5VQL1_PRUPE Uncharacterized protein OS=Prunus persica OX=3760 GN=PRUPE_7G114800 PE=4 SV=1	1	2	2	2	6.2	47.025	287720
M5VQR0	M5VQR0_PRUPE Uncharacterized protein OS=Prunus persica OX=3760 GN=PRUPE_7G171200 PE=3 SV=1	1	1	1	1	3.8	31.465	261800
M5VQR5	M5VQR5_PRUPE Uncharacterized protein OS=Prunus persica OX=3760 GN=PRUPE_7G243300 PE=4 SV=1	1	3	3	3	15.1	32.3	1267700
M5VQU4	M5VQU4_PRUPE Uncharacterized protein OS=Prunus persica OX=3760 GN=PRUPE_7G051200 PE=4 SV=1	1	1	1	1	7.3	25.618	65211000
M5VQX2	M5VQX2_PRUPE Proteasome subunit alpha type OS=Prunus persica OX=3760 GN=PRUPE_7G170800 PE=3 SV=1	1	1	1	1	5.6	27.119	155310
M5VQZ6	M5VQZ6_PRUPE Uncharacterized protein OS=Prunus persica OX=3760 GN=PRUPE_7G145900 PE=4 SV=1	1	13	13	13	54.5	35.202	103420000
M5VQZ8;M5XS78;M5Y379	M5VQZ8_PRUPE Uncharacterized protein OS=Prunus persica OX=3760 GN=PRUPE_7G215600 PE=3 SV=1	3	7	7	7	36.7	24.304	21787000
Q9ZRA4;M5VR16;O04012;M5VWZ3	AB19A_PRUPE Auxin-binding protein ABP19a OS=Prunus persica OX=3760 GN=ABP19A PE=3 SV=1;M5VR16_PRUPE Uncharacterized protein OS=Prunus persica OX=3760 GN=PRUPE_7G200300 PE=3 SV=1;AB19B_PRUPE Auxin-binding protein ABP19b OS=Prunus persica OX=3760 GN=ABP19B P	4	3	3	3	25.8	21.859	84145000
M5VR64	M5VR64_PRUPE Uncharacterized protein OS=Prunus persica OX=3760 GN=PRUPE_7G020000 PE=4 SV=1	1	7	4	4	56.7	22.047	47459000
M5VR65	M5VR65_PRUPE Uncharacterized protein OS=Prunus persica OX=3760 GN=PRUPE_7G176200 PE=4 SV=1	1	3	3	3	21.9	19.593	15528000
M5VRC4	M5VRC4_PRUPE Uncharacterized protein OS=Prunus persica OX=3760 GN=PRUPE_7G115700 PE=4 SV=1	1	5	5	5	25.7	19.966	63191000
M5W3S9;M5VRD3	M5W3S9_PRUPE Uncharacterized protein OS=Prunus persica OX=3760 GN=PRUPE_7G207200 PE=3 SV=1;M5VRD3_PRUPE Uncharacterized protein OS=Prunus persica OX=3760 GN=PRUPE_7G207200 PE=3 SV=1	2	1	1	1	8.3	14.557	237620
M5VRG6	M5VRG6_PRUPE Uncharacterized protein OS=Prunus persica OX=3760 GN=PRUPE_7G023000 PE=4 SV=1	1	3	3	3	25.3	17.276	7286000
M5VRH1;M5W3S1;M5WAT2	M5VRH1_PRUPE Superoxide dismutase [Cu-Zn] OS=Prunus persica OX=3760 GN=PRUPE_7G005300 PE=3 SV=1;M5W3S1_PRUPE Superoxide dismutase [Cu-Zn] OS=Prunus persica OX=3760 GN=PRUPE_7G005300 PE=3 SV=1;M5WAT2_PRUPE Uncharacterized protein OS=Prunus persica OX=3760 G	3	5	4	4	44.2	15.844	8409600
M5VRK7;M5Y070;A0A251RDW1;M5X0T3;M5X7W0;M5VKW3;M5VMW0;M5W1R5;M5VMS9;M5W1N0;M5WDC2;M5W1M5;M5W082	M5VRK7_PRUPE Histone H2A OS=Prunus persica OX=3760 GN=PRUPE_7G236800 PE=3 SV=1;M5Y070_PRUPE Histone H2A OS=Prunus persica OX=3760 GN=PRUPE_1G472200 PE=3 SV=1;A0A251RDW1_PRUPE Histone H2A OS=Prunus persica OX=3760 GN=PRUPE_1G472200 PE=3 SV=1;M5X0T3_PRUPE Hi	13	2	2	2	14.1	14.437	74900000
M5VRN0	M5VRN0_PRUPE Histone H4 OS=Prunus persica OX=3760 GN=PRUPE_2G232000 PE=3 SV=1	1	6	6	6	50.5	11.409	43441000
M5VRV9;A0A251QZB1;A0A251R213	M5VRV9_PRUPE Ribosomal protein OS=Prunus persica OX=3760 GN=PRUPE_7G110300 PE=3 SV=1;A0A251QZB1_PRUPE Uncharacterized protein OS=Prunus persica OX=3760 GN=PRUPE_1G179500 PE=4 SV=1;A0A251R213_PRUPE Uncharacterized protein OS=Prunus persica OX=3760 GN=PRUPE_	3	4	1	1	22.7	24.468	1481700
M5VS82	M5VS82_PRUPE Uncharacterized protein OS=Prunus persica OX=3760 GN=PRUPE_7G226400 PE=4 SV=1	1	4	4	4	38.3	17.377	4919500
M5VS86	M5VS86_PRUPE Eukaryotic translation initiation factor 5A OS=Prunus persica OX=3760 GN=PRUPE_7G262400 PE=3 SV=1	1	5	5	2	36.2	17.504	32300000
M5VSB4	M5VSB4_PRUPE Uncharacterized protein OS=Prunus persica OX=3760 GN=PRUPE_7G214100 PE=3 SV=1	1	1	1	1	8.7	16.287	927190
M5VSB9	M5VSB9_PRUPE Uncharacterized protein OS=Prunus persica OX=3760 GN=PRUPE_7G182700 PE=4 SV=1	1	1	1	1	10.9	16.285	2446700
M5VTA6	M5VTA6_PRUPE Uncharacterized protein OS=Prunus persica OX=3760 GN=PRUPE_ppa023737mg PE=4 SV=1	1	1	1	1	2.1	84.248	390750
M5VTM1	M5VTM1_PRUPE Uncharacterized protein OS=Prunus persica OX=3760 GN=PRUPE_8G076600 PE=4 SV=1	1	1	1	1	8	18.973	556550
M5VU07	M5VU07_PRUPE Uncharacterized protein OS=Prunus persica OX=3760 GN=PRUPE_7G173900 PE=3 SV=1	1	2	2	2	5.6	56.113	239270
M5VUC4	M5VUC4_PRUPE Uncharacterized protein OS=Prunus persica OX=3760 GN=PRUPE_7G227900 PE=4 SV=1	1	3	3	3	5.6	79.55	185090
M5WE92;M5VUL6;A0A251NJ09	M5WE92_PRUPE Uncharacterized protein OS=Prunus persica OX=3760 GN=PRUPE_7G260700 PE=3 SV=1;M5VUL6_PRUPE Uncharacterized protein OS=Prunus persica OX=3760 GN=PRUPE_7G260700 PE=3 SV=1;A0A251NJ09_PRUPE Uncharacterized protein OS=Prunus persica OX=3760 GN=PRUP	3	4	4	4	8.7	53.223	858600
M5VUS6;A0A251N715	M5VUS6_PRUPE Uncharacterized protein OS=Prunus persica OX=3760 GN=PRUPE_ppa017429mg PE=4 SV=1;A0A251N715_PRUPE Uncharacterized protein OS=Prunus persica OX=3760 GN=PRUPE_7G053700 PE=4 SV=1	2	4	4	4	46.8	14.092	7541500
M5VUV1	M5VUV1_PRUPE Uncharacterized protein OS=Prunus persica OX=3760 GN=PRUPE_8G254700 PE=4 SV=1	1	1	1	1	11.1	11.701	721770
M5VVC2	M5VVC2_PRUPE Uncharacterized protein OS=Prunus persica OX=3760 GN=PRUPE_ppa021214mg PE=4 SV=1	1	1	1	1	14.5	7.6699	115710
M5VVP9	M5VVP9_PRUPE Uncharacterized protein OS=Prunus persica OX=3760 GN=PRUPE_7G197100 PE=4 SV=1	1	4	4	4	6.9	81.42	3671200
M5VVR3;M5VVU0;A0A251N7D8	M5VVR3_PRUPE Uncharacterized protein OS=Prunus persica OX=3760 GN=PRUPE_ppa000858mg PE=4 SV=1;M5VVU0_PRUPE Uncharacterized protein OS=Prunus persica OX=3760 GN=PRUPE_ppa000858mg PE=4 SV=1;A0A251N7D8_PRUPE Uncharacterized protein OS=Prunus persica OX=3760 G	3	4	4	4	6.4	107.38	2974600
M5VVY1;Q40968;A0A251NC88;Q9LEE1;Q40955	M5VVY1_PRUPE Uncharacterized protein OS=Prunus persica OX=3760 GN=PRUPE_ppa005514mg PE=3 SV=1;Q40968_PRUPE Dehydrin OS=Prunus persica OX=3760 PE=3 SV=1;A0A251NC88_PRUPE Uncharacterized protein OS=Prunus persica OX=3760 GN=PRUPE_7G161100 PE=3 SV=1;Q9LEE1_PR	5	4	4	4	19.7	48.114	7785500
M5VVY7	M5VVY7_PRUPE Uncharacterized protein OS=Prunus persica OX=3760 GN=PRUPE_8G241000 PE=4 SV=1	1	4	4	4	9.9	43.884	1758400
M5VWH1	M5VWH1_PRUPE Uncharacterized protein OS=Prunus persica OX=3760 GN=PRUPE_7G235700 PE=4 SV=1	1	1	1	1	2.6	71.344	108360
M5VWN9	M5VWN9_PRUPE Uncharacterized protein OS=Prunus persica OX=3760 GN=PRUPE_7G268000 PE=4 SV=1	1	2	2	2	2.7	83.813	97915
M5WID6;M5VWV3;M5XJX2;M5VYQ8	M5WID6_PRUPE Uncharacterized protein OS=Prunus persica OX=3760 GN=PRUPE_6G078800 PE=3 SV=1;M5VWV3_PRUPE Uncharacterized protein OS=Prunus persica OX=3760 GN=PRUPE_7G077300 PE=3 SV=1;M5XJX2_PRUPE Uncharacterized protein OS=Prunus persica OX=3760 GN=PRUPE_2G	4	5	1	1	14.9	41.702	3516300
M5VWX1	M5VWX1_PRUPE Uncharacterized protein OS=Prunus persica OX=3760 GN=PRUPE_7G194300 PE=3 SV=1	1	12	12	12	56.7	26.415	37815000
M5VX07	M5VX07_PRUPE Uncharacterized protein OS=Prunus persica OX=3760 GN=PRUPE_8G143900 PE=4 SV=1	1	2	2	2	2.9	87.334	923090
M5VX10	M5VX10_PRUPE Uncharacterized protein OS=Prunus persica OX=3760 GN=PRUPE_7G230800 PE=4 SV=1	1	3	2	2	31.7	16.053	4857700
M5VXS4;A0A251RJV7;M5XYL0	M5VXS4_PRUPE Serine hydroxymethyltransferase OS=Prunus persica OX=3760 GN=PRUPE_6G209100 PE=3 SV=1	3	9	9	9	19.7	57.051	4544900
M5VY27;A0A251NLF8;A0A251NLH4	M5VY27_PRUPE Uncharacterized protein OS=Prunus persica OX=3760 GN=PRUPE_6G070800 PE=4 SV=1;A0A251NLF8_PRUPE Uncharacterized protein OS=Prunus persica OX=3760 GN=PRUPE_6G070800 PE=4 SV=1;A0A251NLH4_PRUPE Uncharacterized protein OS=Prunus persica OX=3760 GN=	3	11	6	6	34.5	51.972	15209000
M5VYI1	M5VYI1_PRUPE Uncharacterized protein OS=Prunus persica OX=3760 GN=PRUPE_6G242600 PE=4 SV=1	1	8	8	2	16.7	45.002	5920500
M5VYI2	M5VYI2_PRUPE Uncharacterized protein OS=Prunus persica OX=3760 GN=PRUPE_6G258500 PE=4 SV=1	1	1	1	1	3.6	43.067	104760
M5VYJ5	M5VYJ5_PRUPE Uncharacterized protein OS=Prunus persica OX=3760 GN=PRUPE_6G106800 PE=3 SV=1	1	8	8	8	16.9	61.878	1315700
M5VYK9	M5VYK9_PRUPE Uncharacterized protein OS=Prunus persica OX=3760 GN=PRUPE_6G070200 PE=4 SV=1	1	5	5	5	12.8	55.369	1787700
M5VYU7	M5VYU7_PRUPE Fructose-bisphosphate aldolase OS=Prunus persica OX=3760 GN=PRUPE_6G029500 PE=3 SV=1	1	4	3	3	14.6	38.395	1882800
M5VZC2	M5VZC2_PRUPE Uncharacterized protein OS=Prunus persica OX=3760 GN=PRUPE_6G277500 PE=3 SV=1	1	1	1	1	4.2	33.107	194890
M5VZD3	M5VZD3_PRUPE Uncharacterized protein OS=Prunus persica OX=3760 GN=PRUPE_6G186300 PE=4 SV=1	1	10	9	9	41.4	32.316	12613000
M5VZJ1	M5VZJ1_PRUPE Uncharacterized protein OS=Prunus persica OX=3760 GN=PRUPE_6G341500 PE=3 SV=1	1	4	4	4	17.2	29.992	10433000
M5VZQ9	M5VZQ9_PRUPE Uncharacterized protein OS=Prunus persica OX=3760 GN=PRUPE_8G222500 PE=3 SV=1	1	3	3	3	17.9	26.227	1213800
M5VZR6;A0A251NVY5	M5VZR6_PRUPE Uncharacterized protein OS=Prunus persica OX=3760 GN=PRUPE_6G257200 PE=4 SV=1;A0A251NVY5_PRUPE Uncharacterized protein OS=Prunus persica OX=3760 GN=PRUPE_6G257200 PE=4 SV=1	2	2	2	2	12.2	27.327	709450
M5WCH1;M5VZU3	M5WCH1_PRUPE Uncharacterized protein OS=Prunus persica OX=3760 GN=PRUPE_6G091600 PE=3 SV=1;M5VZU3_PRUPE Uncharacterized protein OS=Prunus persica OX=3760 GN=PRUPE_6G091600 PE=3 SV=1	2	2	2	2	15.8	26.312	1023000
M5VZV0	M5VZV0_PRUPE Uncharacterized protein OS=Prunus persica OX=3760 GN=PRUPE_6G169300 PE=4 SV=1	1	13	13	13	45.4	27.837	61314000
M5VZY6;M5W1A0	M5VZY6_PRUPE Uncharacterized protein OS=Prunus persica OX=3760 GN=PRUPE_8G263600 PE=4 SV=1;M5W1A0_PRUPE Uncharacterized protein OS=Prunus persica OX=3760 GN=PRUPE_6G318700 PE=4 SV=1	2	5	5	5	29.4	20.776	3914700
M5W002	M5W002_PRUPE Uncharacterized protein OS=Prunus persica OX=3760 GN=PRUPE_8G202900 PE=3 SV=1	1	1	1	1	11.8	15.037	1089800
M5W017	M5W017_PRUPE Uncharacterized protein OS=Prunus persica OX=3760 GN=PRUPE_8G048900 PE=3 SV=1	1	7	7	7	32.3	27.745	30906000
M5W031	M5W031_PRUPE Photosystem II reaction center Psb28 protein OS=Prunus persica OX=3760 GN=PRUPE_8G215000 PE=3 SV=1	1	3	3	3	20.6	20.383	10111000
M5W035	M5W035_PRUPE Uncharacterized protein OS=Prunus persica OX=3760 GN=PRUPE_8G016900 PE=4 SV=1	1	6	6	6	30.6	19.83	80982000
M5W045	M5W045_PRUPE Uncharacterized protein OS=Prunus persica OX=3760 GN=PRUPE_8G210900 PE=4 SV=1	1	3	3	3	19.1	19.346	4929000
M5W068	M5W068_PRUPE Uncharacterized protein OS=Prunus persica OX=3760 GN=PRUPE_6G268400 PE=4 SV=1	1	1	1	1	5.4	22.733	119050
M5W080	M5W080_PRUPE Uncharacterized protein OS=Prunus persica OX=3760 GN=PRUPE_6G299100 PE=4 SV=1	1	1	1	1	6.9	22.368	941890
M5W098;M5WFP9;M5XRZ4	M5W098_PRUPE Annexin OS=Prunus persica OX=3760 GN=PRUPE_6G186600 PE=3 SV=1	3	12	12	12	42.1	35.944	9049800
M5W0A7;M5VTR4;M5VL37;A0A251MVM5	M5W0A7_PRUPE Uncharacterized protein OS=Prunus persica OX=3760 GN=PRUPE_8G096300 PE=4 SV=1	4	4	4	4	40.4	10.263	21919000
M5W0B9;M5WK25	M5W0B9_PRUPE Uncharacterized protein OS=Prunus persica OX=3760 GN=PRUPE_6G063000 PE=4 SV=1;M5WK25_PRUPE Uncharacterized protein OS=Prunus persica OX=3760 GN=PRUPE_6G063000 PE=4 SV=1	2	6	6	6	60.2	21.085	231380000
M5W0C9;M5VUZ4	M5W0C9_PRUPE Uncharacterized protein OS=Prunus persica OX=3760 GN=PRUPE_6G009900 PE=3 SV=1	2	6	6	6	35.1	19.663	79548000
M5W0F7	M5W0F7_PRUPE Uncharacterized protein OS=Prunus persica OX=3760 GN=PRUPE_8G247900 PE=4 SV=1	1	2	2	2	7.8	24.457	3480400
M5W0F8	M5W0F8_PRUPE Peptidyl-prolyl cis-trans isomerase OS=Prunus persica OX=3760 GN=PRUPE_6G348500 PE=3 SV=1	1	1	1	1	6.9	18.855	303980
M5W0G6	M5W0G6_PRUPE Uncharacterized protein OS=Prunus persica OX=3760 GN=PRUPE_6G033900 PE=4 SV=1	1	1	1	1	8.1	18.916	6516100
M5W0H8	M5W0H8_PRUPE Uncharacterized protein OS=Prunus persica OX=3760 GN=PRUPE_6G310300 PE=4 SV=1	1	4	4	4	33.1	18.157	2647600
M5W0L3	M5W0L3_PRUPE Uncharacterized protein OS=Prunus persica OX=3760 GN=PRUPE_6G221700 PE=4 SV=1	1	3	3	3	12.7	29.454	1026900
M5W0M3	M5W0M3_PRUPE Uncharacterized protein OS=Prunus persica OX=3760 GN=PRUPE_6G039800 PE=4 SV=1	1	4	4	4	20.3	30.484	1025700
M5WQC2;M5W0M7;M5W0R4;M5WKF6;M5WDD7	M5WQC2_PRUPE Histone H2B OS=Prunus persica OX=3760 GN=PRUPE_6G250100 PE=3 SV=1;M5W0M7_PRUPE Histone H2B OS=Prunus persica OX=3760 GN=PRUPE_6G082700 PE=3 SV=1;M5W0R4_PRUPE Histone H2B OS=Prunus persica OX=3760 GN=PRUPE_6G113500 PE=3 SV=1;M5WKF6_PRUPE Histon	5	3	3	3	26.1	14.912	68342000
M5W0S9;Q8H2B3	M5W0S9_PRUPE Non-specific lipid-transfer protein OS=Prunus persica OX=3760 GN=PRUPE_6G293000 PE=3 SV=1;Q8H2B3_PRUPE Non-specific lipid-transfer protein OS=Prunus persica OX=3760 GN=LTP2 PE=2 SV=2	2	5	5	5	47.2	12.474	73223000
M5W0T8	M5W0T8_PRUPE Uncharacterized protein OS=Prunus persica OX=3760 GN=PRUPE_6G274500 PE=4 SV=1	1	2	2	2	8.5	12.586	3501400
M5W0W2;M5X172	M5W0W2_PRUPE 60S ribosomal protein L36 OS=Prunus persica OX=3760 GN=PRUPE_6G253400 PE=3 SV=1;M5X172_PRUPE 60S ribosomal protein L36 OS=Prunus persica OX=3760 GN=PRUPE_2G296800 PE=3 SV=1	2	3	3	3	24.5	12.456	25662000
M5W0Z2;M5W186;A0A251MYQ6;M5VN97	M5W0Z2_PRUPE Uncharacterized protein OS=Prunus persica OX=3760 GN=PRUPE_8G161600 PE=4 SV=1	4	11	11	6	22.5	55.303	5949900
M5W177	M5W177_PRUPE Uncharacterized protein OS=Prunus persica OX=3760 GN=PRUPE_8G261100 PE=3 SV=1	1	3	3	3	33.7	11.542	3974400
M5W1D3;A0A251QZK8;A0A251QWJ2	M5W1D3_PRUPE Ribosomal protein L19 OS=Prunus persica OX=3760 GN=PRUPE_8G265100 PE=3 SV=1;A0A251QZK8_PRUPE Uncharacterized protein OS=Prunus persica OX=3760 GN=PRUPE_1G130100 PE=4 SV=1;A0A251QWJ2_PRUPE Ribosomal protein L19 OS=Prunus persica OX=3760 GN=PRUP	3	2	2	2	13.7	24.663	7193300
M5W1H7	M5W1H7_PRUPE Uncharacterized protein OS=Prunus persica OX=3760 GN=PRUPE_6G101700 PE=3 SV=1	1	4	4	4	26.5	17.774	30116000
M5W1I7	M5W1I7_PRUPE Uncharacterized protein OS=Prunus persica OX=3760 GN=PRUPE_6G035200 PE=4 SV=1	1	1	1	1	11	17.729	5110200
M5W1N5	M5W1N5_PRUPE Uncharacterized protein OS=Prunus persica OX=3760 GN=PRUPE_6G095100 PE=4 SV=1	1	1	1	1	6	16.681	1101200
M5W1T8	M5W1T8_PRUPE Acyl carrier protein OS=Prunus persica OX=3760 GN=PRUPE_6G363300 PE=3 SV=1	1	1	1	1	13.5	14.613	1393800
M5W1W5	M5W1W5_PRUPE Uncharacterized protein OS=Prunus persica OX=3760 GN=PRUPE_6G131900 PE=4 SV=1	1	4	4	4	35.3	12.428	496790000
M5W298	M5W298_PRUPE Uncharacterized protein OS=Prunus persica OX=3760 GN=PRUPE_8G183500 PE=4 SV=1	1	1	1	1	1.4	111.64	79072
M5W2H9;M5W2J0;M5W5E3	M5W2H9_PRUPE Fructose-bisphosphate aldolase OS=Prunus persica OX=3760 GN=PRUPE_7G116500 PE=3 SV=1;M5W2J0_PRUPE Fructose-bisphosphate aldolase OS=Prunus persica OX=3760 GN=PRUPE_7G116600 PE=3 SV=1	3	8	8	7	22.9	38.412	6828500
M5W2V0	M5W2V0_PRUPE Uncharacterized protein OS=Prunus persica OX=3760 GN=PRUPE_8G121100 PE=4 SV=1	1	1	1	1	3.5	41.088	268430
M5W2Z1	M5W2Z1_PRUPE Translation initiation factor IF-3 OS=Prunus persica OX=3760 GN=PRUPE_7G265300 PE=3 SV=1	1	2	2	2	10.4	31.008	621480
M5W311	M5W311_PRUPE Uncharacterized protein OS=Prunus persica OX=3760 GN=PRUPE_7G097900 PE=4 SV=1	1	3	3	3	17.4	29.695	3485000
M5W364	M5W364_PRUPE Uncharacterized protein OS=Prunus persica OX=3760 GN=PRUPE_7G246300 PE=4 SV=1	1	2	2	2	11.7	23.685	25012000
M5W3I6	M5W3I6_PRUPE Uncharacterized protein OS=Prunus persica OX=3760 GN=PRUPE_7G166400 PE=3 SV=1	1	2	2	2	8.9	20.734	469610
M5W3Q3	M5W3Q3_PRUPE Uncharacterized protein OS=Prunus persica OX=3760 GN=PRUPE_6G297900 PE=4 SV=1	1	2	2	2	10.6	33.921	775840
M5W3S5	M5W3S5_PRUPE Uncharacterized protein OS=Prunus persica OX=3760 GN=PRUPE_7G092100 PE=4 SV=1	1	1	1	1	7.1	16.758	2062400
M5W3T8	M5W3T8_PRUPE Uncharacterized protein OS=Prunus persica OX=3760 GN=PRUPE_7G214600 PE=4 SV=1	1	6	6	5	44.7	16.72	32577000
M5W3W3	M5W3W3_PRUPE Uncharacterized protein OS=Prunus persica OX=3760 GN=PRUPE_7G243100 PE=4 SV=1	1	2	2	2	27.5	13.849	113610000
M5W3Y3;M5XE71;M5W1V5	M5W3Y3_PRUPE Uncharacterized protein OS=Prunus persica OX=3760 GN=PRUPE_7G215000 PE=4 SV=1;M5XE71_PRUPE Uncharacterized protein OS=Prunus persica OX=3760 GN=PRUPE_2G010000 PE=4 SV=1;M5W1V5_PRUPE Uncharacterized protein OS=Prunus persica OX=3760 GN=PRUPE_6G	3	3	3	3	19.2	13.816	12731000
M5WNR0;M5W3Z5	M5WNR0_PRUPE Uncharacterized protein OS=Prunus persica OX=3760 GN=PRUPE_6G290000 PE=4 SV=1;M5W3Z5_PRUPE Uncharacterized protein (Fragment) OS=Prunus persica OX=3760 GN=PRUPE_ppa009037m1g PE=4 SV=1	2	3	3	3	15	28.131	6889700
M5W422	M5W422_PRUPE Uncharacterized protein OS=Prunus persica OX=3760 GN=PRUPE_7G230000 PE=4 SV=1	1	2	2	2	34.6	8.4494	6774400
M5W452	M5W452_PRUPE Glutathione peroxidase OS=Prunus persica OX=3760 GN=PRUPE_8G244300 PE=3 SV=1	1	2	2	2	9.9	19.415	6921500
M5W4B3	M5W4B3_PRUPE Uncharacterized protein OS=Prunus persica OX=3760 GN=PRUPE_6G309500 PE=4 SV=1	1	11	11	11	31.9	42.875	7028700
M5W4K5	M5W4K5_PRUPE Dirigent protein OS=Prunus persica OX=3760 GN=PRUPE_6G010300 PE=3 SV=1	1	2	2	2	10.8	21.448	3420400
M5W4L5	M5W4L5_PRUPE 40S ribosomal protein S26 OS=Prunus persica OX=3760 GN=PRUPE_6G042400 PE=3 SV=1	1	1	1	1	9.2	14.78	1431900
M5W4R9;A0A251R6C5;A0A251RGM5;M5XBR4	M5W4R9_PRUPE Uncharacterized protein OS=Prunus persica OX=3760 GN=PRUPE_8G064700 PE=3 SV=1	4	8	4	4	35.5	29.475	1921400
M5W5R5	M5W5R5_PRUPE Uncharacterized protein OS=Prunus persica OX=3760 GN=PRUPE_6G037200 PE=4 SV=1	1	1	1	1	4.9	22.701	518870
M5X2V9;M5W5T3	M5X2V9_PRUPE Uncharacterized protein OS=Prunus persica OX=3760 GN=PRUPE_2G244800 PE=3 SV=1;M5W5T3_PRUPE Uncharacterized protein OS=Prunus persica OX=3760 GN=PRUPE_6G269100 PE=3 SV=1	2	1	1	1	8	12.695	1028500
M5W5U7	M5W5U7_PRUPE Uncharacterized protein OS=Prunus persica OX=3760 GN=PRUPE_6G255300 PE=4 SV=1	1	3	1	1	33	10.857	1079400
M5W6K2	M5W6K2_PRUPE Uncharacterized protein OS=Prunus persica OX=3760 GN=PRUPE_7G224200 PE=4 SV=1	1	3	3	3	6	53.997	897860
M5W6L5	M5W6L5_PRUPE Peptidyl-prolyl cis-trans isomerase OS=Prunus persica OX=3760 GN=PRUPE_8G161100 PE=3 SV=1	1	6	6	6	36.4	18.168	19808000
M5W6P4	M5W6P4_PRUPE Uncharacterized protein OS=Prunus persica OX=3760 GN=PRUPE_8G267000 PE=4 SV=1	1	2	2	2	32.6	14.177	631500000
M5W6Q9	M5W6Q9_PRUPE Uncharacterized protein OS=Prunus persica OX=3760 GN=PRUPE_7G104600 PE=4 SV=1	1	1	1	1	15.3	10.57	762770
M5W6V9	M5W6V9_PRUPE Uncharacterized protein OS=Prunus persica OX=3760 GN=PRUPE_8G039900 PE=4 SV=1	1	1	1	1	4.8	20.552	270730
M5W6X8	M5W6X8_PRUPE Peroxidase OS=Prunus persica OX=3760 GN=PRUPE_8G038900 PE=3 SV=1	1	9	9	9	26.6	39.039	53494000
M5W6Y1	M5W6Y1_PRUPE Protein disulfide-isomerase OS=Prunus persica OX=3760 GN=PRUPE_6G101200 PE=3 SV=1	1	2	2	2	4.7	64.199	211280
M5W6Z4	M5W6Z4_PRUPE Carbonic anhydrase OS=Prunus persica OX=3760 GN=PRUPE_8G025400 PE=3 SV=1	1	2	2	2	9.4	28.217	1934500
M5W703	M5W703_PRUPE Uncharacterized protein OS=Prunus persica OX=3760 GN=PRUPE_6G039400 PE=4 SV=1	1	1	1	1	2.7	69.153	100130
M5W737	M5W737_PRUPE Uncharacterized protein OS=Prunus persica OX=3760 GN=PRUPE_6G002500 PE=3 SV=1	1	4	4	4	10.4	64.475	545200
M5W7B3	M5W7B3_PRUPE Uncharacterized protein OS=Prunus persica OX=3760 GN=PRUPE_7G011500 PE=4 SV=1	1	1	1	1	2.8	43.654	189750
M5W7G9	M5W7G9_PRUPE Uncharacterized protein OS=Prunus persica OX=3760 GN=PRUPE_6G302600 PE=3 SV=1	1	1	1	1	1.9	84.312	45830
M5W7R0	M5W7R0_PRUPE Uncharacterized protein OS=Prunus persica OX=3760 GN=PRUPE_8G192600 PE=4 SV=1	1	3	3	2	14.4	25.259	22694000
M5W887;M5XIS6	M5W887_PRUPE Uncharacterized protein OS=Prunus persica OX=3760 GN=PRUPE_6G028600 PE=3 SV=1	2	6	6	5	10.9	80.06	1741700
M5W8B8;A0A251MQD1;A0A251MQC6	M5W8B8_PRUPE Chlorophyll a-b binding protein, chloroplastic OS=Prunus persica OX=3760 GN=PRUPE_8G001200 PE=3 SV=1;A0A251MQD1_PRUPE Chlorophyll a-b binding protein, chloroplastic OS=Prunus persica OX=3760 GN=PRUPE_8G001200 PE=3 SV=1	3	5	5	5	18.6	30.923	11871000
M5W912	M5W912_PRUPE Ferredoxin--NADP reductase, chloroplastic OS=Prunus persica OX=3760 GN=PRUPE_7G169200 PE=3 SV=1	1	7	7	7	24.5	40.666	8824800
M5W9D5	M5W9D5_PRUPE Peroxidase OS=Prunus persica OX=3760 GN=PRUPE_7G079100 PE=3 SV=1	1	2	1	1	6.3	35.112	1253700
M5W9G3	M5W9G3_PRUPE Uncharacterized protein OS=Prunus persica OX=3760 GN=PRUPE_5G194200 PE=4 SV=1	1	3	1	1	8.7	43.494	143400
M5W9H0	M5W9H0_PRUPE Uncharacterized protein OS=Prunus persica OX=3760 GN=PRUPE_7G245300 PE=4 SV=1	1	20	20	19	58.9	34.5	94638000
M5WM76;M5W9H2	M5WM76_PRUPE Uncharacterized protein OS=Prunus persica OX=3760 GN=PRUPE_5G132700 PE=3 SV=1;M5W9H2_PRUPE Uncharacterized protein OS=Prunus persica OX=3760 GN=PRUPE_5G132700 PE=3 SV=1	2	1	1	1	2.9	44.163	328620
M5W9Y1	M5W9Y1_PRUPE Uncharacterized protein OS=Prunus persica OX=3760 GN=PRUPE_5G159800 PE=4 SV=1	1	2	2	2	5.3	34.526	1060600
P83335;M5WA70	TLP2_PRUPE Thaumatin-like protein 2 OS=Prunus persica OX=3760 PE=2 SV=1;M5WA70_PRUPE Uncharacterized protein OS=Prunus persica OX=3760 GN=PRUPE_7G050900 PE=4 SV=1	2	1	1	1	7.4	25.608	721150
M5WA80	M5WA80_PRUPE Uncharacterized protein OS=Prunus persica OX=3760 GN=PRUPE_7G189100 PE=4 SV=1	1	2	2	2	13.5	23.907	406120
M5WA85;A0A251Q935;A0A251Q8Z2;M5X9S3;M5XKF0;A0A251NUE9;M5W0B4	M5WA85_PRUPE Uncharacterized protein OS=Prunus persica OX=3760 GN=PRUPE_7G072900 PE=4 SV=1;A0A251Q935_PRUPE Uncharacterized protein OS=Prunus persica OX=3760 GN=PRUPE_2G007500 PE=4 SV=1;A0A251Q8Z2_PRUPE Uncharacterized protein OS=Prunus persica OX=3760 GN=	7	3	3	3	12	25.992	842440
M5WA97	M5WA97_PRUPE Uncharacterized protein OS=Prunus persica OX=3760 GN=PRUPE_5G057100 PE=4 SV=1	1	2	2	2	8.7	29.137	760920
M5WAA0	M5WAA0_PRUPE Uncharacterized protein OS=Prunus persica OX=3760 GN=PRUPE_7G118900 PE=4 SV=1	1	3	3	3	21.4	24.131	2801400
M5WAA2;M5XPG2;A0A251RE79	M5WAA2_PRUPE Uncharacterized protein OS=Prunus persica OX=3760 GN=PRUPE_5G205300 PE=4 SV=1	3	5	5	5	21.7	26.523	103870000
M5WAD1;M5XP92	M5WAD1_PRUPE Uncharacterized protein OS=Prunus persica OX=3760 GN=PRUPE_7G193200 PE=4 SV=1	2	6	6	5	34.7	23.701	25006000
M5WAD8	M5WAD8_PRUPE Uncharacterized protein OS=Prunus persica OX=3760 GN=PRUPE_5G120500 PE=4 SV=1	1	8	8	8	39.5	26.841	13355000
M5WAE1	M5WAE1_PRUPE Uncharacterized protein OS=Prunus persica OX=3760 GN=PRUPE_7G097100 PE=4 SV=1	1	2	2	2	8.1	24.081	1192200
M5WAH4	M5WAH4_PRUPE Uncharacterized protein OS=Prunus persica OX=3760 GN=PRUPE_6G076900 PE=3 SV=1	1	1	1	1	3.9	55.265	351500
M5WAI6	M5WAI6_PRUPE Uncharacterized protein OS=Prunus persica OX=3760 GN=PRUPE_5G203900 PE=4 SV=1	1	2	2	2	15.9	23.354	36217000
M5WAJ5	M5WAJ5_PRUPE Glutathione peroxidase OS=Prunus persica OX=3760 GN=PRUPE_5G098400 PE=3 SV=1	1	5	5	5	21.1	25.965	41184000
M5WAN8	M5WAN8_PRUPE Uncharacterized protein OS=Prunus persica OX=3760 GN=PRUPE_5G108900 PE=4 SV=1	1	2	2	2	13.9	22.245	2009300
M5WAQ9	M5WAQ9_PRUPE Uncharacterized protein OS=Prunus persica OX=3760 GN=PRUPE_6G251500 PE=4 SV=1	1	1	1	1	2.3	50.615	225570
M5WAS4;A0A251P1K6	M5WAS4_PRUPE Uncharacterized protein OS=Prunus persica OX=3760 GN=PRUPE_5G008700 PE=4 SV=1	2	6	6	6	36.6	20.75	7459400
M5WAS6	M5WAS6_PRUPE Pectin acetylesterase OS=Prunus persica OX=3760 GN=PRUPE_5G015500 PE=2 SV=1	1	3	3	3	9	43.26	1241100
M5WB73;M5WAT8	M5WB73_PRUPE Uncharacterized protein OS=Prunus persica OX=3760 GN=PRUPE_7G091800 PE=4 SV=1;M5WAT8_PRUPE Uncharacterized protein OS=Prunus persica OX=3760 GN=PRUPE_7G119300 PE=4 SV=1	2	1	1	1	10.5	13.066	917910
M5WAU2;M5W3W7;M5X9E1;A0A251PET6;M5WGF5;M5WC21;A0A251PPY0;M5WG80;M5VZD4;A0A251NUX7;M5X169;A0A251PI18;A0A251PER1;M5WFY7;A0A251NUY4;A0A251PNI0;M5WU16;M5WHQ0;A0A251QDN5;M5X4V9;A0A251PK63;M5XNZ6;A0A251QHQ5;M5X2T4;A0A251NSK1;M5W1N7	M5WAU2_PRUPE Uncharacterized protein OS=Prunus persica OX=3760 GN=PRUPE_7G086300 PE=4 SV=1;M5W3W7_PRUPE Uncharacterized protein OS=Prunus persica OX=3760 GN=PRUPE_2G316400 PE=4 SV=1;M5X9E1_PRUPE Uncharacterized protein OS=Prunus persica OX=3760 GN=PRUPE_1G	26	5	5	5	37	17.166	138430000
M5WAW8;M5WC67;A0A251P678	M5WAW8_PRUPE Glutathione peroxidase OS=Prunus persica OX=3760 GN=PRUPE_5G098600 PE=3 SV=1;M5WC67_PRUPE Glutathione peroxidase OS=Prunus persica OX=3760 GN=PRUPE_ppa012416mg PE=3 SV=1;A0A251P678_PRUPE Glutathione peroxidase OS=Prunus persica OX=3760 GN=PRUP	3	3	3	3	20.6	19.253	7790800
M5WAZ2	M5WAZ2_PRUPE Uncharacterized protein OS=Prunus persica OX=3760 GN=PRUPE_5G007900 PE=4 SV=1	1	1	1	1	9.4	17.989	934180
M5WAZ6	M5WAZ6_PRUPE Uncharacterized protein OS=Prunus persica OX=3760 GN=PRUPE_5G077100 PE=4 SV=1	1	1	1	1	8.6	15.731	109040000
M5WB00	M5WB00_PRUPE Uncharacterized protein OS=Prunus persica OX=3760 GN=PRUPE_5G238800 PE=4 SV=1	1	7	2	2	49	17.022	13385000
M5WB10	M5WB10_PRUPE Uncharacterized protein OS=Prunus persica OX=3760 GN=PRUPE_5G203100 PE=4 SV=1	1	3	1	1	18.2	15.944	922550
M5WB68	M5WB68_PRUPE ATP synthase subunit gamma OS=Prunus persica OX=3760 GN=PRUPE_5G204800 PE=3 SV=1	1	3	3	3	10.5	35.215	744640
M5WB75	M5WB75_PRUPE Uncharacterized protein OS=Prunus persica OX=3760 GN=PRUPE_5G180300 PE=4 SV=1	1	2	2	2	24.4	10.279	6049000
M5XBX3;M5WB76	M5XBX3_PRUPE Uncharacterized protein OS=Prunus persica OX=3760 GN=PRUPE_3G268200 PE=4 SV=1;M5WB76_PRUPE Uncharacterized protein OS=Prunus persica OX=3760 GN=PRUPE_5G192900 PE=4 SV=1	2	1	1	1	6.7	13.707	3221600
M5WBB3	M5WBB3_PRUPE Uncharacterized protein OS=Prunus persica OX=3760 GN=PRUPE_5G146200 PE=3 SV=1	1	3	3	3	34.6	8.9013	5363700
M5WBC2	M5WBC2_PRUPE Uncharacterized protein OS=Prunus persica OX=3760 GN=PRUPE_7G267000 PE=4 SV=1	1	2	2	2	7.4	15.772	6441800
M5WBF3	M5WBF3_PRUPE Uncharacterized protein OS=Prunus persica OX=3760 GN=PRUPE_5G197000 PE=4 SV=1	1	1	1	1	5.7	29.97	132860
M5WBF8	M5WBF8_PRUPE Uncharacterized protein OS=Prunus persica OX=3760 GN=PRUPE_5G044200 PE=4 SV=1	1	1	1	1	7.1	31.179	568140
M5WBG2	M5WBG2_PRUPE Uncharacterized protein OS=Prunus persica OX=3760 GN=PRUPE_5G058100 PE=3 SV=1	1	3	3	3	5.6	60.056	146430
M5WBI3	M5WBI3_PRUPE Uncharacterized protein OS=Prunus persica OX=3760 GN=PRUPE_6G248600 PE=4 SV=1	1	4	4	4	14.3	40.693	4285900
M5WBL1	M5WBL1_PRUPE Chlorophyll a-b binding protein, chloroplastic OS=Prunus persica OX=3760 GN=PRUPE_5G195100 PE=3 SV=1	1	1	1	1	4.7	28.172	6075000
M5WBR0;M5XAL4	M5WBR0_PRUPE Elongation factor Tu OS=Prunus persica OX=3760 GN=PRUPE_5G165000 PE=3 SV=1;M5XAL4_PRUPE Elongation factor Tu OS=Prunus persica OX=3760 GN=PRUPE_3G294300 PE=3 SV=1	2	4	4	4	7.2	52.601	1018700
M5WBU5	M5WBU5_PRUPE Eukaryotic translation initiation factor 3 subunit J OS=Prunus persica OX=3760 GN=PRUPE_5G027300 PE=3 SV=1	1	6	6	6	33.8	25.104	10208000
M5WBU6;M5WIW4	M5WBU6_PRUPE Peroxidase OS=Prunus persica OX=3760 GN=PRUPE_6G044300 PE=3 SV=1	2	8	8	6	32.2	35.063	18687000
M5WC00	M5WC00_PRUPE Uncharacterized protein OS=Prunus persica OX=3760 GN=PRUPE_6G339900 PE=4 SV=1	1	1	1	1	4.2	33.849	209520
M5WC90;Q946W5	M5WC90_PRUPE Uncharacterized protein OS=Prunus persica OX=3760 GN=PRUPE_6G101600 PE=3 SV=1;Q946W5_PRUPE Membrane intrinsic protein (Fragment) OS=Prunus persica OX=3760 GN=mip2 PE=2 SV=1	2	2	2	2	13.2	30.055	1507800
M5WCA5	M5WCA5_PRUPE Uncharacterized protein OS=Prunus persica OX=3760 GN=PRUPE_5G122800 PE=4 SV=1	1	3	3	3	20.4	15.837	33946000
M5WCC9	M5WCC9_PRUPE Uncharacterized protein OS=Prunus persica OX=3760 GN=PRUPE_5G206300 PE=4 SV=1	1	4	4	4	51.1	14.831	6106600
M5WCG5	M5WCG5_PRUPE Uncharacterized protein OS=Prunus persica OX=3760 GN=PRUPE_6G196400 PE=3 SV=1	1	8	5	4	36.4	28.455	1803100
M5WCG6	M5WCG6_PRUPE Uncharacterized protein OS=Prunus persica OX=3760 GN=PRUPE_5G206800 PE=4 SV=1	1	8	8	8	89.6	11.617	185480000
M5WCI1;M5W548;A0A251NE72	M5WCI1_PRUPE Uncharacterized protein OS=Prunus persica OX=3760 GN=PRUPE_5G019500 PE=4 SV=1	3	9	9	9	78.9	10.077	514170000
M5WCL6	M5WCL6_PRUPE Uncharacterized protein OS=Prunus persica OX=3760 GN=PRUPE_6G109700 PE=3 SV=1	1	1	1	1	3.5	25.83	1168400
M5WCR1	M5WCR1_PRUPE Uncharacterized protein OS=Prunus persica OX=3760 GN=PRUPE_6G361000 PE=4 SV=1	1	3	3	3	16.5	22.983	6333200
M5WCR6	M5WCR6_PRUPE Uncharacterized protein OS=Prunus persica OX=3760 GN=PRUPE_6G302700 PE=3 SV=1	1	1	1	1	6	22.624	575620
M5WCT5	M5WCT5_PRUPE Uncharacterized protein OS=Prunus persica OX=3760 GN=PRUPE_5G230400 PE=3 SV=1	1	2	2	2	5.3	58.932	494910
M5WCY0;M5WQK4;A0A251P872	M5WCY0_PRUPE Uncharacterized protein OS=Prunus persica OX=3760 GN=PRUPE_5G143300 PE=3 SV=1	3	4	4	4	4.8	102.03	492470
M5WD29	M5WD29_PRUPE Uncharacterized protein OS=Prunus persica OX=3760 GN=PRUPE_6G152000 PE=4 SV=1	1	2	2	2	7.8	18.065	50790000
M5WD44	M5WD44_PRUPE Ammonium transporter OS=Prunus persica OX=3760 GN=AMT PE=2 SV=1	1	1	1	1	4.1	51.804	27915000
M5WD83	M5WD83_PRUPE Glyceraldehyde-3-phosphate dehydrogenase OS=Prunus persica OX=3760 GN=PRUPE_5G155800 PE=3 SV=1	1	4	1	1	13.3	36.736	283430
M5WDC7	M5WDC7_PRUPE Uncharacterized protein OS=Prunus persica OX=3760 GN=PRUPE_6G343300 PE=3 SV=1	1	2	2	2	14.7	16.162	11381000
M5WDI4	M5WDI4_PRUPE Prefoldin subunit 4 OS=Prunus persica OX=3760 GN=PRUPE_6G344500 PE=3 SV=1	1	3	3	3	33.3	14.705	5176600
M5WDL5	M5WDL5_PRUPE Uncharacterized protein OS=Prunus persica OX=3760 GN=PRUPE_5G039300 PE=4 SV=1	1	1	1	1	13.5	10.496	201910
M5WDM9	M5WDM9_PRUPE Uncharacterized protein OS=Prunus persica OX=3760 GN=PRUPE_6G060300 PE=4 SV=1	1	6	6	6	34.4	9.7752	493500000
M5WDV8	M5WDV8_PRUPE Uncharacterized protein OS=Prunus persica OX=3760 GN=PRUPE_5G135700 PE=4 SV=1	1	2	2	2	13.5	18.992	6645100
M5WEH5	M5WEH5_PRUPE Uncharacterized protein OS=Prunus persica OX=3760 GN=PRUPE_5G076500 PE=4 SV=1	1	12	12	12	22.9	64.129	3644500
M5WEI6	M5WEI6_PRUPE Uncharacterized protein OS=Prunus persica OX=3760 GN=PRUPE_5G035300 PE=4 SV=1	1	2	2	2	7.1	43.873	77222
M5WEL7	M5WEL7_PRUPE Uncharacterized protein OS=Prunus persica OX=3760 GN=PRUPE_5G178000 PE=4 SV=1	1	1	1	1	9.7	11.496	1196900
M5WF58	M5WF58_PRUPE Uncharacterized protein OS=Prunus persica OX=3760 GN=PRUPE_7G262900 PE=3 SV=1	1	2	2	2	4.2	59.721	85554
M5WF72;M5WGP4	M5WF72_PRUPE Uncharacterized protein OS=Prunus persica OX=3760 GN=PRUPE_5G146800 PE=3 SV=1	2	3	3	3	9.1	50.843	689770
M5WFB9;A0A251N6T6;M5W545;A0A251NQT5	M5WFB9_PRUPE Uncharacterized protein OS=Prunus persica OX=3760 GN=PRUPE_7G009200 PE=3 SV=1;A0A251N6T6_PRUPE Uncharacterized protein OS=Prunus persica OX=3760 GN=PRUPE_7G009200 PE=4 SV=1	4	9	9	9	13.9	84.668	925150
M5WFC4;H6VVJ2	M5WFC4_PRUPE Starch synthase, chloroplastic/amyloplastic OS=Prunus persica OX=3760 GN=PRUPE_5G132800 PE=3 SV=1;H6VVJ2_PRUPE Starch synthase, chloroplastic/amyloplastic OS=Prunus persica OX=3760 PE=3 SV=1	2	7	4	4	13.4	67.384	1338100
M5WFE4	M5WFE4_PRUPE Uncharacterized protein OS=Prunus persica OX=3760 GN=PRUPE_5G221800 PE=4 SV=1	1	1	1	1	2.4	92.107	82170
M5WFH0;Q43062;C0SPH5;M5VWH4	M5WFH0_PRUPE Pectinesterase OS=Prunus persica OX=3760 GN=PRUPE_7G190300 PE=3 SV=1;PME_PRUPE Pectinesterase/pectinesterase inhibitor PPE8B OS=Prunus persica OX=3760 PE=2 SV=1;C0SPH5_PRUPE Pectinesterase OS=Prunus persica OX=3760 GN=PpPME1 PE=2 SV=1;M5VWH4_P	4	3	2	2	5.8	56.806	1504500
M5WFI9;A0A251NI71;M5WAV6	M5WFI9_PRUPE Tubulin alpha chain OS=Prunus persica OX=3760 GN=PRUPE_7G005100 PE=3 SV=1;A0A251NI71_PRUPE Tubulin alpha chain OS=Prunus persica OX=3760 GN=PRUPE_6G004100 PE=3 SV=1;M5WAV6_PRUPE Tubulin alpha chain OS=Prunus persica OX=3760 GN=PRUPE_6G004100 P	3	2	2	2	7.6	49.416	1632500
M5WG50	M5WG50_PRUPE Ubiquinol oxidase OS=Prunus persica OX=3760 GN=PRUPE_4G013400 PE=3 SV=1	1	1	1	1	2.8	40.681	7901600
M5WGG2	M5WGG2_PRUPE Eukaryotic translation initiation factor 3 subunit A OS=Prunus persica OX=3760 GN=PRUPE_6G317100 PE=3 SV=1	1	2	2	2	3.2	111.67	120730
M5WGJ8	M5WGJ8_PRUPE Peroxidase OS=Prunus persica OX=3760 GN=PRUPE_4G186300 PE=3 SV=1	1	1	1	1	4.8	34.488	34408
M5WGL5	M5WGL5_PRUPE Uncharacterized protein OS=Prunus persica OX=3760 GN=PRUPE_7G189200 PE=4 SV=1	1	2	2	2	11.6	23.212	628990
M5WH43	M5WH43_PRUPE Uncharacterized protein OS=Prunus persica OX=3760 GN=PRUPE_4G062200 PE=3 SV=1	1	1	1	1	2.9	57.12	1358400
M5WH55	M5WH55_PRUPE Uncharacterized protein OS=Prunus persica OX=3760 GN=PRUPE_1G076800 PE=3 SV=1	1	1	1	1	2.3	43.583	1052500
M5WH56	M5WH56_PRUPE Uncharacterized protein OS=Prunus persica OX=3760 GN=PRUPE_4G270100 PE=4 SV=1	1	1	1	1	7.3	26.176	15792000
M5WH65	M5WH65_PRUPE Aminomethyltransferase OS=Prunus persica OX=3760 GN=PRUPE_4G018500 PE=3 SV=1	1	5	5	5	12.7	44.296	1317800
M5WH86;M5X1Y1	M5WH86_PRUPE Uncharacterized protein OS=Prunus persica OX=3760 GN=PRUPE_4G224800 PE=4 SV=1;M5X1Y1_PRUPE Uncharacterized protein OS=Prunus persica OX=3760 GN=PRUPE_4G224800 PE=4 SV=1	2	4	4	4	19.8	25.75	1152800
M5WH90	M5WH90_PRUPE Uncharacterized protein OS=Prunus persica OX=3760 GN=PRUPE_4G020800 PE=3 SV=1	1	2	2	2	5.9	41.431	300150
M5XLP8;M5WHE5;M5X2E3;M5WIY2;M5WIX8;A0A251Q910;M5X264;M5WCS1;M5VKL5;M5WTH3;M5XI29;M5VUY6;M5X0F6;M5WAI8;M5WJR3;M5X299;M5XRF9;A0A251QID5	M5XLP8_PRUPE Uncharacterized protein OS=Prunus persica OX=3760 GN=PRUPE_1G581700 PE=4 SV=1;M5WHE5_PRUPE Uncharacterized protein OS=Prunus persica OX=3760 GN=PRUPE_4G172300 PE=4 SV=1;M5X2E3_PRUPE Uncharacterized protein OS=Prunus persica OX=3760 GN=PRUPE_4G	18	2	2	2	10.2	23.95	915270
M5WHF0	M5WHF0_PRUPE Ferredoxin OS=Prunus persica OX=3760 GN=PRUPE_6G130100 PE=3 SV=1	1	2	2	2	26.8	16.348	55829000
M5WHF2	M5WHF2_PRUPE Uncharacterized protein OS=Prunus persica OX=3760 GN=PRUPE_4G115200 PE=3 SV=1	1	2	2	2	14	23.643	1697100
M5WHI0	M5WHI0_PRUPE Clathrin light chain OS=Prunus persica OX=3760 GN=PRUPE_4G043600 PE=3 SV=1	1	7	7	7	21.2	37.114	46368000
M5WHI4	M5WHI4_PRUPE Uncharacterized protein OS=Prunus persica OX=3760 GN=PRUPE_4G029300 PE=4 SV=1	1	7	7	7	34.1	24.793	821330000
M5WHI6	M5WHI6_PRUPE Uncharacterized protein OS=Prunus persica OX=3760 GN=PRUPE_6G077400 PE=4 SV=1	1	6	6	4	61.3	10.864	38366000
M5WHJ3	M5WHJ3_PRUPE Uncharacterized protein OS=Prunus persica OX=3760 GN=PRUPE_4G105600 PE=4 SV=1	1	4	4	4	24	24.893	8066100
M5WHM7	M5WHM7_PRUPE Uncharacterized protein OS=Prunus persica OX=3760 GN=PRUPE_4G176000 PE=3 SV=1	1	3	3	3	12.8	20.77	3816700
M5WHN2	M5WHN2_PRUPE Uncharacterized protein OS=Prunus persica OX=3760 GN=PRUPE_6G122400 PE=4 SV=1	1	1	1	1	13.2	7.7329	9132700
M5WHS9	M5WHS9_PRUPE Uncharacterized protein OS=Prunus persica OX=3760 GN=PRUPE_4G063800 PE=4 SV=1	1	1	1	1	4.1	49.674	303700
M5WI55	M5WI55_PRUPE Branched-chain-amino-acid aminotransferase OS=Prunus persica OX=3760 GN=PRUPE_6G214200 PE=3 SV=1	1	1	1	1	1.7	45.657	2574400
M5WIA3	M5WIA3_PRUPE Uncharacterized protein OS=Prunus persica OX=3760 GN=PRUPE_2G075700 PE=3 SV=1	1	3	3	3	12.8	29.896	1492000
M5WIA9;A0A251PME9	M5WIA9_PRUPE Uncharacterized protein OS=Prunus persica OX=3760 GN=PRUPE_4G181500 PE=4 SV=1	2	3	3	3	63.6	6.9698	33929000
M5WIH5	M5WIH5_PRUPE Uncharacterized protein OS=Prunus persica OX=3760 GN=PRUPE_6G099400 PE=4 SV=1	1	1	1	1	4.3	28.597	2749100
M5WIP3	M5WIP3_PRUPE Uncharacterized protein OS=Prunus persica OX=3760 GN=PRUPE_2G074600 PE=4 SV=1	1	1	1	1	4.3	25.85	290110
M5WIR6;A0A251NKW1	M5WIR6_PRUPE Uncharacterized protein OS=Prunus persica OX=3760 GN=PRUPE_6G002700 PE=4 SV=1;A0A251NKW1_PRUPE Uncharacterized protein OS=Prunus persica OX=3760 GN=PRUPE_6G002700 PE=4 SV=1	2	5	5	5	19.8	37.579	5125800
M5WIZ2	M5WIZ2_PRUPE Uncharacterized protein OS=Prunus persica OX=3760 GN=PRUPE_4G011000 PE=4 SV=1	1	1	1	1	3.3	24.065	875490
M5WJ59	M5WJ59_PRUPE Uncharacterized protein OS=Prunus persica OX=3760 GN=PRUPE_6G003900 PE=3 SV=1	1	1	1	1	5	31.95	244690
M5WJ62;A0A251PP38	M5WJ62_PRUPE Uncharacterized protein OS=Prunus persica OX=3760 GN=PRUPE_4G213500 PE=4 SV=1;A0A251PP38_PRUPE Uncharacterized protein OS=Prunus persica OX=3760 GN=PRUPE_4G213500 PE=4 SV=1	2	6	6	6	41.7	19.818	4863300
M5WJ69	M5WJ69_PRUPE Uncharacterized protein OS=Prunus persica OX=3760 GN=PRUPE_6G330400 PE=4 SV=1	1	3	3	3	13.2	32.145	1002100
M5WJ82	M5WJ82_PRUPE Uncharacterized protein OS=Prunus persica OX=3760 GN=PRUPE_4G260700 PE=4 SV=1	1	1	1	1	6.7	20.487	886970
M5WJ88	M5WJ88_PRUPE Uncharacterized protein OS=Prunus persica OX=3760 GN=PRUPE_6G092900 PE=3 SV=1	1	1	1	1	5.3	31.899	301260
M5WJI6	M5WJI6_PRUPE Uncharacterized protein OS=Prunus persica OX=3760 GN=PRUPE_4G224400 PE=4 SV=1	1	1	1	1	1.1	76.465	464190
M5WJJ8	M5WJJ8_PRUPE Uncharacterized protein OS=Prunus persica OX=3760 GN=PRUPE_6G081700 PE=4 SV=1	1	2	2	2	14.7	26.421	1520800
M5WJM0	M5WJM0_PRUPE Uncharacterized protein OS=Prunus persica OX=3760 GN=PRUPE_2G075600 PE=4 SV=1	1	2	2	2	22.2	11.937	8834900
M5WJP3	M5WJP3_PRUPE Uncharacterized protein OS=Prunus persica OX=3760 GN=PRUPE_6G162900 PE=3 SV=1	1	3	3	3	31.2	10.314	18931000
M5WJU5;A0A251NPK2;M5XV53	M5WJU5_PRUPE Ribosomal protein OS=Prunus persica OX=3760 GN=PRUPE_6G129700 PE=3 SV=1;A0A251NPK2_PRUPE Uncharacterized protein OS=Prunus persica OX=3760 GN=PRUPE_6G129700 PE=4 SV=1;M5XV53_PRUPE Uncharacterized protein (Fragment) OS=Prunus persica OX=3760 GN	3	5	5	2	27.8	24.446	8955600
M5WK81;A0A251NPW9;M5W7J4;M5XBY3	M5WK81_PRUPE Uncharacterized protein OS=Prunus persica OX=3760 GN=PRUPE_6G134900 PE=3 SV=1;A0A251NPW9_PRUPE Uncharacterized protein OS=Prunus persica OX=3760 GN=PRUPE_6G134900 PE=3 SV=1;M5W7J4_PRUPE Uncharacterized protein (Fragment) OS=Prunus persica OX=3	4	6	1	1	12.1	61.925	276090
M5X1F0;M5WKD1	M5X1F0_PRUPE Uncharacterized protein OS=Prunus persica OX=3760 GN=PRUPE_2G228900 PE=3 SV=1;M5WKD1_PRUPE Uncharacterized protein OS=Prunus persica OX=3760 GN=PRUPE_6G085500 PE=3 SV=1	2	2	2	2	14.9	17.533	6972400
M5WKD6	M5WKD6_PRUPE Uncharacterized protein OS=Prunus persica OX=3760 GN=PRUPE_6G345200 PE=3 SV=1	1	4	4	1	40.8	17.208	1790900
M5WKJ0;M5Y074	M5WKJ0_PRUPE Histone H3 OS=Prunus persica OX=3760 GN=PRUPE_4G054300 PE=3 SV=1;M5Y074_PRUPE Histone H3 OS=Prunus persica OX=3760 GN=PRUPE_1G369600 PE=2 SV=1	2	2	2	2	28.7	15.268	88612000
M5WKL3	M5WKL3_PRUPE Uncharacterized protein OS=Prunus persica OX=3760 GN=PRUPE_6G264700 PE=4 SV=1	1	4	4	4	50.8	12.177	177180000
M5WKP7	M5WKP7_PRUPE Uncharacterized protein OS=Prunus persica OX=3760 GN=PRUPE_6G065200 PE=4 SV=1	1	3	3	3	41.9	9.7402	17280000
M5WL24;A0A251PRH9;M5X164	M5WL24_PRUPE Uncharacterized protein OS=Prunus persica OX=3760 GN=PRUPE_4G231700 PE=4 SV=1;A0A251PRH9_PRUPE Uncharacterized protein OS=Prunus persica OX=3760 GN=PRUPE_4G267000 PE=4 SV=1;M5X164_PRUPE Uncharacterized protein OS=Prunus persica OX=3760 GN=PRUP	3	2	2	2	7.1	45.597	540070
M5WL93	M5WL93_PRUPE Uncharacterized protein OS=Prunus persica OX=3760 GN=PRUPE_ppa018073mg PE=4 SV=1	1	1	1	1	9.1	34.687	244420
M5WLV7	M5WLV7_PRUPE Uncharacterized protein OS=Prunus persica OX=3760 GN=PRUPE_5G089100 PE=4 SV=1	1	7	7	7	13.2	62.523	2584700
M5WM72;M5XKH2;M5XKC3;A0A251Q9N5;M5W9M6	M5WM72_PRUPE Uncharacterized protein OS=Prunus persica OX=3760 GN=PRUPE_5G077400 PE=4 SV=1;M5XKH2_PRUPE Uncharacterized protein OS=Prunus persica OX=3760 GN=PRUPE_2G018600 PE=4 SV=1;M5XKC3_PRUPE Uncharacterized protein OS=Prunus persica OX=3760 GN=PRUPE_2G	5	2	2	2	6.1	45.379	510580
M5WMC9	M5WMC9_PRUPE Uncharacterized protein OS=Prunus persica OX=3760 GN=PRUPE_5G156700 PE=4 SV=1	1	2	2	2	7	44.402	748270
M5WME8	M5WME8_PRUPE Uncharacterized protein OS=Prunus persica OX=3760 GN=PRUPE_4G028100 PE=4 SV=1	1	6	6	6	23.4	27.996	42934000
M5WN27	M5WN27_PRUPE Uncharacterized protein OS=Prunus persica OX=3760 GN=PRUPE_4G226000 PE=4 SV=1	1	1	1	1	14.6	8.8879	2865900
M5WN43	M5WN43_PRUPE Uncharacterized protein OS=Prunus persica OX=3760 GN=PRUPE_5G057900 PE=3 SV=1	1	1	1	1	4.8	27.982	246370
M5WN58;A0A251P8V7	M5WN58_PRUPE Uncharacterized protein OS=Prunus persica OX=3760 GN=PRUPE_5G153600 PE=3 SV=1;A0A251P8V7_PRUPE Uncharacterized protein OS=Prunus persica OX=3760 GN=PRUPE_5G153600 PE=3 SV=1	2	6	6	6	30.4	26.907	7619600
M5WN68	M5WN68_PRUPE 2-C-methyl-D-erythritol 2,4-cyclodiphosphate synthase OS=Prunus persica OX=3760 GN=PRUPE_5G106300 PE=3 SV=1	1	1	1	1	5	25.784	408140
M5WN82	M5WN82_PRUPE Phosphoglycerate kinase OS=Prunus persica OX=3760 GN=PRUPE_4G133800 PE=3 SV=1	1	11	11	9	31.2	50.384	8682900
M5WN95;A0A251P913	M5WN95_PRUPE Nucleoside diphosphate kinase OS=Prunus persica OX=3760 GN=PRUPE_5G156200 PE=3 SV=1;A0A251P913_PRUPE Nucleoside diphosphate kinase OS=Prunus persica OX=3760 GN=PRUPE_5G156200 PE=3 SV=1	2	3	3	3	17.7	25.824	5119600
M5WNH8	M5WNH8_PRUPE Uncharacterized protein OS=Prunus persica OX=3760 GN=PRUPE_5G173000 PE=4 SV=1	1	2	1	1	8.8	21.229	770610
M5WNT2	M5WNT2_PRUPE Acyl carrier protein OS=Prunus persica OX=3760 GN=PRUPE_5G143700 PE=3 SV=1	1	2	2	2	11.3	15.248	25332000
M5Y9F7;M5WNY0;M5XHK5;M5XAG4	M5Y9F7_PRUPE Uncharacterized protein OS=Prunus persica OX=3760 GN=PRUPE_1G198900 PE=3 SV=1;M5WNY0_PRUPE Uncharacterized protein OS=Prunus persica OX=3760 GN=PRUPE_1G193400 PE=3 SV=1;M5XHK5_PRUPE Uncharacterized protein (Fragment) OS=Prunus persica OX=3760	4	2	2	2	27.5	8.0244	15688000
M5WNY9	M5WNY9_PRUPE Uncharacterized protein OS=Prunus persica OX=3760 GN=PRUPE_5G134800 PE=3 SV=1	1	4	4	4	57.3	9.6016	65465000
M5WP13;A0A251N8G0	M5WP13_PRUPE Uncharacterized protein OS=Prunus persica OX=3760 GN=PRUPE_1G047000 PE=3 SV=1	2	4	4	4	23.6	14.997	7973600
M5WPB5	M5WPB5_PRUPE Uncharacterized protein OS=Prunus persica OX=3760 GN=PRUPE_5G218800 PE=3 SV=1	1	2	2	2	3.8	53.007	576940
M5WPC6	M5WPC6_PRUPE Uncharacterized protein OS=Prunus persica OX=3760 GN=PRUPE_6G313900 PE=3 SV=1	1	10	10	10	29	48.305	6298600
M5WPI5	M5WPI5_PRUPE 40S ribosomal protein S21 OS=Prunus persica OX=3760 GN=PRUPE_6G093700 PE=3 SV=1	1	2	2	2	31.7	9.2252	3304500
M5WQ49	M5WQ49_PRUPE Glyceraldehyde-3-phosphate dehydrogenase OS=Prunus persica OX=3760 GN=PRUPE_4G131700 PE=3 SV=1	1	2	2	2	5.1	45.235	650850
M5WQ83	M5WQ83_PRUPE Uncharacterized protein OS=Prunus persica OX=3760 GN=PRUPE_5G188300 PE=4 SV=1	1	2	2	2	5.8	64.414	529010
M5WQJ0	M5WQJ0_PRUPE Uncharacterized protein OS=Prunus persica OX=3760 GN=PRUPE_5G013200 PE=4 SV=1	1	1	1	1	1.3	107.47	279040
M5WQQ1	M5WQQ1_PRUPE Uncharacterized protein (Fragment) OS=Prunus persica OX=3760 GN=PRUPE_4G256300 PE=4 SV=1	1	1	1	1	1.5	88.082	68890
M5WQU7	M5WQU7_PRUPE Starch synthase, chloroplastic/amyloplastic OS=Prunus persica OX=3760 GN=PRUPE_3G266700 PE=3 SV=1	1	3	3	3	4.7	85.912	404660
M5WR19;A0A251Q6G7	M5WR19_PRUPE Uncharacterized protein OS=Prunus persica OX=3760 GN=PRUPE_ppa012083mg PE=4 SV=1;A0A251Q6G7_PRUPE Uncharacterized protein OS=Prunus persica OX=3760 GN=PRUPE_3G279900 PE=4 SV=1	2	3	3	3	28.8	19.991	22806000
M5WR50;A0A251P635;M5WPP8;A0A251P5Z8;A0A251P7H3;M5WBZ4;A0A251P7G4;M5WAL6	M5WR50_PRUPE Uncharacterized protein OS=Prunus persica OX=3760 GN=PRUPE_5G094200 PE=4 SV=1	8	6	6	6	38.1	24.369	36638000
M5X431;M5X2X5;M5WR56	M5X431_PRUPE Uncharacterized protein OS=Prunus persica OX=3760 GN=PRUPE_3G104900 PE=4 SV=1;M5X2X5_PRUPE Uncharacterized protein OS=Prunus persica OX=3760 GN=PRUPE_4G079900 PE=4 SV=1;M5WR56_PRUPE Uncharacterized protein OS=Prunus persica OX=3760 GN=PRUPE_3G	3	2	2	2	16.9	14.785	1532200
M5WR79	M5WR79_PRUPE Uncharacterized protein OS=Prunus persica OX=3760 GN=PRUPE_3G067300 PE=3 SV=1	1	2	2	2	13.7	16.968	2576000
M5WR88	M5WR88_PRUPE Uncharacterized protein OS=Prunus persica OX=3760 GN=PRUPE_3G291800 PE=3 SV=1	1	1	1	1	8.2	16.398	1155800
M5WRA7	M5WRA7_PRUPE 60S ribosomal protein L27 OS=Prunus persica OX=3760 GN=PRUPE_3G187100 PE=3 SV=1	1	1	1	1	8.1	15.781	4039700
M5WRE2	M5WRE2_PRUPE Uncharacterized protein OS=Prunus persica OX=3760 GN=PRUPE_3G117800 PE=3 SV=1	1	5	2	2	37.4	11.767	31252000
M5WRF0	M5WRF0_PRUPE Uncharacterized protein OS=Prunus persica OX=3760 GN=PRUPE_4G205500 PE=4 SV=1	1	2	2	2	11	22.154	8604600
M5WRG1	M5WRG1_PRUPE Uncharacterized protein OS=Prunus persica OX=3760 GN=PRUPE_3G099600 PE=4 SV=1	1	1	1	1	5.2	18.902	9782000
M5WRI2	M5WRI2_PRUPE Uncharacterized protein OS=Prunus persica OX=3760 GN=PRUPE_3G046400 PE=4 SV=1	1	4	4	4	50.6	8.9367	111260000
M5WRJ6	M5WRJ6_PRUPE Uncharacterized protein OS=Prunus persica OX=3760 GN=PRUPE_3G244700 PE=4 SV=1	1	2	2	2	55.9	6.8705	64928000
M5WRL3	M5WRL3_PRUPE Ferredoxin-thioredoxin reductase, catalytic chain OS=Prunus persica OX=3760 GN=PRUPE_3G278500 PE=3 SV=1	1	2	2	2	13	16.456	8560400
M5WRR5;A0A251PWF6	M5WRR5_PRUPE Uncharacterized protein OS=Prunus persica OX=3760 GN=PRUPE_3G063000 PE=4 SV=1;A0A251PWF6_PRUPE Uncharacterized protein OS=Prunus persica OX=3760 GN=PRUPE_3G063000 PE=4 SV=1	2	2	2	2	20.4	10.895	1500300
M5WRY5;A0A251Q716	M5WRY5_PRUPE Uncharacterized protein OS=Prunus persica OX=3760 GN=PRUPE_3G285500 PE=4 SV=1;A0A251Q716_PRUPE Uncharacterized protein OS=Prunus persica OX=3760 GN=PRUPE_3G285500 PE=4 SV=1	2	5	5	5	8.6	48.01	3469800
M5WSH1	M5WSH1_PRUPE Uncharacterized protein OS=Prunus persica OX=3760 GN=PRUPE_3G212000 PE=4 SV=1	1	4	4	4	14.2	45.563	1971000
M5WSI6	M5WSI6_PRUPE Uncharacterized protein OS=Prunus persica OX=3760 GN=PRUPE_3G072500 PE=4 SV=1	1	11	11	11	41.2	44.058	25417000
M5XAV7;M5WSK2	M5XAV7_PRUPE Uncharacterized protein OS=Prunus persica OX=3760 GN=PRUPE_3G112700 PE=3 SV=1;M5WSK2_PRUPE Uncharacterized protein OS=Prunus persica OX=3760 GN=PRUPE_3G112700 PE=3 SV=1	2	2	2	2	3.9	74.03	201230
M5WSP8	M5WSP8_PRUPE Uncharacterized protein OS=Prunus persica OX=3760 GN=PRUPE_3G238000 PE=4 SV=1	1	4	3	3	16.1	40.961	7338000
M5WST3	M5WST3_PRUPE Uncharacterized protein OS=Prunus persica OX=3760 GN=PRUPE_3G034800 PE=3 SV=1	1	1	1	1	8.7	17.783	406510
M5WSU3;M5WR60	M5WSU3_PRUPE Uncharacterized protein OS=Prunus persica OX=3760 GN=PRUPE_3G153300 PE=4 SV=1;M5WR60_PRUPE Uncharacterized protein OS=Prunus persica OX=3760 GN=PRUPE_3G153100 PE=4 SV=1	2	4	4	4	31.4	17.773	9966700
M5WSX5	M5WSX5_PRUPE Uncharacterized protein OS=Prunus persica OX=3760 GN=PRUPE_5G086900 PE=4 SV=1	1	1	1	1	3.7	35.836	193220
M5WT18	M5WT18_PRUPE Uncharacterized protein OS=Prunus persica OX=3760 GN=PRUPE_3G232400 PE=4 SV=1	1	1	1	1	12	10.778	727930
M5WT23	M5WT23_PRUPE Uncharacterized protein OS=Prunus persica OX=3760 GN=PRUPE_3G151700 PE=3 SV=1	1	7	7	5	66	10.567	185480000
M5WT41	M5WT41_PRUPE Uncharacterized protein OS=Prunus persica OX=3760 GN=PRUPE_3G228400 PE=4 SV=1	1	2	2	2	7.4	34.502	2769700
M5WT60	M5WT60_PRUPE Uncharacterized protein OS=Prunus persica OX=3760 GN=PRUPE_5G075700 PE=4 SV=1	1	8	8	8	18.8	65.813	7179800
M5WTF1	M5WTF1_PRUPE Uncharacterized protein OS=Prunus persica OX=3760 GN=PRUPE_3G103900 PE=3 SV=1	1	1	1	1	2.9	52.279	365720
M5WTF2	M5WTF2_PRUPE Uncharacterized protein OS=Prunus persica OX=3760 GN=PRUPE_4G041700 PE=4 SV=1	1	1	1	1	1.9	65.639	93596
M5WTG1	M5WTG1_PRUPE Ribulose-phosphate 3-epimerase OS=Prunus persica OX=3760 GN=PRUPE_3G303800 PE=3 SV=1	1	1	1	1	4	24.363	180610
M5WTL7	M5WTL7_PRUPE Uncharacterized protein OS=Prunus persica OX=3760 GN=PRUPE_3G263800 PE=4 SV=1	1	15	15	15	54.2	51.104	85625000
M5WTM0;O82425	M5WTM0_PRUPE Chlorophyll a-b binding protein, chloroplastic OS=Prunus persica OX=3760 GN=PRUPE_3G201000 PE=3 SV=1;O82425_PRUPE Chlorophyll a-b binding protein, chloroplastic OS=Prunus persica OX=3760 GN=Lhcb-Pp2 PE=2 SV=1	2	3	1	1	11.3	28.483	570290
M5XBX0;M5WTM9	M5XBX0_PRUPE Uncharacterized protein OS=Prunus persica OX=3760 GN=PRUPE_3G283500 PE=4 SV=1;M5WTM9_PRUPE Uncharacterized protein OS=Prunus persica OX=3760 GN=PRUPE_3G283500 PE=4 SV=1	2	2	2	2	4.3	48.57	477790
M5WTN0	M5WTN0_PRUPE Uncharacterized protein OS=Prunus persica OX=3760 GN=PRUPE_3G311900 PE=4 SV=1	1	2	2	2	17.8	21.141	4625300
M5WTT2	M5WTT2_PRUPE Uncharacterized protein OS=Prunus persica OX=3760 GN=PRUPE_4G179800 PE=4 SV=1	1	7	7	7	20.6	35.276	94822000
M5WTY5	M5WTY5_PRUPE Peroxidase OS=Prunus persica OX=3760 GN=PRUPE_4G021100 PE=3 SV=1	1	2	2	2	7.9	37.534	368250
M5WUF0	M5WUF0_PRUPE Peroxidase OS=Prunus persica OX=3760 GN=PRUPE_3G278900 PE=3 SV=1	1	2	2	2	7.4	36.105	358470
M5WUF8	M5WUF8_PRUPE Uncharacterized protein OS=Prunus persica OX=3760 GN=PRUPE_5G213600 PE=4 SV=1	1	2	2	2	6	41.972	721010
M5WUG2	M5WUG2_PRUPE Lactoylglutathione lyase OS=Prunus persica OX=3760 GN=PRUPE_4G019400 PE=3 SV=1	1	6	6	6	24.4	32.6	3277900
M5WUG5	M5WUG5_PRUPE Uncharacterized protein OS=Prunus persica OX=3760 GN=PRUPE_3G284300 PE=4 SV=1	1	2	2	2	8	34.397	232850
M5WUJ6	M5WUJ6_PRUPE Uncharacterized protein OS=Prunus persica OX=3760 GN=PRUPE_3G304200 PE=4 SV=1	1	3	3	3	21.5	17.807	6770900
M5WUL1	M5WUL1_PRUPE Uncharacterized protein OS=Prunus persica OX=3760 GN=PRUPE_4G192600 PE=4 SV=1	1	2	1	1	7.8	28.733	509290
M5WUL8	M5WUL8_PRUPE Uncharacterized protein OS=Prunus persica OX=3760 GN=PRUPE_4G217700 PE=3 SV=1	1	1	1	1	2.5	56.034	137780
M5WUP2	M5WUP2_PRUPE Uncharacterized protein OS=Prunus persica OX=3760 GN=PRUPE_4G242600 PE=4 SV=1	1	1	1	1	1.9	65.791	279830
M5WUQ6;M5WUQ0	M5WUQ6_PRUPE Chlorophyll a-b binding protein, chloroplastic OS=Prunus persica OX=3760 GN=PRUPE_4G076200 PE=3 SV=1;M5WUQ0_PRUPE Chlorophyll a-b binding protein, chloroplastic OS=Prunus persica OX=3760 GN=PRUPE_4G076300 PE=3 SV=1	2	3	3	1	11	28.028	12612000
M5WUQ9;A0A251PGI6;A0A251PHZ8;A0A251PYW2;M5WGY1;M5Y8N0;A0A251R4L7;A0A251PYX2	M5WUQ9_PRUPE Uncharacterized protein OS=Prunus persica OX=3760 GN=PRUPE_4G061000 PE=3 SV=1;A0A251PGI6_PRUPE Uncharacterized protein OS=Prunus persica OX=3760 GN=PRUPE_4G061000 PE=3 SV=1;A0A251PHZ8_PRUPE Uncharacterized protein OS=Prunus persica OX=3760 GN=	8	4	2	2	12.6	29.613	1588600
M5WUV5;M5WDN9;A0A251PBI8;A0A251PBK7	M5WUV5_PRUPE Uncharacterized protein OS=Prunus persica OX=3760 GN=PRUPE_5G209700 PE=4 SV=1;M5WDN9_PRUPE Uncharacterized protein (Fragment) OS=Prunus persica OX=3760 GN=PRUPE_ppa016260mg PE=4 SV=1;A0A251PBI8_PRUPE Uncharacterized protein OS=Prunus persica O	4	3	3	3	10.9	33.73	1468900
M5WUW5	M5WUW5_PRUPE Uncharacterized protein OS=Prunus persica OX=3760 GN=PRUPE_3G162300 PE=4 SV=1	1	8	8	7	30.8	29.389	7944800
M5WUX4	M5WUX4_PRUPE Uncharacterized protein OS=Prunus persica OX=3760 GN=PRUPE_3G179400 PE=4 SV=1	1	9	9	9	34.5	28.4	390680000
M5WUZ5	M5WUZ5_PRUPE Uncharacterized protein OS=Prunus persica OX=3760 GN=PRUPE_5G162300 PE=4 SV=1	1	6	6	6	23.2	33.136	6945000
M5WV30	M5WV30_PRUPE Uncharacterized protein OS=Prunus persica OX=3760 GN=PRUPE_5G058800 PE=4 SV=1	1	2	2	2	6.4	31.013	537920
M5WVB4	M5WVB4_PRUPE Uncharacterized protein OS=Prunus persica OX=3760 GN=PRUPE_4G239600 PE=3 SV=1	1	3	3	3	14.6	21.705	22259000
M5WVC3;M5WAP3	M5WVC3_PRUPE Uncharacterized protein OS=Prunus persica OX=3760 GN=PRUPE_3G269100 PE=3 SV=1;M5WAP3_PRUPE Uncharacterized protein OS=Prunus persica OX=3760 GN=PRUPE_5G189800 PE=3 SV=1	2	4	4	4	19.7	23.077	7036700
M5WVD9	M5WVD9_PRUPE Uncharacterized protein OS=Prunus persica OX=3760 GN=PRUPE_4G183200 PE=4 SV=1	1	5	5	5	28.3	20.079	66830000
M5WVE6	M5WVE6_PRUPE Uncharacterized protein OS=Prunus persica OX=3760 GN=PRUPE_5G134200 PE=3 SV=1	1	5	5	5	32.5	24.178	17313000
M5WVK0	M5WVK0_PRUPE Uncharacterized protein OS=Prunus persica OX=3760 GN=PRUPE_4G009800 PE=4 SV=1	1	6	6	6	82.8	17.034	1039900000
M5WVL5	M5WVL5_PRUPE Glycine cleavage system H protein OS=Prunus persica OX=3760 GN=PRUPE_4G112700 PE=3 SV=1	1	3	3	3	12.3	16.759	21926000
M5WVN0	M5WVN0_PRUPE Uncharacterized protein OS=Prunus persica OX=3760 GN=PRUPE_4G189200 PE=4 SV=1	1	2	2	2	15	16.586	1033300
M5WVP0	M5WVP0_PRUPE Uncharacterized protein OS=Prunus persica OX=3760 GN=PRUPE_3G184000 PE=4 SV=1	1	2	2	2	4.3	47.359	6947400
M5WVP2	M5WVP2_PRUPE Uncharacterized protein OS=Prunus persica OX=3760 GN=PRUPE_4G143700 PE=4 SV=1	1	3	3	3	25.9	14.285	34431000
M5WVS9	M5WVS9_PRUPE Uncharacterized protein OS=Prunus persica OX=3760 GN=PRUPE_5G045500 PE=4 SV=1	1	1	1	1	7.1	18.338	182720
M5WVT8;A0A251QZX5;A0A251QEQ6;M5W7V3;A0A251N5N9;M5WV68;A0A251Q2Z3	M5WVT8_PRUPE Uncharacterized protein OS=Prunus persica OX=3760 GN=PRUPE_5G232300 PE=4 SV=1;A0A251QZX5_PRUPE Uncharacterized protein OS=Prunus persica OX=3760 GN=PRUPE_1G192900 PE=4 SV=1	7	7	7	3	38.2	18.351	48843000
M5WVV0	M5WVV0_PRUPE Uncharacterized protein OS=Prunus persica OX=3760 GN=PRUPE_4G258800 PE=3 SV=1	1	2	2	2	9.5	44.295	482970
M5WVV1	M5WVV1_PRUPE Glycine cleavage system H protein OS=Prunus persica OX=3760 GN=PRUPE_5G041300 PE=3 SV=1	1	6	6	6	44.2	17.6	508400000
M5WVW7	M5WVW7_PRUPE Uncharacterized protein OS=Prunus persica OX=3760 GN=PRUPE_4G250700 PE=4 SV=1	1	1	1	1	11.2	11.01	53752000
M5WVY6	M5WVY6_PRUPE Uncharacterized protein OS=Prunus persica OX=3760 GN=PRUPE_5G002800 PE=4 SV=1	1	5	5	5	40	15.583	79350000
M5WW86	M5WW86_PRUPE Uncharacterized protein OS=Prunus persica OX=3760 GN=PRUPE_5G054600 PE=4 SV=1	1	1	1	1	11.9	12.605	1073500
M5WX60	M5WX60_PRUPE Uncharacterized protein OS=Prunus persica OX=3760 GN=PRUPE_3G071300 PE=3 SV=1	1	3	3	3	3.6	94.652	304750
M5WX74	M5WX74_PRUPE Uncharacterized protein OS=Prunus persica OX=3760 GN=PRUPE_3G147800 PE=4 SV=1	1	3	3	3	22.4	10.463	53118000
M5WX96	M5WX96_PRUPE Uncharacterized protein OS=Prunus persica OX=3760 GN=PRUPE_3G046000 PE=3 SV=1	1	1	1	1	5.5	53.164	72634
Q946X9;M5WXP5	Q946X9_PRUPE Isocitrate dehydrogenase [NADP] OS=Prunus persica OX=3760 GN=icdh1 PE=2 SV=1;M5WXP5_PRUPE Isocitrate dehydrogenase [NADP] OS=Prunus persica OX=3760 GN=PRUPE_3G015500 PE=3 SV=1	2	2	2	2	5.8	46.632	175060
M5WXS7	M5WXS7_PRUPE Uncharacterized protein OS=Prunus persica OX=3760 GN=PRUPE_5G002400 PE=4 SV=1	1	1	1	1	0.8	137.94	157450
M5WXX2	M5WXX2_PRUPE Uncharacterized protein OS=Prunus persica OX=3760 GN=PRUPE_3G168700 PE=4 SV=1	1	1	1	1	2.5	41.866	176170
M5WY11	M5WY11_PRUPE Phosphoribulokinase OS=Prunus persica OX=3760 GN=PRUPE_5G024600 PE=3 SV=1	1	4	4	4	11.1	45.854	1781100
M5WYF8	M5WYF8_PRUPE Uncharacterized protein OS=Prunus persica OX=3760 GN=PRUPE_3G187600 PE=3 SV=1	1	2	2	2	2.5	100.27	84472
M5WYS2	M5WYS2_PRUPE Uncharacterized protein OS=Prunus persica OX=3760 GN=PRUPE_3G263300 PE=4 SV=1	1	3	3	3	15.5	24.628	1581100
M5WZ53	M5WZ53_PRUPE Glyceraldehyde-3-phosphate dehydrogenase OS=Prunus persica OX=3760 GN=PRUPE_3G315500 PE=3 SV=1	1	11	11	8	30.3	42.836	10625000
M5WZH9;M5X096	M5WZH9_PRUPE Uncharacterized protein OS=Prunus persica OX=3760 GN=PRUPE_2G117100 PE=4 SV=1	2	3	3	3	7	50.592	625920
M5X069;M5WSH8	M5X069_PRUPE Uncharacterized protein OS=Prunus persica OX=3760 GN=PRUPE_3G193800 PE=4 SV=1	2	7	7	7	10.9	83.551	5217900
M5X0A0	M5X0A0_PRUPE Uncharacterized protein OS=Prunus persica OX=3760 GN=PRUPE_2G132500 PE=4 SV=1	1	7	5	5	27.9	39.569	16303000
M5X0A6;A0A251P5F8;M5WAK1;A0A251P6Y4	M5X0A6_PRUPE Uncharacterized protein OS=Prunus persica OX=3760 GN=PRUPE_2G002100 PE=4 SV=1	4	7	7	7	28.7	25.791	6233200
M5X0F5	M5X0F5_PRUPE Uncharacterized protein OS=Prunus persica OX=3760 GN=PRUPE_4G200400 PE=3 SV=1	1	2	2	2	11.5	21.434	7571300
M5X0H7	M5X0H7_PRUPE Uncharacterized protein OS=Prunus persica OX=3760 GN=PRUPE_2G195600 PE=4 SV=1	1	1	1	1	6.1	22.461	4348400
M5X0I6;M5XJR4	M5X0I6_PRUPE Uncharacterized protein OS=Prunus persica OX=3760 GN=PRUPE_4G136700 PE=3 SV=1;M5XJR4_PRUPE Uncharacterized protein OS=Prunus persica OX=3760 GN=PRUPE_2G245700 PE=3 SV=1	2	2	2	2	5.1	42.283	377470
M5X0J0	M5X0J0_PRUPE Uncharacterized protein OS=Prunus persica OX=3760 GN=PRUPE_2G280800 PE=4 SV=1	1	1	1	1	3.4	38.372	427560
M5X0K4	M5X0K4_PRUPE Uncharacterized protein OS=Prunus persica OX=3760 GN=PRUPE_4G164900 PE=4 SV=1	1	2	2	2	4.6	68.255	1268500
M5X0L5	M5X0L5_PRUPE Ketol-acid reductoisomerase OS=Prunus persica OX=3760 GN=PRUPE_3G122300 PE=3 SV=1	1	1	1	1	2	63.427	136500
M5X0L8	M5X0L8_PRUPE Uncharacterized protein OS=Prunus persica OX=3760 GN=PRUPE_4G078200 PE=3 SV=1	1	1	1	1	2.8	50.066	138630
M5X0S5;M5X0T0;J7H7F9	M5X0S5_PRUPE Uncharacterized protein OS=Prunus persica OX=3760 GN=PRUPE_4G148200 PE=3 SV=1	3	6	6	6	16.8	40.622	3058700
M5X0V3	M5X0V3_PRUPE ATP synthase subunit d, mitochondrial OS=Prunus persica OX=3760 GN=PRUPE_2G217900 PE=3 SV=1	1	10	10	10	55.4	19.725	246280000
M5X0Z4;M5WJE0;A0A251Q9V4	M5X0Z4_PRUPE Uncharacterized protein OS=Prunus persica OX=3760 GN=PRUPE_2G144200 PE=3 SV=1;M5WJE0_PRUPE Uncharacterized protein OS=Prunus persica OX=3760 GN=PRUPE_4G286400 PE=3 SV=1	3	3	3	2	20.5	17.152	4948500
M5X8P7;M5X104;M5XJD2	M5X8P7_PRUPE Uncharacterized protein (Fragment) OS=Prunus persica OX=3760 GN=PRUPE_ppa019177mg PE=4 SV=1;M5X104_PRUPE Uncharacterized protein OS=Prunus persica OX=3760 GN=PRUPE_2G133700 PE=3 SV=1;M5XJD2_PRUPE Uncharacterized protein (Fragment) OS=Prunus pe	3	1	1	1	16.7	10.557	2879000
M5X105	M5X105_PRUPE Uncharacterized protein OS=Prunus persica OX=3760 GN=PRUPE_4G019100 PE=3 SV=1	1	2	2	2	5.8	58.484	923670
M5X106	M5X106_PRUPE Uncharacterized protein OS=Prunus persica OX=3760 GN=PRUPE_2G293900 PE=4 SV=1	1	4	4	4	31.3	23.454	4259900
M5X109	M5X109_PRUPE Uncharacterized protein OS=Prunus persica OX=3760 GN=PRUPE_2G091100 PE=4 SV=1	1	4	4	4	34.7	16.325	8675200
M5X112	M5X112_PRUPE Uncharacterized protein OS=Prunus persica OX=3760 GN=PRUPE_2G227100 PE=4 SV=1	1	3	2	2	13.7	23.68	686290
M5X125	M5X125_PRUPE Uncharacterized protein OS=Prunus persica OX=3760 GN=PRUPE_2G194100 PE=3 SV=1	1	2	2	2	22.4	14.876	3329700
M5X138	M5X138_PRUPE Uncharacterized protein OS=Prunus persica OX=3760 GN=PRUPE_2G049200 PE=4 SV=1	1	8	8	5	55.4	22.296	80845000
M5X145	M5X145_PRUPE Acyl carrier protein OS=Prunus persica OX=3760 GN=PRUPE_2G115500 PE=3 SV=1	1	1	1	1	11.2	13.95	1273400
M5X150	M5X150_PRUPE Uncharacterized protein OS=Prunus persica OX=3760 GN=PRUPE_2G281100 PE=3 SV=1	1	3	1	1	25.4	13.761	2498500
M5X166	M5X166_PRUPE Uncharacterized protein OS=Prunus persica OX=3760 GN=PRUPE_2G321000 PE=4 SV=1	1	2	2	2	9.8	22.071	217630
M5X171	M5X171_PRUPE Uncharacterized protein OS=Prunus persica OX=3760 GN=PRUPE_2G038800 PE=3 SV=1	1	7	7	7	21.4	46.941	46853000
M5X177;A0A251QPL9;M5WI07	M5X177_PRUPE Uncharacterized protein OS=Prunus persica OX=3760 GN=PRUPE_2G197300 PE=3 SV=1	3	3	3	3	61.8	11.158	5823100
M5X194	M5X194_PRUPE Uncharacterized protein OS=Prunus persica OX=3760 GN=PRUPE_2G147700 PE=4 SV=1	1	7	7	7	20.5	43.615	55203000
M5X1C6	M5X1C6_PRUPE Uncharacterized protein OS=Prunus persica OX=3760 GN=PRUPE_2G243400 PE=3 SV=1	1	1	1	1	8.5	18.345	582360
M5X1F1	M5X1F1_PRUPE Uncharacterized protein OS=Prunus persica OX=3760 GN=PRUPE_2G031800 PE=4 SV=1	1	1	1	1	2.9	35.969	93913
M5X1H8	M5X1H8_PRUPE Uncharacterized protein OS=Prunus persica OX=3760 GN=PRUPE_2G002300 PE=4 SV=1	1	2	2	2	18.7	15.49	6278300
M5X1I8	M5X1I8_PRUPE Uncharacterized protein OS=Prunus persica OX=3760 GN=PRUPE_2G041500 PE=4 SV=1	1	1	1	1	9.1	15.006	2031000
M5X1J3	M5X1J3_PRUPE Uncharacterized protein OS=Prunus persica OX=3760 GN=PRUPE_2G139600 PE=4 SV=1	1	1	1	1	6.1	13.604	8382200
M5X1K3	M5X1K3_PRUPE Clathrin light chain OS=Prunus persica OX=3760 GN=PRUPE_2G248500 PE=3 SV=1	1	6	6	6	25.3	32.195	6485200
M5X1K6;A0A251QK29	M5X1K6_PRUPE Uncharacterized protein OS=Prunus persica OX=3760 GN=PRUPE_2G226300 PE=3 SV=1;A0A251QK29_PRUPE Uncharacterized protein OS=Prunus persica OX=3760 GN=PRUPE_2G226300 PE=3 SV=1	2	4	2	2	28.5	14.328	9669400
M5X1L2	M5X1L2_PRUPE Uncharacterized protein OS=Prunus persica OX=3760 GN=PRUPE_2G302800 PE=4 SV=1	1	3	3	3	11.1	40.751	773390
M5X1N4	M5X1N4_PRUPE Ribosomal protein OS=Prunus persica OX=3760 GN=PRUPE_2G022100 PE=3 SV=1	1	2	2	2	7.3	39.073	659220
M5X1U4	M5X1U4_PRUPE Uncharacterized protein OS=Prunus persica OX=3760 GN=PRUPE_2G012000 PE=4 SV=1	1	1	1	1	5.6	27.416	323350
M5X256	M5X256_PRUPE Uncharacterized protein OS=Prunus persica OX=3760 GN=PRUPE_4G126000 PE=4 SV=1	1	1	1	1	3.4	45.326	145480
M5XET6;M5X276	M5XET6_PRUPE Uncharacterized protein OS=Prunus persica OX=3760 GN=PRUPE_2G012700 PE=3 SV=1;M5X276_PRUPE Uncharacterized protein OS=Prunus persica OX=3760 GN=PRUPE_2G012700 PE=3 SV=1	2	6	6	6	27.5	27.669	9566800
M5X278;M5WVS0;A0A251Q492	M5X278_PRUPE Uncharacterized protein OS=Prunus persica OX=3760 GN=PRUPE_4G033700 PE=4 SV=1;M5WVS0_PRUPE Uncharacterized protein (Fragment) OS=Prunus persica OX=3760 GN=PRUPE_ppa026633mg PE=4 SV=1;A0A251Q492_PRUPE Uncharacterized protein OS=Prunus persica O	3	2	2	1	8.6	25.551	1052900
M5X2A0;M5VZS0;M5W6H9	M5X2A0_PRUPE Uncharacterized protein OS=Prunus persica OX=3760 GN=PRUPE_2G236000 PE=3 SV=1;M5VZS0_PRUPE Uncharacterized protein OS=Prunus persica OX=3760 GN=PRUPE_6G076300 PE=3 SV=1	3	4	4	4	19.7	27.279	1612700
M5X2A2;M5WAQ5	M5X2A2_PRUPE 60S ribosomal protein L13 OS=Prunus persica OX=3760 GN=PRUPE_2G323200 PE=3 SV=1;M5WAQ5_PRUPE 60S ribosomal protein L13 OS=Prunus persica OX=3760 GN=PRUPE_5G019600 PE=3 SV=1	2	5	5	5	23.2	23.723	5419000
M5X2B5;M5XEX0	M5X2B5_PRUPE Uncharacterized protein OS=Prunus persica OX=3760 GN=PRUPE_2G277900 PE=3 SV=1;M5XEX0_PRUPE Uncharacterized protein OS=Prunus persica OX=3760 GN=PRUPE_2G277900 PE=3 SV=1	2	5	5	5	11.3	56.711	1028300
M5X405;M5X2C7;M5X0G4;A0A251QD56	M5X405_PRUPE Carboxypeptidase OS=Prunus persica OX=3760 GN=PRUPE_2G023700 PE=3 SV=1;M5X2C7_PRUPE Carboxypeptidase OS=Prunus persica OX=3760 GN=PRUPE_2G023700 PE=3 SV=1;M5X0G4_PRUPE Uncharacterized protein OS=Prunus persica OX=3760 GN=PRUPE_ppa011205mg PE=3	4	2	2	2	5.8	40.643	927410
M5X2D8	M5X2D8_PRUPE Peptidylprolyl isomerase OS=Prunus persica OX=3760 GN=PRUPE_4G119400 PE=4 SV=1	1	1	1	1	6.8	23.323	179510
M5XFN5;M5X2H3;A0A251QHM1;M5XTA3	M5XFN5_PRUPE Uncharacterized protein OS=Prunus persica OX=3760 GN=PRUPE_1G534700 PE=4 SV=1;M5X2H3_PRUPE Uncharacterized protein OS=Prunus persica OX=3760 GN=PRUPE_2G037600 PE=4 SV=1	4	3	3	3	21.3	20.053	5870100
M5X2I2	M5X2I2_PRUPE Uncharacterized protein OS=Prunus persica OX=3760 GN=PRUPE_2G263300 PE=4 SV=1	1	2	2	2	10.6	19.955	7826700
M5X2T1	M5X2T1_PRUPE Uncharacterized protein OS=Prunus persica OX=3760 GN=PRUPE_2G283900 PE=4 SV=1	1	4	4	4	37.5	13.842	193260000
M5X2T6	M5X2T6_PRUPE Uncharacterized protein OS=Prunus persica OX=3760 GN=PRUPE_2G323400 PE=4 SV=1	1	3	3	3	42.1	13.527	26322000
M5X2U9	M5X2U9_PRUPE Cysteine proteinase inhibitor OS=Prunus persica OX=3760 GN=PRUPE_4G008900 PE=3 SV=1	1	4	4	4	27	16.65	49329000
M5X2V5	M5X2V5_PRUPE Tubulin-specific chaperone A OS=Prunus persica OX=3760 GN=PRUPE_2G105900 PE=3 SV=1	1	3	3	3	22.8	12.95	7387400
M5X2W5;M5W9L6	M5X2W5_PRUPE Uncharacterized protein OS=Prunus persica OX=3760 GN=PRUPE_2G071300 PE=3 SV=1;M5W9L6_PRUPE Uncharacterized protein OS=Prunus persica OX=3760 GN=PRUPE_7G099300 PE=3 SV=1	2	2	2	2	15.6	16.145	26336000
M5X374;A0A251Q9Y2	M5X374_PRUPE Uncharacterized protein (Fragment) OS=Prunus persica OX=3760 GN=PRUPE_ppa018738mg PE=4 SV=1;A0A251Q9Y2_PRUPE Uncharacterized protein OS=Prunus persica OX=3760 GN=PRUPE_2G026400 PE=4 SV=1	2	3	3	3	12.3	36.783	3604800
M5X3G3	M5X3G3_PRUPE Uncharacterized protein OS=Prunus persica OX=3760 GN=PRUPE_2G271200 PE=3 SV=1	1	1	1	1	4.6	29.225	352510
M5X3H8	M5X3H8_PRUPE Uncharacterized protein OS=Prunus persica OX=3760 GN=PRUPE_2G007400 PE=4 SV=1	1	6	6	6	21.1	27.474	8441600
M5X3Z7	M5X3Z7_PRUPE Uncharacterized protein OS=Prunus persica OX=3760 GN=PRUPE_3G204900 PE=4 SV=1	1	6	6	6	45.4	19.489	8405500
M5X424	M5X424_PRUPE Uncharacterized protein OS=Prunus persica OX=3760 GN=PRUPE_3G235100 PE=3 SV=1	1	2	2	2	13.5	18.713	68135000
M5X445	M5X445_PRUPE Uncharacterized protein OS=Prunus persica OX=3760 GN=PRUPE_3G153600 PE=4 SV=1	1	2	2	2	16.6	17.986	641320
M5X460	M5X460_PRUPE Uncharacterized protein OS=Prunus persica OX=3760 GN=PRUPE_3G052900 PE=4 SV=1	1	4	3	3	28	16.839	2529800
M5X475	M5X475_PRUPE Uncharacterized protein OS=Prunus persica OX=3760 GN=PRUPE_3G067400 PE=4 SV=1	1	2	2	2	22.9	15.274	5331400
M5X4C3	M5X4C3_PRUPE Uncharacterized protein OS=Prunus persica OX=3760 GN=PRUPE_3G288100 PE=4 SV=1	1	5	5	5	76.6	11.223	24137000
M5X4F0;M5WX43	M5X4F0_PRUPE Uncharacterized protein OS=Prunus persica OX=3760 GN=PRUPE_3G269500 PE=4 SV=1;M5WX43_PRUPE Uncharacterized protein OS=Prunus persica OX=3760 GN=PRUPE_5G189300 PE=4 SV=1	2	2	2	2	29.7	10.365	959680
M5X4U1	M5X4U1_PRUPE Uncharacterized protein OS=Prunus persica OX=3760 GN=PRUPE_3G215800 PE=4 SV=1	1	1	1	1	4.1	50.832	194510
M5X5V4	M5X5V4_PRUPE Uncharacterized protein OS=Prunus persica OX=3760 GN=PRUPE_3G295800 PE=4 SV=1	1	2	2	2	7.6	34.392	1862900
M5X661	M5X661_PRUPE Uncharacterized protein OS=Prunus persica OX=3760 GN=PRUPE_2G143600 PE=4 SV=1	1	10	10	10	17.6	80.957	5613900
M5X671	M5X671_PRUPE Uncharacterized protein OS=Prunus persica OX=3760 GN=PRUPE_3G169600 PE=4 SV=1	1	2	2	2	8	29.129	576080
M5X6G8	M5X6G8_PRUPE Uncharacterized protein OS=Prunus persica OX=3760 GN=PRUPE_3G215700 PE=4 SV=1	1	4	4	4	20.8	25.056	3648200
M5X6V6	M5X6V6_PRUPE Uncharacterized protein OS=Prunus persica OX=3760 GN=PRUPE_2G279900 PE=4 SV=1	1	1	1	1	6.2	21.072	1734400
M5X751	M5X751_PRUPE Uncharacterized protein OS=Prunus persica OX=3760 GN=PRUPE_4G144300 PE=3 SV=1	1	3	3	3	4.7	109.62	1457400
M5X7G0	M5X7G0_PRUPE Uncharacterized protein OS=Prunus persica OX=3760 GN=PRUPE_2G151900 PE=4 SV=1	1	1	1	1	2.4	80.674	116660
M5X7I8	M5X7I8_PRUPE Uncharacterized protein OS=Prunus persica OX=3760 GN=PRUPE_4G271200 PE=4 SV=1	1	5	5	5	29.1	18.443	78295000
M5X7J3	M5X7J3_PRUPE Uncharacterized protein OS=Prunus persica OX=3760 GN=PRUPE_4G168200 PE=4 SV=1	1	1	1	1	3.2	44.578	211970
M5X7L3	M5X7L3_PRUPE Uncharacterized protein OS=Prunus persica OX=3760 GN=PRUPE_4G079800 PE=4 SV=1	1	1	1	1	4.1	43.177	94036
M5X7X5	M5X7X5_PRUPE Uncharacterized protein OS=Prunus persica OX=3760 GN=PRUPE_4G026400 PE=3 SV=1	1	1	1	1	3.2	43.76	120170
M5X8A8;M5XKY5;A0A251NW25;M5WHT2;M5WZ31;A0A251PYC8;A0A251PYG7	M5X8A8_PRUPE Uncharacterized protein OS=Prunus persica OX=3760 GN=PRUPE_2G238800 PE=4 SV=1;M5XKY5_PRUPE Uncharacterized protein OS=Prunus persica OX=3760 GN=PRUPE_2G238800 PE=4 SV=1	7	13	13	8	39.2	51.944	13033000
M5X8D6	M5X8D6_PRUPE Cysteine proteinase inhibitor OS=Prunus persica OX=3760 GN=PRUPE_2G047100 PE=3 SV=1	1	4	3	3	21.2	28.006	2549600
M5X9W5	M5X9W5_PRUPE Uncharacterized protein OS=Prunus persica OX=3760 GN=PRUPE_3G004500 PE=4 SV=1	1	1	1	1	2.4	52.853	1173400
M5XA31	M5XA31_PRUPE Uncharacterized protein OS=Prunus persica OX=3760 GN=PRUPE_3G286600 PE=3 SV=1	1	8	8	8	55.3	19.729	126890000
M5XA70	M5XA70_PRUPE Uncharacterized protein OS=Prunus persica OX=3760 GN=PRUPE_3G290000 PE=4 SV=1	1	6	6	6	16.9	62.037	2274700
M5XA76;M5XH82;M4QNQ6	M5XA76_PRUPE UTP--glucose-1-phosphate uridylyltransferase OS=Prunus persica OX=3760 GN=PRUPE_3G015000 PE=3 SV=1;M5XH82_PRUPE UTP--glucose-1-phosphate uridylyltransferase OS=Prunus persica OX=3760 GN=PRUPE_3G015000 PE=3 SV=1;M4QNQ6_PRUPE UDP-D-glucose pyrop	3	4	4	4	9.9	49.565	465570
M5XV78;M5XC45;M5XAA2;M5XN44;A0A251RE88;M5XD28;A0A251REI7;A0A251RE35;M5XJV1;M5XIM1;A0A251RE52;M5XPN0;M5XQK0;M5XQY4;M5Y346;A0A251RE81	M5XV78_PRUPE Uncharacterized protein OS=Prunus persica OX=3760 GN=PRUPE_1G477800 PE=4 SV=1;M5XC45_PRUPE Uncharacterized protein OS=Prunus persica OX=3760 GN=PRUPE_ppa004101mg PE=4 SV=1;M5XAA2_PRUPE Uncharacterized protein OS=Prunus persica OX=3760 GN=PRUPE	16	3	3	1	8.5	37.881	2059600
M5XAL2	M5XAL2_PRUPE Uncharacterized protein OS=Prunus persica OX=3760 GN=PRUPE_1G369000 PE=4 SV=1	1	4	4	4	7.8	87.285	527320
M5XAM8	M5XAM8_PRUPE Uncharacterized protein OS=Prunus persica OX=3760 GN=PRUPE_1G433300 PE=4 SV=1	1	7	7	7	13.7	82.003	2542500
M5XAT3	M5XAT3_PRUPE Uncharacterized protein OS=Prunus persica OX=3760 GN=PRUPE_1G269900 PE=4 SV=1	1	2	2	2	4.7	68.745	129530
M5XB14;A0A251Q0P7;A0A251PN72;M5XNQ1	M5XB14_PRUPE Ribulose bisphosphate carboxylase small chain OS=Prunus persica OX=3760 GN=PRUPE_3G157200 PE=3 SV=1;A0A251Q0P7_PRUPE Ribulose bisphosphate carboxylase small chain OS=Prunus persica OX=3760 GN=PRUPE_3G157200 PE=3 SV=1	4	10	10	10	52.5	20.354	188310000
M5XB29	M5XB29_PRUPE Uncharacterized protein OS=Prunus persica OX=3760 GN=PRUPE_3G174900 PE=4 SV=1	1	1	1	1	5.2	19.02	584160
M5XB43	M5XB43_PRUPE Uncharacterized protein OS=Prunus persica OX=3760 GN=PRUPE_3G160600 PE=4 SV=1	1	5	5	5	39.1	17.744	3586900
M5XB65	M5XB65_PRUPE Uncharacterized protein OS=Prunus persica OX=3760 GN=PRUPE_3G011900 PE=4 SV=1	1	2	2	2	11	21.731	424260
M5XB76	M5XB76_PRUPE 40S ribosomal protein S12 OS=Prunus persica OX=3760 GN=PRUPE_3G097200 PE=3 SV=1	1	3	3	3	31.3	15.397	15985000
M5XB95	M5XB95_PRUPE Uncharacterized protein OS=Prunus persica OX=3760 GN=PRUPE_3G022600 PE=4 SV=1	1	1	1	1	7.4	15.372	887750
M5XBA4	M5XBA4_PRUPE Uncharacterized protein OS=Prunus persica OX=3760 GN=PRUPE_3G082200 PE=4 SV=1	1	3	3	3	32.6	14.341	2505800
M5XBF4	M5XBF4_PRUPE Uncharacterized protein OS=Prunus persica OX=3760 GN=PRUPE_1G560700 PE=4 SV=1	1	2	2	2	10.7	13.637	20622000
M5XBM4	M5XBM4_PRUPE Uncharacterized protein OS=Prunus persica OX=3760 GN=PRUPE_1G416200 PE=4 SV=1	1	2	2	2	5.2	62.232	297580
M5XBP2	M5XBP2_PRUPE Uncharacterized protein OS=Prunus persica OX=3760 GN=PRUPE_1G529800 PE=3 SV=1	1	1	1	1	3.2	46.902	115590
M5XBP5	M5XBP5_PRUPE Peroxidase OS=Prunus persica OX=3760 GN=PRUPE_3G219600 PE=3 SV=1	1	1	1	1	2.7	35.463	487230
M5XBQ6	M5XBQ6_PRUPE Uncharacterized protein OS=Prunus persica OX=3760 GN=PRUPE_3G019000 PE=4 SV=1	1	7	7	3	30.9	28.257	10162000
M5XDP1;M5XBS5	M5XDP1_PRUPE Uncharacterized protein OS=Prunus persica OX=3760 GN=PRUPE_1G145800 PE=4 SV=1;M5XBS5_PRUPE Uncharacterized protein OS=Prunus persica OX=3760 GN=PRUPE_1G145800 PE=4 SV=1	2	1	1	1	3.5	37.759	434480
M5XBS8	M5XBS8_PRUPE Uncharacterized protein OS=Prunus persica OX=3760 GN=PRUPE_3G053300 PE=3 SV=1	1	1	1	1	6.4	22.689	1439300
M5XBU1	M5XBU1_PRUPE Uncharacterized protein OS=Prunus persica OX=3760 GN=PRUPE_3G208600 PE=3 SV=1	1	2	2	2	6	51.105	401850
M5XC21	M5XC21_PRUPE Uncharacterized protein OS=Prunus persica OX=3760 GN=PRUPE_1G357100 PE=4 SV=1	1	2	2	2	4.8	60.476	400480
M5XC54	M5XC54_PRUPE Uncharacterized protein OS=Prunus persica OX=3760 GN=PRUPE_1G255300 PE=3 SV=1	1	1	1	1	4.1	36.811	67430
M5XCS6	M5XCS6_PRUPE Uncharacterized protein OS=Prunus persica OX=3760 GN=PRUPE_3G172600 PE=4 SV=1	1	6	6	6	19.4	36.28	2128100
M5XCY2;M5W143;A0A251NYP5	M5XCY2_PRUPE Uncharacterized protein OS=Prunus persica OX=3760 GN=PRUPE_7G048200 PE=4 SV=1;M5W143_PRUPE Uncharacterized protein OS=Prunus persica OX=3760 GN=PRUPE_ppa015824mg PE=4 SV=1;A0A251NYP5_PRUPE Uncharacterized protein OS=Prunus persica OX=3760 GN=P	3	2	2	2	8	35.451	387100
M5XCY9	M5XCY9_PRUPE Protein disulfide-isomerase OS=Prunus persica OX=3760 GN=PRUPE_1G494100 PE=3 SV=1	1	14	14	14	30.9	55.939	7230600
M5XCZ6;M1Q4H5	M5XCZ6_PRUPE Adenosylhomocysteinase OS=Prunus persica OX=3760 GN=PRUPE_1G165200 PE=3 SV=1;M1Q4H5_PRUPE Adenosylhomocysteinase (Fragment) OS=Prunus persica OX=3760 PE=2 SV=1	2	4	4	4	9.1	53.361	837500
Q40961;M5XD64	Q40961_PRUPE Chlorophyll a-b binding protein, chloroplastic OS=Prunus persica OX=3760 GN=Lhcb*Pp1 PE=3 SV=1;M5XD64_PRUPE Chlorophyll a-b binding protein, chloroplastic OS=Prunus persica OX=3760 GN=PRUPE_3G174700 PE=3 SV=1	2	3	1	1	10.9	28.332	2486500
M5XDF3	M5XDF3_PRUPE Cytochrome b6-f complex iron-sulfur subunit OS=Prunus persica OX=3760 GN=PRUPE_3G228100 PE=3 SV=1	1	3	3	3	18.5	23.954	2474300
M5XDH4	M5XDH4_PRUPE Uncharacterized protein OS=Prunus persica OX=3760 GN=PRUPE_2G319900 PE=4 SV=1	1	4	4	4	24.8	24.27	3282600
M5XDT9	M5XDT9_PRUPE Uncharacterized protein OS=Prunus persica OX=3760 GN=PRUPE_1G431000 PE=3 SV=1	1	2	2	2	5.9	51.942	906940
M5XDY9	M5XDY9_PRUPE Uncharacterized protein OS=Prunus persica OX=3760 GN=PRUPE_3G239000 PE=3 SV=1	1	10	10	6	49.2	28.098	15100000
M5XE15;A0A251Q8K0;A0A251Q8K8	M5XE15_PRUPE Uncharacterized protein OS=Prunus persica OX=3760 GN=PRUPE_2G281300 PE=3 SV=1;A0A251Q8K0_PRUPE Uncharacterized protein OS=Prunus persica OX=3760 GN=PRUPE_2G000700 PE=3 SV=1;A0A251Q8K8_PRUPE Uncharacterized protein OS=Prunus persica OX=3760 GN=	3	3	2	2	21.9	17.1	2077900
M5XE20	M5XE20_PRUPE Uncharacterized protein OS=Prunus persica OX=3760 GN=PRUPE_2G106900 PE=4 SV=1	1	1	1	1	5.4	15.902	1336400
M5XE62	M5XE62_PRUPE Uncharacterized protein OS=Prunus persica OX=3760 GN=PRUPE_1G279500 PE=4 SV=1	1	1	1	1	2.8	47.084	30051
M5XE65	M5XE65_PRUPE Uncharacterized protein OS=Prunus persica OX=3760 GN=PRUPE_2G144300 PE=4 SV=1	1	4	1	1	38.7	13.99	1484200
M5XEL2;A0A251N9P4	M5XEL2_PRUPE Uncharacterized protein OS=Prunus persica OX=3760 GN=PRUPE_2G310800 PE=4 SV=1	2	3	3	3	14.5	33.87	553150
M5XS72;M5XEN9	M5XS72_PRUPE Uncharacterized protein OS=Prunus persica OX=3760 GN=PRUPE_ppa009307mg PE=4 SV=1;M5XEN9_PRUPE Uncharacterized protein OS=Prunus persica OX=3760 GN=PRUPE_1G320800 PE=4 SV=1	2	2	2	2	8.6	30.695	464220
M5XEQ9	M5XEQ9_PRUPE Uncharacterized protein OS=Prunus persica OX=3760 GN=PRUPE_1G046500 PE=4 SV=1	1	1	1	1	8.7	13.695	4830000
M5XER2	M5XER2_PRUPE Chlorophyll a-b binding protein, chloroplastic OS=Prunus persica OX=3760 GN=PRUPE_2G248900 PE=3 SV=1	1	3	2	2	12.8	30.873	382490
M5XES1;A0A251N8Q0;M5VR31	M5XES1_PRUPE Uncharacterized protein OS=Prunus persica OX=3760 GN=PRUPE_1G502000 PE=3 SV=1;A0A251N8Q0_PRUPE Uncharacterized protein OS=Prunus persica OX=3760 GN=PRUPE_7G086600 PE=4 SV=1;M5VR31_PRUPE Uncharacterized protein OS=Prunus persica OX=3760 GN=PRUP	3	3	3	1	25.6	23.627	1752900
M5XEU0	M5XEU0_PRUPE Reticulon-like protein OS=Prunus persica OX=3760 GN=PRUPE_2G303500 PE=4 SV=1	1	2	2	2	9.4	29.893	1456700
M5XEX3	M5XEX3_PRUPE Xylose isomerase OS=Prunus persica OX=3760 GN=PRUPE_1G091900 PE=3 SV=1	1	2	2	2	5.4	53.576	82732
M5XEZ4	M5XEZ4_PRUPE Uncharacterized protein OS=Prunus persica OX=3760 GN=PRUPE_1G477200 PE=4 SV=1	1	3	1	1	8.3	51.352	69155
M5XF09	M5XF09_PRUPE 60S acidic ribosomal protein P0 OS=Prunus persica OX=3760 GN=PRUPE_1G173900 PE=3 SV=1	1	1	1	1	6	34.168	1484900
M5XF55	M5XF55_PRUPE Uncharacterized protein OS=Prunus persica OX=3760 GN=PRUPE_1G394200 PE=4 SV=1	1	4	4	4	27.4	19.181	88814000
M5XF62	M5XF62_PRUPE Uncharacterized protein OS=Prunus persica OX=3760 GN=PRUPE_1G472800 PE=4 SV=1	1	1	1	1	2.5	40.214	418720
M5XF87	M5XF87_PRUPE Uncharacterized protein OS=Prunus persica OX=3760 GN=PRUPE_1G289400 PE=4 SV=1	1	3	3	3	18	19.592	1221500
M5XT94;M5XF98	M5XT94_PRUPE Uncharacterized protein OS=Prunus persica OX=3760 GN=PRUPE_1G118700 PE=4 SV=1;M5XF98_PRUPE Uncharacterized protein OS=Prunus persica OX=3760 GN=PRUPE_1G118700 PE=4 SV=1	2	1	1	1	9.8	18.002	1368500
M5XFG0	M5XFG0_PRUPE Uncharacterized protein OS=Prunus persica OX=3760 GN=PRUPE_1G154000 PE=4 SV=1	1	1	1	1	7.9	21.874	3392700
M5XFN4	M5XFN4_PRUPE Uncharacterized protein OS=Prunus persica OX=3760 GN=PRUPE_1G239700 PE=3 SV=1	1	2	2	2	4.7	60.459	796940
M5XFP1	M5XFP1_PRUPE Uncharacterized protein OS=Prunus persica OX=3760 GN=PRUPE_1G311800 PE=3 SV=1	1	9	9	9	37.8	27.735	9921400
M5XFS3	M5XFS3_PRUPE Uncharacterized protein OS=Prunus persica OX=3760 GN=PRUPE_2G303200 PE=4 SV=1	1	1	1	1	5.8	20.7	1599100
M5XFW3	M5XFW3_PRUPE Pru p 1.0301 OS=Prunus persica OX=3760 GN=PRUPE_1G128600 PE=2 SV=1	1	7	7	7	56.2	17.477	166350000
M5XFW6	M5XFW6_PRUPE Uncharacterized protein OS=Prunus persica OX=3760 GN=PRUPE_1G225900 PE=4 SV=1	1	1	1	1	11.6	11.445	972390
M5XFW7	M5XFW7_PRUPE Uncharacterized protein OS=Prunus persica OX=3760 GN=PRUPE_1G515000 PE=4 SV=1	1	13	13	12	66.6	32.737	53642000
M5XFY3	M5XFY3_PRUPE Uncharacterized protein OS=Prunus persica OX=3760 GN=PRUPE_1G121000 PE=4 SV=1	1	1	1	1	13.6	16.383	170760
M5XG27	M5XG27_PRUPE Uncharacterized protein OS=Prunus persica OX=3760 GN=PRUPE_1G528100 PE=3 SV=1	1	5	1	1	21.5	28.295	102340
M5XG32	M5XG32_PRUPE 40S ribosomal protein S21 OS=Prunus persica OX=3760 GN=PRUPE_1G137200 PE=3 SV=1	1	2	2	2	32.1	9.1171	207950000
M5XG39;M5XB05	M5XG39_PRUPE Uncharacterized protein OS=Prunus persica OX=3760 GN=PRUPE_1G306100 PE=4 SV=1;M5XB05_PRUPE Uncharacterized protein OS=Prunus persica OX=3760 GN=PRUPE_3G239900 PE=4 SV=1	2	2	2	2	15.9	27.527	529340
M5XGD8	M5XGD8_PRUPE Uncharacterized protein OS=Prunus persica OX=3760 GN=PRUPE_1G549100 PE=4 SV=1	1	1	1	1	4.1	40.813	71878
M5XGH7	M5XGH7_PRUPE Uncharacterized protein OS=Prunus persica OX=3760 GN=PRUPE_1G379100 PE=4 SV=1	1	4	4	4	22.7	26.156	1672200
M5XGJ2	M5XGJ2_PRUPE Peptidyl-prolyl cis-trans isomerase OS=Prunus persica OX=3760 GN=PRUPE_1G221800 PE=3 SV=1	1	4	4	4	19.1	27.884	3444900
M5XGR6	M5XGR6_PRUPE Uncharacterized protein OS=Prunus persica OX=3760 GN=PRUPE_1G153400 PE=4 SV=1	1	2	2	2	10.9	21.535	833640
M5XH18	M5XH18_PRUPE Uncharacterized protein OS=Prunus persica OX=3760 GN=PRUPE_3G039000 PE=4 SV=1	1	1	1	1	1.3	81.852	213320
M5XH36	M5XH36_PRUPE Plastocyanin OS=Prunus persica OX=3760 GN=PRUPE_1G358900 PE=3 SV=1	1	3	3	3	39.2	16.726	136100000
M5XH37	M5XH37_PRUPE Uncharacterized protein OS=Prunus persica OX=3760 GN=PRUPE_3G068600 PE=4 SV=1	1	2	2	2	18.5	17.311	660930
M5XH40	M5XH40_PRUPE Uncharacterized protein OS=Prunus persica OX=3760 GN=PRUPE_3G116500 PE=4 SV=1	1	3	3	3	25.5	15.446	2370800
M5XH45	M5XH45_PRUPE Uncharacterized protein OS=Prunus persica OX=3760 GN=PRUPE_1G429000 PE=4 SV=1	1	4	4	4	57.3	17.296	188820000
M5XH55	M5XH55_PRUPE Cyanate hydratase OS=Prunus persica OX=3760 GN=CYN PE=3 SV=1	1	2	2	2	13.6	18.334	792440
M5XH59;M5XM39;M5XTC6;A0A251QXG8;M5XNT6;M5XL43;M5XGP6;M5W8U3	M5XH59_PRUPE Uncharacterized protein OS=Prunus persica OX=3760 GN=PRUPE_1G128200 PE=3 SV=1;M5XM39_PRUPE Uncharacterized protein OS=Prunus persica OX=3760 GN=PRUPE_1G127900 PE=3 SV=1;M5XTC6_PRUPE Pru p 1.0201 OS=Prunus persica OX=3760 GN=PRUPE_1G127800 PE=2	8	6	6	4	51.9	17.382	9409000
M5XH71	M5XH71_PRUPE Eukaryotic translation initiation factor 5A OS=Prunus persica OX=3760 GN=PRUPE_1G280900 PE=3 SV=1	1	4	1	1	30.2	17.357	3816000
M5XHE5	M5XHE5_PRUPE Uncharacterized protein OS=Prunus persica OX=3760 GN=PRUPE_ppa017041mg PE=4 SV=1	1	1	1	1	1	135.12	224060
M5XHE8	M5XHE8_PRUPE Uncharacterized protein OS=Prunus persica OX=3760 GN=PRUPE_1G570000 PE=4 SV=1	1	1	1	1	3.6	27.84	482920
M5XHL1	M5XHL1_PRUPE Uncharacterized protein OS=Prunus persica OX=3760 GN=PRUPE_1G326400 PE=3 SV=1	1	5	5	5	57.7	10.366	285990000
M5XHM0	M5XHM0_PRUPE Uncharacterized protein OS=Prunus persica OX=3760 GN=PRUPE_1G439200 PE=4 SV=1	1	3	3	3	13.6	26.989	903950
M5XHM9	M5XHM9_PRUPE Uncharacterized protein OS=Prunus persica OX=3760 GN=PRUPE_1G147300 PE=4 SV=1	1	5	5	4	52.2	14.794	106790000
M5XHS3	M5XHS3_PRUPE Uncharacterized protein OS=Prunus persica OX=3760 GN=PRUPE_1G550400 PE=3 SV=1	1	1	1	1	6.8	26.403	849830
M5XHS7;M5VM06;A0A251N1N6;A0A251N1L2	M5XHS7_PRUPE Uncharacterized protein OS=Prunus persica OX=3760 GN=PRUPE_1G044700 PE=4 SV=1;M5VM06_PRUPE Uncharacterized protein (Fragment) OS=Prunus persica OX=3760 GN=PRUPE_ppa013223m1g PE=4 SV=1;A0A251N1N6_PRUPE Uncharacterized protein OS=Prunus persica	4	2	2	1	16.4	15.447	2719100
M5XHT7	M5XHT7_PRUPE Uncharacterized protein OS=Prunus persica OX=3760 GN=PRUPE_1G226000 PE=4 SV=1	1	2	2	2	13.6	25.81	340370
M5XJK0	M5XJK0_PRUPE Cysteine proteinase inhibitor OS=Prunus persica OX=3760 GN=PRUPE_2G047300 PE=3 SV=1	1	5	5	4	66.3	10.704	334590000
M5XJK3	M5XJK3_PRUPE Uncharacterized protein OS=Prunus persica OX=3760 GN=PRUPE_2G114600 PE=4 SV=1	1	1	1	1	2.3	49.075	1270100
M5XJN1	M5XJN1_PRUPE Uncharacterized protein OS=Prunus persica OX=3760 GN=PRUPE_1G497900 PE=3 SV=1	1	1	1	1	2.6	42.656	185180
M5XJW9	M5XJW9_PRUPE Uncharacterized protein OS=Prunus persica OX=3760 GN=PRUPE_1G414200 PE=4 SV=1	1	12	12	12	24.6	70.688	100010000
M5XK58	M5XK58_PRUPE Uncharacterized protein OS=Prunus persica OX=3760 GN=PRUPE_1G349800 PE=4 SV=1	1	1	1	1	2	86.632	85612
M5XKK0;A0A251QKQ2	M5XKK0_PRUPE Uncharacterized protein OS=Prunus persica OX=3760 GN=PRUPE_2G239300 PE=4 SV=1;A0A251QKQ2_PRUPE Uncharacterized protein OS=Prunus persica OX=3760 GN=PRUPE_2G239300 PE=4 SV=1	2	4	4	4	30.5	23.519	26710000
M5XKK4	M5XKK4_PRUPE Uncharacterized protein OS=Prunus persica OX=3760 GN=PRUPE_2G044200 PE=4 SV=1	1	2	2	2	10.9	23.469	11694000
M5XKT5	M5XKT5_PRUPE Uncharacterized protein OS=Prunus persica OX=3760 GN=PRUPE_2G164400 PE=4 SV=1	1	7	7	7	31	21.825	29266000
M5XKY7	M5XKY7_PRUPE Uncharacterized protein OS=Prunus persica OX=3760 GN=PRUPE_2G302600 PE=4 SV=1	1	5	5	5	25.9	19.278	3105600
M5XL63	M5XL63_PRUPE Uncharacterized protein OS=Prunus persica OX=3760 GN=PRUPE_2G007200 PE=4 SV=1	1	5	5	5	39.4	14.949	2658800
M5XLD7	M5XLD7_PRUPE Uncharacterized protein OS=Prunus persica OX=3760 GN=PRUPE_2G120100 PE=4 SV=1	1	1	1	1	21.1	8.3013	3061500
M5XLE6	M5XLE6_PRUPE Uncharacterized protein OS=Prunus persica OX=3760 GN=PRUPE_2G190600 PE=4 SV=1	1	1	1	1	27	6.6619	1986300
M5XLM2	M5XLM2_PRUPE Uncharacterized protein OS=Prunus persica OX=3760 GN=PRUPE_1G397600 PE=3 SV=1	1	2	2	2	4.5	52.033	253270
M5XLV3	M5XLV3_PRUPE Xyloglucan endotransglucosylase/hydrolase OS=Prunus persica OX=3760 GN=PRUPE_1G169700 PE=3 SV=1	1	1	1	1	5.1	31.641	682600
M5XM30;A0A251RGS0;M5XJ47;A0A251RGN4	M5XM30_PRUPE Uncharacterized protein OS=Prunus persica OX=3760 GN=PRUPE_2G083400 PE=4 SV=1	4	5	5	5	74.7	9.1254	338370000
M5XM31;A0A251R116	M5XM31_PRUPE Uncharacterized protein OS=Prunus persica OX=3760 GN=PRUPE_1G209300 PE=3 SV=1;A0A251R116_PRUPE Uncharacterized protein OS=Prunus persica OX=3760 GN=PRUPE_1G209300 PE=3 SV=1	2	3	3	3	22.9	18.306	8918700
M5XM79	M5XM79_PRUPE Uncharacterized protein OS=Prunus persica OX=3760 GN=PRUPE_1G396100 PE=3 SV=1	1	4	4	4	48	10.937	130360000
M5XM87	M5XM87_PRUPE Cytochrome b-c1 complex subunit 7 OS=Prunus persica OX=3760 GN=PRUPE_1G472700 PE=3 SV=1	1	2	2	2	18	14.675	7302000
M5XM92	M5XM92_PRUPE Peptidyl-prolyl cis-trans isomerase OS=Prunus persica OX=3760 GN=PRUPE_1G202600 PE=4 SV=1	1	5	5	5	34.7	13.05	6129100
M5XMC1	M5XMC1_PRUPE Uncharacterized protein OS=Prunus persica OX=3760 GN=PRUPE_1G123200 PE=3 SV=1	1	1	1	1	18.9	10.532	2377100
M5XMD7;M5XZC8	M5XMD7_PRUPE Uncharacterized protein OS=Prunus persica OX=3760 GN=PRUPE_1G041500 PE=4 SV=1;M5XZC8_PRUPE Uncharacterized protein OS=Prunus persica OX=3760 GN=PRUPE_1G041500 PE=4 SV=1	2	2	1	1	17.5	14.613	1953100
M5XME8	M5XME8_PRUPE Uncharacterized protein OS=Prunus persica OX=3760 GN=PRUPE_1G282200 PE=4 SV=1	1	2	2	2	10.9	21.109	89704000
M5XMG4	M5XMG4_PRUPE Uncharacterized protein OS=Prunus persica OX=3760 GN=PRUPE_1G498800 PE=4 SV=1	1	4	4	2	64.6	8.6193	115000000
M5XMG7	M5XMG7_PRUPE Uncharacterized protein OS=Prunus persica OX=3760 GN=PRUPE_3G005300 PE=3 SV=1	1	2	2	2	12.8	21.406	2133500
M5XMH0	M5XMH0_PRUPE Uncharacterized protein OS=Prunus persica OX=3760 GN=PRUPE_1G225100 PE=4 SV=1	1	6	6	6	31.6	19.298	100660000
M5XMH5;A0A251QV63;M5Y034;A0A251QV72	M5XMH5_PRUPE Uncharacterized protein OS=Prunus persica OX=3760 GN=PRUPE_1G522200 PE=4 SV=1	4	8	8	8	54.6	19.984	280840000
M5XMH8;M5WKG6	M5XMH8_PRUPE Uncharacterized protein OS=Prunus persica OX=3760 GN=PRUPE_3G002900 PE=4 SV=1;M5WKG6_PRUPE Uncharacterized protein OS=Prunus persica OX=3760 GN=PRUPE_6G221600 PE=4 SV=1	2	2	2	2	17.8	16.767	1609300
M5XML8	M5XML8_PRUPE Uncharacterized protein OS=Prunus persica OX=3760 GN=PRUPE_1G340400 PE=4 SV=1	1	3	3	3	34.3	11.928	9985300
M5XMN2	M5XMN2_PRUPE Uncharacterized protein OS=Prunus persica OX=3760 GN=PRUPE_1G361400 PE=3 SV=1	1	5	5	2	30.8	17.768	17240000
M5XMV9	M5XMV9_PRUPE Uncharacterized protein OS=Prunus persica OX=3760 GN=PRUPE_1G136900 PE=4 SV=1	1	5	5	5	62.2	9.9057	32500000
M5XMZ6;A0A251RED1	M5XMZ6_PRUPE Uncharacterized protein OS=Prunus persica OX=3760 GN=PRUPE_1G480000 PE=4 SV=1;A0A251RED1_PRUPE Uncharacterized protein OS=Prunus persica OX=3760 GN=PRUPE_1G480000 PE=4 SV=1	2	2	2	2	19.8	13.74	19915000
M5XN40	M5XN40_PRUPE Uncharacterized protein OS=Prunus persica OX=3760 GN=PRUPE_1G007400 PE=4 SV=1	1	2	2	2	5.1	60.234	972340
M5XNB9;A0A251R2X4	M5XNB9_PRUPE Uncharacterized protein OS=Prunus persica OX=3760 GN=PRUPE_1G246800 PE=4 SV=1;A0A251R2X4_PRUPE Uncharacterized protein OS=Prunus persica OX=3760 GN=PRUPE_1G246800 PE=4 SV=1	2	13	13	13	26.7	59.108	4239000
M5XNC0	M5XNC0_PRUPE Uncharacterized protein OS=Prunus persica OX=3760 GN=PRUPE_1G369300 PE=4 SV=1	1	1	1	1	1.9	62.636	97546
M5XNF7	M5XNF7_PRUPE Uncharacterized protein OS=Prunus persica OX=3760 GN=PRUPE_1G286200 PE=4 SV=1	1	2	2	2	11.2	20.69	65249000
M5XNL8	M5XNL8_PRUPE Uncharacterized protein OS=Prunus persica OX=3760 GN=PRUPE_1G511000 PE=4 SV=1	1	1	1	1	14.3	12.301	434050
M5XNM3;A0A251RHZ3	M5XNM3_PRUPE Uncharacterized protein OS=Prunus persica OX=3760 GN=PRUPE_1G544400 PE=3 SV=1;A0A251RHZ3_PRUPE Uncharacterized protein OS=Prunus persica OX=3760 GN=PRUPE_1G544400 PE=3 SV=1	2	4	4	4	35.7	12.212	19524000
M5XNR6	M5XNR6_PRUPE Uncharacterized protein OS=Prunus persica OX=3760 GN=PRUPE_1G442700 PE=4 SV=1	1	7	7	7	13.1	82.164	6939900
M5XNV4	M5XNV4_PRUPE Uncharacterized protein OS=Prunus persica OX=3760 GN=PRUPE_1G014300 PE=4 SV=1	1	5	5	5	34.2	16.581	10732000
Q30E95;M5XNV8	Q30E95_PRUPE Type II SK2 dehydrin (Fragment) OS=Prunus persica OX=3760 GN=dhn3 PE=2 SV=1;M5XNV8_PRUPE Uncharacterized protein OS=Prunus persica OX=3760 GN=PRUPE_1G356400 PE=3 SV=1	2	8	8	8	38.2	28.314	892050000
M5XP04	M5XP04_PRUPE Uncharacterized protein OS=Prunus persica OX=3760 GN=PRUPE_1G547300 PE=4 SV=1	1	1	1	1	9.4	16.052	654340
M5XP12	M5XP12_PRUPE Uncharacterized protein OS=Prunus persica OX=3760 GN=PRUPE_1G498900 PE=4 SV=1	1	2	2	2	28.4	10.235	18107000
M5XP32	M5XP32_PRUPE Uncharacterized protein OS=Prunus persica OX=3760 GN=PRUPE_1G430300 PE=4 SV=1	1	4	4	4	61.1	9.175	451920000
M5XP54	M5XP54_PRUPE Carboxypeptidase OS=Prunus persica OX=3760 GN=PRUPE_1G325200 PE=3 SV=1	1	3	3	3	7.6	49.656	422940
M5XPX4	M5XPX4_PRUPE Glutamine synthetase OS=Prunus persica OX=3760 GN=PRUPE_1G148700 PE=3 SV=1	1	2	2	2	3.9	47.586	1252500
M5XPY2;REV__M5XPY2	M5XPY2_PRUPE Uncharacterized protein OS=Prunus persica OX=3760 GN=PRUPE_1G023800 PE=4 SV=1	2	5	5	5	11.3	64.622	1781700
M5XQ59;A0A251R254;M5XC23;A0A251PCG3;M5WY86	M5XQ59_PRUPE Glyceraldehyde-3-phosphate dehydrogenase OS=Prunus persica OX=3760 GN=PRUPE_1G234000 PE=3 SV=1;A0A251R254_PRUPE Glyceraldehyde-3-phosphate dehydrogenase OS=Prunus persica OX=3760 GN=PRUPE_1G234000 PE=3 SV=1;M5XC23_PRUPE Uncharacterized protein	5	7	7	4	23.8	37.004	5517900
M5XQ75	M5XQ75_PRUPE Uncharacterized protein OS=Prunus persica OX=3760 GN=PRUPE_1G101800 PE=4 SV=1	1	4	4	4	4.4	202.51	845220
M5XQL3;M5XWA5;A0A251RBF9	M5XQL3_PRUPE Uncharacterized protein OS=Prunus persica OX=3760 GN=PRUPE_1G425400 PE=4 SV=1	3	8	8	8	12.9	81.029	4037300
M5XQU6	M5XQU6_PRUPE Uncharacterized protein OS=Prunus persica OX=3760 GN=PRUPE_1G111400 PE=4 SV=1	1	1	1	1	3.6	44.911	106850
M5XRG8	M5XRG8_PRUPE Uncharacterized protein OS=Prunus persica OX=3760 GN=PRUPE_2G265400 PE=4 SV=1	1	2	2	2	17.8	17.995	1880300
M5XRG9	M5XRG9_PRUPE Uncharacterized protein OS=Prunus persica OX=3760 GN=PRUPE_1G203200 PE=4 SV=1	1	11	11	11	42.9	37.035	44602000
M5XRT4	M5XRT4_PRUPE Uncharacterized protein OS=Prunus persica OX=3760 GN=PRUPE_1G063000 PE=4 SV=1	1	4	4	4	38	14.762	4737300
M5XS28;M5WF44	M5XS28_PRUPE Uncharacterized protein OS=Prunus persica OX=3760 GN=PRUPE_1G228200 PE=3 SV=1;M5WF44_PRUPE Uncharacterized protein OS=Prunus persica OX=3760 GN=PRUPE_5G152400 PE=3 SV=1	2	2	2	2	10.4	20.789	1135900
M5XS52;M5VZU7	M5XS52_PRUPE 40S ribosomal protein S6 OS=Prunus persica OX=3760 GN=PRUPE_1G521400 PE=3 SV=1	2	5	5	5	20.9	28.218	13282000
M5XSP7	M5XSP7_PRUPE Uncharacterized protein OS=Prunus persica OX=3760 GN=PRUPE_1G521900 PE=3 SV=1	1	7	4	4	31.3	29.591	2267700
M5XSU8;M5XEU8	M5XSU8_PRUPE Uncharacterized protein OS=Prunus persica OX=3760 GN=PRUPE_1G006700 PE=3 SV=1;M5XEU8_PRUPE Uncharacterized protein OS=Prunus persica OX=3760 GN=PRUPE_1G006700 PE=3 SV=1	2	5	5	5	25.2	23.534	12498000
M5XSY8	M5XSY8_PRUPE Chlorophyll a-b binding protein, chloroplastic OS=Prunus persica OX=3760 GN=PRUPE_1G557800 PE=3 SV=1	1	2	2	2	7.7	27.677	204760
M5XT16;A0A251NHB9;A0A251NHE5;A0A251NHE8;A0A251NJ81;A0A251NHF4;A0A251NHE3;A0A251NHC7;A0A251NHJ3;A0A251NHE4	M5XT16_PRUPE Uncharacterized protein OS=Prunus persica OX=3760 GN=PRUPE_1G394300 PE=4 SV=1	10	6	6	5	41.3	20.62	13764000
M5XT28	M5XT28_PRUPE Uncharacterized protein OS=Prunus persica OX=3760 GN=PRUPE_1G350000 PE=4 SV=1	1	2	2	2	11.4	19.973	886500
M5XT64	M5XT64_PRUPE Uncharacterized protein OS=Prunus persica OX=3760 GN=PRUPE_1G258100 PE=4 SV=1	1	6	6	6	39.9	16.907	61051000
M5XT68;A0A251RD77	M5XT68_PRUPE Glutamyl-tRNA(Gln) amidotransferase subunit C, chloroplastic/mitochondrial OS=Prunus persica OX=3760 GN=GATC PE=3 SV=1;A0A251RD77_PRUPE Uncharacterized protein OS=Prunus persica OX=3760 GN=PRUPE_1G443400 PE=4 SV=1	2	3	3	3	27	16.527	4849800
M5XT71	M5XT71_PRUPE Uncharacterized protein OS=Prunus persica OX=3760 GN=PRUPE_1G144300 PE=4 SV=1	1	1	1	1	20.8	11.948	12875000
M5XT95	M5XT95_PRUPE Uncharacterized protein OS=Prunus persica OX=3760 GN=PRUPE_1G498700 PE=4 SV=1	1	3	2	2	42.7	8.6894	21735000
M5XTJ2;M5WJE4	M5XTJ2_PRUPE Uncharacterized protein OS=Prunus persica OX=3760 GN=PRUPE_1G243800 PE=3 SV=1;M5WJE4_PRUPE Uncharacterized protein OS=Prunus persica OX=3760 GN=PRUPE_4G102400 PE=3 SV=1	2	2	2	2	17.1	16.34	951060
M5XTK9	M5XTK9_PRUPE Uncharacterized protein OS=Prunus persica OX=3760 GN=PRUPE_1G216700 PE=4 SV=1	1	2	2	2	21.8	15.348	24639000
M5XTM9	M5XTM9_PRUPE Ubiquitin-fold modifier 1 OS=Prunus persica OX=3760 GN=PRUPE_1G503300 PE=3 SV=1	1	2	2	2	22.4	10.329	3152200
M5XTN9	M5XTN9_PRUPE Uncharacterized protein OS=Prunus persica OX=3760 GN=PRUPE_1G073100 PE=4 SV=1	1	6	2	2	27.3	28.322	1418200
M5XTR8	M5XTR8_PRUPE Glutathione peroxidase OS=Prunus persica OX=3760 GN=PRUPE_1G395200 PE=3 SV=1	1	6	6	5	33.6	26.742	7158100
M5XU45	M5XU45_PRUPE Uncharacterized protein OS=Prunus persica OX=3760 GN=PRUPE_1G358500 PE=3 SV=1	1	1	1	1	5.4	24.964	280010
M5XV75	M5XV75_PRUPE Uncharacterized protein OS=Prunus persica OX=3760 GN=PRUPE_1G500000 PE=4 SV=1	1	3	3	3	10.1	44.253	3550400
M5XW60	M5XW60_PRUPE Uncharacterized protein OS=Prunus persica OX=3760 GN=PRUPE_1G214200 PE=3 SV=1	1	2	2	2	5.2	47.888	587910
M5XWD1	M5XWD1_PRUPE Uncharacterized protein OS=Prunus persica OX=3760 GN=PRUPE_1G522500 PE=3 SV=1	1	1	1	1	5.4	38.419	256120
M5XWJ5	M5XWJ5_PRUPE Uncharacterized protein OS=Prunus persica OX=3760 GN=PRUPE_1G497100 PE=4 SV=1	1	4	4	4	16.8	29.333	4459400
M5XXJ1	M5XXJ1_PRUPE Uncharacterized protein OS=Prunus persica OX=3760 GN=PRUPE_1G370600 PE=4 SV=1	1	1	1	1	1	89.333	2558000
M5XY90;A0A251Q836	M5XY90_PRUPE Uncharacterized protein OS=Prunus persica OX=3760 GN=PRUPE_1G253500 PE=4 SV=1	2	10	10	10	31.3	41.758	5303500
M5XYK2	M5XYK2_PRUPE GrpE protein homolog OS=Prunus persica OX=3760 GN=PRUPE_1G507100 PE=3 SV=1	1	4	4	4	13.8	35.066	715950
M5XYM6	M5XYM6_PRUPE Uncharacterized protein OS=Prunus persica OX=3760 GN=PRUPE_1G527000 PE=4 SV=1	1	1	1	1	6.9	33.24	696250
M5XYQ2	M5XYQ2_PRUPE Uncharacterized protein OS=Prunus persica OX=3760 GN=PRUPE_1G098200 PE=3 SV=1	1	4	4	4	13.9	30.001	12413000
M5XYR4	M5XYR4_PRUPE Uncharacterized protein OS=Prunus persica OX=3760 GN=PRUPE_1G330900 PE=4 SV=1	1	2	2	2	11.2	23.261	4094100
M5XYW7;A0A251QWR7	M5XYW7_PRUPE Dihydrolipoyl dehydrogenase OS=Prunus persica OX=3760 GN=PRUPE_1G110900 PE=3 SV=1;A0A251QWR7_PRUPE Uncharacterized protein OS=Prunus persica OX=3760 GN=PRUPE_1G110900 PE=3 SV=1	2	5	5	5	12.4	54.125	1412700
M5XZE3	M5XZE3_PRUPE Uncharacterized protein OS=Prunus persica OX=3760 GN=PRUPE_1G265800 PE=4 SV=1	1	1	1	1	5	22.05	493140
M5XZE8	M5XZE8_PRUPE Uncharacterized protein OS=Prunus persica OX=3760 GN=PRUPE_1G226600 PE=4 SV=1	1	1	1	1	5	22.342	167680
M5XZQ5	M5XZQ5_PRUPE Uncharacterized protein OS=Prunus persica OX=3760 GN=PRUPE_1G398900 PE=3 SV=1	1	3	3	3	30.9	18.534	21602000
M5XZV2	M5XZV2_PRUPE Uncharacterized protein OS=Prunus persica OX=3760 GN=PRUPE_1G348800 PE=4 SV=1	1	1	1	1	8.6	16.791	3857900
M5Y2X2	M5Y2X2_PRUPE Uncharacterized protein OS=Prunus persica OX=3760 GN=PRUPE_1G251200 PE=3 SV=1	1	2	2	2	8.4	57.834	679410
M5Y320	M5Y320_PRUPE Uncharacterized protein OS=Prunus persica OX=3760 GN=PRUPE_1G274500 PE=4 SV=1	1	1	1	1	6.7	13.71	1878300
M5Y3K6	M5Y3K6_PRUPE Uncharacterized protein OS=Prunus persica OX=3760 GN=PRUPE_1G309600 PE=4 SV=1	1	5	5	2	20.3	40.801	14555000
M5Y5G6	M5Y5G6_PRUPE Uncharacterized protein OS=Prunus persica OX=3760 GN=PRUPE_1G014400 PE=4 SV=1	1	1	1	1	7.2	19.362	511270
M5Y5J1;A0A251R572	M5Y5J1_PRUPE Uncharacterized protein OS=Prunus persica OX=3760 GN=PRUPE_1G277000 PE=3 SV=1;A0A251R572_PRUPE Uncharacterized protein OS=Prunus persica OX=3760 GN=PRUPE_1G277000 PE=3 SV=1	2	8	8	5	56.3	17.986	37112000
M5Y5L3	M5Y5L3_PRUPE Uncharacterized protein OS=Prunus persica OX=3760 GN=PRUPE_1G185700 PE=4 SV=1	1	5	5	5	41.2	17.334	3765800
M5Y7K2	M5Y7K2_PRUPE Uncharacterized protein OS=Prunus persica OX=3760 GN=PRUPE_1G138200 PE=4 SV=1	1	1	1	1	8.5	21.528	378920
M5Y9J3	M5Y9J3_PRUPE Uncharacterized protein OS=Prunus persica OX=3760 GN=PRUPE_1G164600 PE=4 SV=1	1	2	2	2	21.5	14.131	35527000
M5Y9Z3	M5Y9Z3_PRUPE Cysteine synthase OS=Prunus persica OX=3760 GN=PRUPE_1G102600 PE=3 SV=1	1	1	1	1	4	42.403	324870
Q0PUW7;A0A251PQN4	Q0PUW7_PRUPE 30S ribosomal protein S7, chloroplastic OS=Prunus persica OX=3760 GN=rps7 PE=3 SV=1	2	3	3	3	17.4	17.389	3062500
Q0PUX1	Q0PUX1_PRUPE 50S ribosomal protein L2, chloroplastic OS=Prunus persica OX=3760 GN=rpl2 PE=3 SV=1	1	2	2	2	9.9	29.562	485690
Q2I6V8	Q2I6V8_PRUPE Major allergen Pru p 1 OS=Prunus persica OX=3760 GN=ypr-10 PE=2 SV=1	1	8	8	7	65	17.648	62928000
Q38JC5	Q38JC5_PRUPE Temperature-induced lipocalin OS=Prunus persica OX=3760 GN=TIL PE=2 SV=1	1	2	2	2	15.1	21.463	1126200
Q5QIC0	Q5QIC0_PRUPE Dehydrin 2 OS=Prunus persica OX=3760 GN=PRUPE_7G161200 PE=2 SV=1	1	1	1	1	7.4	21.447	3397900
Q946W4;Q84UK5	Q946W4_PRUPE Expansin (Fragment) OS=Prunus persica OX=3760 GN=exp1 PE=2 SV=1;Q84UK5_PRUPE Expansin OS=Prunus persica OX=3760 GN=PpExp2 PE=2 SV=1	2	1	1	1	5.4	17.868	1625500
Q93WZ3	Q93WZ3_PRUPE Thioredoxin H OS=Prunus persica OX=3760 GN=PRUPE_1G372700 PE=2 SV=1	1	6	6	6	54.4	14.493	64047000
Q93WZ6	Q93WZ6_PRUPE Abscisic stress ripening-like protein OS=Prunus persica OX=3760 GN=PRUPE_8G034100 PE=2 SV=1	1	4	4	4	32.1	20.76	436270000
Q9LED1;Q5RZZ3;Q4VUZ0;E7CLP9;U3MWK9;P81402;A0A251NXB3;A0A251NXA4;Q8H2B2	Q9LED1_PRUPE Non-specific lipid-transfer protein (Fragment) OS=Prunus persica OX=3760 GN=prup1 PE=2 SV=2;Q5RZZ3_PRUPE Non-specific lipid-transfer protein OS=Prunus persica OX=3760 GN=LTP PE=2 SV=1;Q4VUZ0_PRUPE Non-specific lipid-transfer protein OS=Prunus	9	6	6	4	78	9.1435	2359200000
