# Supplementary material for: Proteome-wide identification and functional analysis of ubiquitinated proteins in peach leaves
Source: Sci Rep. 2020 Feb 12;10:2447. doi: 10.1038/s41598-020-59342-3 (PMC7015887; doi:10.1038/s41598-020-59342-3)
Supplement: Supplementary file 3 — .Supplementary Table S1 [file 41598_2020_59342_MOESM3_ESM.xlsx]

## Sheet: Sheet2
Supplementary Table S1. List of detected modified peptides through the use of ubiquitin K-Ꜫ-GG footprint via LC-MS/MS.
Mol weight [kDa]	Sequence length	Proteins	Positions within proteins	Fasta headers	Leading proteins	Positions within Leading proteins	Position	Amino acid	Sequence window	Score	Score for localization	GlyGly (K) Probabilities	GlyGly (K) Score diffs	Position in peptide	Charge	Mass error [ppm]	Intensity P
23.111	216	A0A0A7TYN8;M5XKK7	196;196	>tr|A0A0A7TYN8|A0A0A7TYN8_PRUPE Chalcone-flavonone isomerase family protein OS=Prunus persica OX=3760 GN=CHI PE=2 SV=1;>tr|M5XKK7|M5XKK7_PRUPE Chalcone-flavonone isomerase family protein OS=Prunus persica OX=3760 GN=PRUPE_2G225200 PE=3 SV=1	A0A0A7TYN8	196	196	K	ENKLLSEAVLESIIGKHGVSPGARQSVAARL	52.784	52.784	LLSEAVLESIIGK(1)HGVSPGAR	LLSEAVLESIIGK(52.78)HGVSPGAR	13	3	-0.085165	630880
41.725	377	A0A140B474;M5WTK5;M5VWV3;M5WID6;M5XJX2;M5VYQ8	328;328;328;328;328;328	>tr|A0A140B474|A0A140B474_PRUPE Actin OS=Prunus persica var. persica OX=323852 PE=2 SV=1;>tr|M5WTK5|M5WTK5_PRUPE Uncharacterized protein OS=Prunus persica OX=3760 GN=PRUPE_6G163400 PE=3 SV=1;>tr|M5VWV3|M5VWV3_PRUPE Uncharacterized protein OS=Prunus persica	A0A140B474;M5VWV3	328;328	328	K	DRMSKEITALAPSSMKIKVVAPPERKYSVWI	122.33	80.17	EITALAPSSMK(0.951)IK(0.049)	EITALAPSSMK(12.92)IK(-12.92)	11	3	0.024725	29804000
41.725	377	A0A140B474;M5WTK5;M5VWV3;M5WID6;M5XJX2;M5VYQ8	330;330;330;330;330;330	>tr|A0A140B474|A0A140B474_PRUPE Actin OS=Prunus persica var. persica OX=323852 PE=2 SV=1;>tr|M5WTK5|M5WTK5_PRUPE Uncharacterized protein OS=Prunus persica OX=3760 GN=PRUPE_6G163400 PE=3 SV=1;>tr|M5VWV3|M5VWV3_PRUPE Uncharacterized protein OS=Prunus persica	A0A140B474;M5VWV3	330;330	330	K	MSKEITALAPSSMKIKVVAPPERKYSVWIGG	65.563	51.875	EITALAPSSMK(0.425)IK(0.575)	EITALAPSSMK(-1.31)IK(1.31)	13	3	1.1533	13572000
41.725	377	A0A140B474;M5WTK5	233;233	>tr|A0A140B474|A0A140B474_PRUPE Actin OS=Prunus persica var. persica OX=323852 PE=2 SV=1;>tr|M5WTK5|M5WTK5_PRUPE Uncharacterized protein OS=Prunus persica OX=3760 GN=PRUPE_6G163400 PE=3 SV=1	A0A140B474	233	233	K	LAYVALDYEQELETAKSSSSVEKNYELPDGQ	52.909	52.909	LAYVALDYEQELETAK(0.985)SSSSVEK(0.015)	LAYVALDYEQELETAK(18.22)SSSSVEK(-18.22)	16	3	1.1575	4225400
66.726	587	A0A1Y0K322;M5XCM7	473;473	>tr|A0A1Y0K322|A0A1Y0K322_PRUPE RBR-type E3 ubiquitin transferase OS=Prunus persica OX=3760 GN=ARI1 PE=2 SV=1;>tr|M5XCM7|M5XCM7_PRUPE RBR-type E3 ubiquitin transferase OS=Prunus persica OX=3760 GN=PRUPE_1G191400 PE=3 SV=1	A0A1Y0K322	473	473	K	GEAESGLERLHQCAEKELQQFLSADGPSKEF	45.269	45.269	LHQCAEK(0.999)ELQQFLSADGPSKEFIDFHTK	LHQCAEK(33.88)ELQQFLSADGPSK(-33.88)EFIDFHTK(-36.98)	7	5	0.38362	4309600
17.213	176	A0A251MVP5;A0A251MVQ1;A0A251MXX3;A0A251MVP0;A0A251MVQ3	38;38;38;38;38	>tr|A0A251MVP5|A0A251MVP5_PRUPE Uncharacterized protein OS=Prunus persica OX=3760 GN=PRUPE_8G096400 PE=4 SV=1;>tr|A0A251MVQ1|A0A251MVQ1_PRUPE Uncharacterized protein OS=Prunus persica OX=3760 GN=PRUPE_8G096400 PE=4 SV=1;>tr|A0A251MXX3|A0A251MXX3_PRUPE Unch	A0A251MVP5	38	38	K	ALERAFSPFGEIIESKIINDRETGRSRGFGF	82.007	65.716	AFSPFGEIIESK(1)IINDR	AFSPFGEIIESK(65.72)IINDR	12	2	-3.459	13984000
29.497	272	A0A251MVS2;A0A251MSG9;M5VX72	51;51;51	>tr|A0A251MVS2|A0A251MVS2_PRUPE Uncharacterized protein OS=Prunus persica OX=3760 GN=PRUPE_8G036600 PE=4 SV=1;>tr|A0A251MSG9|A0A251MSG9_PRUPE Uncharacterized protein OS=Prunus persica OX=3760 GN=PRUPE_8G036600 PE=4 SV=1;>tr|M5VX72|M5VX72_PRUPE Uncharacteri	A0A251MVS2	51	51	K	ATTLLQEKGSDEIALKAMGRAINKTVMIAEL	69.721	69.721	GSDEIALK(1)AMGR	GSDEIALK(69.72)AMGR	8	2	-2.0112	1279600
59.775	531	A0A251MXH4;M5W168;A0A251MXK5	269;269;138	>tr|A0A251MXH4|A0A251MXH4_PRUPE Uncharacterized protein OS=Prunus persica OX=3760 GN=PRUPE_8G137000 PE=4 SV=1;>tr|M5W168|M5W168_PRUPE Uncharacterized protein (Fragment) OS=Prunus persica OX=3760 GN=PRUPE_ppa023959mg PE=4 SV=1;>tr|A0A251MXK5|A0A251MXK5_PRUP	A0A251MXH4	269	269	K	PVMGMRTTRSVNLNQKNQFPGLETRDSVLKY	116.43	66.965	SVNLNQK(1)NQFPGLETR	SVNLNQK(66.96)NQFPGLETR	7	2	0.36189	21349000
59.775	531	A0A251MXH4;M5W168;A0A251MXK5	380;380;249	>tr|A0A251MXH4|A0A251MXH4_PRUPE Uncharacterized protein OS=Prunus persica OX=3760 GN=PRUPE_8G137000 PE=4 SV=1;>tr|M5W168|M5W168_PRUPE Uncharacterized protein (Fragment) OS=Prunus persica OX=3760 GN=PRUPE_ppa023959mg PE=4 SV=1;>tr|A0A251MXK5|A0A251MXK5_PRUP	A0A251MXH4	380	380	K	STDNGEREVKTQRITKGSFVKSKSPKVKTAG	69.825	69.825	ITK(0.999)GSFVK(0.001)	ITK(28.84)GSFVK(-28.84)	3	2	-0.27049
55.317	508	A0A251MY53;M5VKV5;M5VXU3	269;269;243	>tr|A0A251MY53|A0A251MY53_PRUPE Uncharacterized protein OS=Prunus persica OX=3760 GN=PRUPE_8G101500 PE=3 SV=1;>tr|M5VKV5|M5VKV5_PRUPE Uncharacterized protein OS=Prunus persica OX=3760 GN=PRUPE_8G101500 PE=3 SV=1;>tr|M5VXU3|M5VXU3_PRUPE Uncharacterized prot	A0A251MY53	269	269	K	AAGIPEHCNDDIVEVKKRSQGQDVWKELLLH	33.836	33.836	EAAGIPEHCNDDIVEVK(0.5)K(0.5)R	EAAGIPEHCNDDIVEVK(0)K(0)R	17	3	-0.22516	2311700
55.317	508	A0A251MY53;M5VKV5;M5VXU3	270;270;244	>tr|A0A251MY53|A0A251MY53_PRUPE Uncharacterized protein OS=Prunus persica OX=3760 GN=PRUPE_8G101500 PE=3 SV=1;>tr|M5VKV5|M5VKV5_PRUPE Uncharacterized protein OS=Prunus persica OX=3760 GN=PRUPE_8G101500 PE=3 SV=1;>tr|M5VXU3|M5VXU3_PRUPE Uncharacterized prot	A0A251MY53	270	270	K	AGIPEHCNDDIVEVKKRSQGQDVWKELLLHP	33.836	33.836	EAAGIPEHCNDDIVEVK(0.5)K(0.5)R	EAAGIPEHCNDDIVEVK(0)K(0)R	18	3	-0.22516	2311700
19.228	206	A0A251MYP5	64	>tr|A0A251MYP5|A0A251MYP5_PRUPE Uncharacterized protein OS=Prunus persica OX=3760 GN=PRUPE_8G163000 PE=4 SV=1	A0A251MYP5	64	64	K	ESVEFQIESDSDGRTKAVDVTGPAEGPVQGS	39.237	39.237	TK(1)AVDVTGPAEGPVQGSR	TK(39.24)AVDVTGPAEGPVQGSR	2	3	0.049355	927600
49.748	446	A0A251N109	63	>tr|A0A251N109|A0A251N109_PRUPE Uncharacterized protein OS=Prunus persica OX=3760 GN=PRUPE_8G208900 PE=3 SV=1	A0A251N109	63	63	K	GPEAAARLPTVTPLTKCKLRLLKLDRIKDYL	57.164	47.971	LPTVTPLTK(0.767)CK(0.233)	LPTVTPLTK(5.17)CK(-5.17)	9	3	-0.32826	5072000
37.946	362	A0A251N323;A0A251N0T8;M5VP42	11;11;11	>tr|A0A251N323|A0A251N323_PRUPE Uncharacterized protein OS=Prunus persica OX=3760 GN=PRUPE_8G204800 PE=4 SV=1;>tr|A0A251N0T8|A0A251N0T8_PRUPE Uncharacterized protein OS=Prunus persica OX=3760 GN=PRUPE_8G204800 PE=4 SV=1;>tr|M5VP42|M5VP42_PRUPE Uncharacteri	A0A251N323	11	11	K	_____MDKFQRVEKVKTAVPINVNEIRITTQ	68.809	68.809	VK(1)TAVPINVNEIR	VK(68.81)TAVPINVNEIR	2	3	0.96175	3019100
26.067	225	A0A251N5N8;M5Y590;M5VLC1	151;128;78	>tr|A0A251N5N8|A0A251N5N8_PRUPE Uncharacterized protein OS=Prunus persica OX=3760 GN=PRUPE_8G238900 PE=3 SV=1;>tr|M5Y590|M5Y590_PRUPE Uncharacterized protein OS=Prunus persica OX=3760 GN=PRUPE_1G013500 PE=3 SV=1;>tr|M5VLC1|M5VLC1_PRUPE Uncharacterized prot	A0A251N5N8	151	151	K	ELDNLMTIVANPRQFKIPDWFLNRKKDYKDG	49.5	39.785	QFK(1)IPDWFLNR	QFK(39.78)IPDWFLNR	3	3	-0.071483	3292000
61.903	558	A0A251N9T4;A0A251NCV4;A0A251N9U8;M5VUT5;M5VX43;A0A251N9W3;M5VUX9;M5VS54	87;49;49;49;53;49;49;49	>tr|A0A251N9T4|A0A251N9T4_PRUPE Uncharacterized protein OS=Prunus persica OX=3760 GN=PRUPE_7G107700 PE=3 SV=1;>tr|A0A251NCV4|A0A251NCV4_PRUPE Uncharacterized protein OS=Prunus persica OX=3760 GN=PRUPE_7G107400 PE=3 SV=1;>tr|A0A251N9U8|A0A251N9U8_PRUPE Unch	A0A251N9T4	87	87	K	HGNRTTRSYVTFTDSKRLVGDEAFNQVGRFP	81.865	81.865	SYVTFTDSK(1)R	SYVTFTDSK(81.87)R	9	2	0.58848	3105500
88.972	774	A0A251NA53;M5W8J5	113;113	>tr|A0A251NA53|A0A251NA53_PRUPE Uncharacterized protein OS=Prunus persica OX=3760 GN=PRUPE_7G073400 PE=4 SV=1;>tr|M5W8J5|M5W8J5_PRUPE Uncharacterized protein OS=Prunus persica OX=3760 GN=PRUPE_ppa001850mg PE=4 SV=1	A0A251NA53	113	113	K	QASVLEVIVKDKDVVKDDFMGRVSFDLNEIP	66.498	66.498	DK(0.001)DVVK(0.999)DDFMGR	DK(-29.07)DVVK(29.07)DDFMGR	6	3	0.41611	1507100
32.521	293	A0A251ND62;M5VQN9	3;3	>tr|A0A251ND62|A0A251ND62_PRUPE Uncharacterized protein OS=Prunus persica OX=3760 GN=PRUPE_7G181400 PE=4 SV=1;>tr|M5VQN9|M5VQN9_PRUPE Alkyl transferase OS=Prunus persica OX=3760 GN=PRUPE_7G181400 PE=3 SV=1	A0A251ND62	3	3	K	_____________MEKSVIGASQRLGGLGTF	64.55	64.55	MEK(1)SVIGASQR	MEK(64.55)SVIGASQR	3	2	-0.33912	4410100
18.126	169	A0A251NH70;M5W3U4	167;143	>tr|A0A251NH70|A0A251NH70_PRUPE 40S ribosomal protein S12 OS=Prunus persica OX=3760 GN=PRUPE_7G260600 PE=3 SV=1;>tr|M5W3U4|M5W3U4_PRUPE 40S ribosomal protein S12 OS=Prunus persica OX=3760 GN=PRUPE_7G260600 PE=3 SV=1	A0A251NH70	167	167	K	YGEDTEGLHVVQEYVKSH_____________	167.82	57.499	DYGEDTEGLHVVQEYVK(1)SH	DYGEDTEGLHVVQEYVK(57.5)SH	17	2	-0.37188	76620000
77.073	704	A0A251NHZ0;A0A251NJU0;M5WHD9	371;371;371	>tr|A0A251NHZ0|A0A251NHZ0_PRUPE Uncharacterized protein OS=Prunus persica OX=3760 GN=PRUPE_6G002200 PE=4 SV=1;>tr|A0A251NJU0|A0A251NJU0_PRUPE Uncharacterized protein OS=Prunus persica OX=3760 GN=PRUPE_6G002200 PE=4 SV=1;>tr|M5WHD9|M5WHD9_PRUPE Uncharacteri	A0A251NHZ0	371	371	K	SRTSGRAWLAVDSKYKPRGRNGGYYGYGNEN	51.013	51.013	AWLAVDSK(0.5)YK(0.5)PR	AWLAVDSK(0)YK(0)PR	10	2	-0.74208	1095000
77.073	704	A0A251NHZ0;A0A251NJU0;M5WHD9	17;17;17	>tr|A0A251NHZ0|A0A251NHZ0_PRUPE Uncharacterized protein OS=Prunus persica OX=3760 GN=PRUPE_6G002200 PE=4 SV=1;>tr|A0A251NJU0|A0A251NJU0_PRUPE Uncharacterized protein OS=Prunus persica OX=3760 GN=PRUPE_6G002200 PE=4 SV=1;>tr|M5WHD9|M5WHD9_PRUPE Uncharacteri	A0A251NHZ0	17	17	K	ATVAPPADQAADLLQKLSLDSQTKTLEIPEP	32.391	32.391	ATVAPPADQAADLLQK(0.983)LSLDSQTK(0.017)	ATVAPPADQAADLLQK(17.63)LSLDSQTK(-17.63)	16	3	0.31763	1365900
77.073	704	A0A251NHZ0;A0A251NJU0;M5WHD9	369;369;369	>tr|A0A251NHZ0|A0A251NHZ0_PRUPE Uncharacterized protein OS=Prunus persica OX=3760 GN=PRUPE_6G002200 PE=4 SV=1;>tr|A0A251NJU0|A0A251NJU0_PRUPE Uncharacterized protein OS=Prunus persica OX=3760 GN=PRUPE_6G002200 PE=4 SV=1;>tr|M5WHD9|M5WHD9_PRUPE Uncharacteri	A0A251NHZ0	369	369	K	YDSRTSGRAWLAVDSKYKPRGRNGGYYGYGN	63.727	63.727	AWLAVDSK(0.988)YK(0.012)PR	AWLAVDSK(19.11)YK(-19.11)PR	8	3	-0.013553	3515000
77.073	704	A0A251NHZ0;A0A251NJU0;M5WHD9	34;34;34	>tr|A0A251NHZ0|A0A251NHZ0_PRUPE Uncharacterized protein OS=Prunus persica OX=3760 GN=PRUPE_6G002200 PE=4 SV=1;>tr|A0A251NJU0|A0A251NJU0_PRUPE Uncharacterized protein OS=Prunus persica OX=3760 GN=PRUPE_6G002200 PE=4 SV=1;>tr|M5WHD9|M5WHD9_PRUPE Uncharacteri	A0A251NHZ0	34	34	K	SLDSQTKTLEIPEPTKKPSVNQYGSIDSGNA	34.054	34.054	TLEIPEPTK(0.5)K(0.5)PSVNQYGSIDSGNAANGQIQSER	TLEIPEPTK(0)K(0)PSVNQYGSIDSGNAANGQIQSER	9	4	-1.8045	2758200
77.073	704	A0A251NHZ0;A0A251NJU0;M5WHD9	35;35;35	>tr|A0A251NHZ0|A0A251NHZ0_PRUPE Uncharacterized protein OS=Prunus persica OX=3760 GN=PRUPE_6G002200 PE=4 SV=1;>tr|A0A251NJU0|A0A251NJU0_PRUPE Uncharacterized protein OS=Prunus persica OX=3760 GN=PRUPE_6G002200 PE=4 SV=1;>tr|M5WHD9|M5WHD9_PRUPE Uncharacteri	A0A251NHZ0	35	35	K	LDSQTKTLEIPEPTKKPSVNQYGSIDSGNAA	34.054	34.054	TLEIPEPTK(0.5)K(0.5)PSVNQYGSIDSGNAANGQIQSER	TLEIPEPTK(0)K(0)PSVNQYGSIDSGNAANGQIQSER	10	4	-1.8045	2758200
31.305	284	A0A251NIC1	5	>tr|A0A251NIC1|A0A251NIC1_PRUPE Uncharacterized protein OS=Prunus persica OX=3760 GN=PRUPE_7G227500 PE=4 SV=1	A0A251NIC1	5	5	K	___________MVLEKSLSSAINTKIMGSSG	123.28	100.55	VLEK(1)SLSSAINTK	VLEK(79.71)SLSSAINTK(-79.71)	4	3	-0.33077	11876000
58.123	540	A0A251NJ09;M5VUL6;M5WE92	152;108;108	>tr|A0A251NJ09|A0A251NJ09_PRUPE Uncharacterized protein OS=Prunus persica OX=3760 GN=PRUPE_7G260700 PE=3 SV=1;>tr|M5VUL6|M5VUL6_PRUPE Uncharacterized protein OS=Prunus persica OX=3760 GN=PRUPE_7G260700 PE=3 SV=1;>tr|M5WE92|M5WE92_PRUPE Uncharacterized prot	A0A251NJ09	152	152	K	TPIAESLVKEIAKPAKDAVTEVVRSGDLVSY	44.807	44.807	EIAK(0.145)PAK(0.855)DAVTEVVR	EIAK(-7.72)PAK(7.72)DAVTEVVR	7	3	0.25223	2235600
58.123	540	A0A251NJ09;M5VUL6;M5WE92	120;76;76	>tr|A0A251NJ09|A0A251NJ09_PRUPE Uncharacterized protein OS=Prunus persica OX=3760 GN=PRUPE_7G260700 PE=3 SV=1;>tr|M5VUL6|M5VUL6_PRUPE Uncharacterized protein OS=Prunus persica OX=3760 GN=PRUPE_7G260700 PE=3 SV=1;>tr|M5WE92|M5WE92_PRUPE Uncharacterized prot	A0A251NJ09	120	120	K	TAKIAQKSWAKTPLWKRAELLHKAASILKEY	145.89	145.89	SWAKTPLWK(1)R	SWAK(-101.57)TPLWK(101.57)R	9	2	0.12571	16042000
58.123	540	A0A251NJ09;M5VUL6;M5WE92	127;83;83	>tr|A0A251NJ09|A0A251NJ09_PRUPE Uncharacterized protein OS=Prunus persica OX=3760 GN=PRUPE_7G260700 PE=3 SV=1;>tr|M5VUL6|M5VUL6_PRUPE Uncharacterized protein OS=Prunus persica OX=3760 GN=PRUPE_7G260700 PE=3 SV=1;>tr|M5WE92|M5WE92_PRUPE Uncharacterized prot	A0A251NJ09	127	127	K	SWAKTPLWKRAELLHKAASILKEYKTPIAES	117.2	109.22	RAELLHK(1)AASILK	RAELLHK(96.84)AASILK(-96.84)	7	2	-0.11543	25014000
58.123	540	A0A251NJ09;M5VUL6;M5WE92	75;31;31	>tr|A0A251NJ09|A0A251NJ09_PRUPE Uncharacterized protein OS=Prunus persica OX=3760 GN=PRUPE_7G260700 PE=3 SV=1;>tr|M5VUL6|M5VUL6_PRUPE Uncharacterized protein OS=Prunus persica OX=3760 GN=PRUPE_7G260700 PE=3 SV=1;>tr|M5WE92|M5WE92_PRUPE Uncharacterized prot	A0A251NJ09	75	75	K	YKYYADGEWKKSSSGKLVPIINPTTRKVHYK	55.755	51.03	SSSGK(1)LVPIINPTTR	SSSGK(51.03)LVPIINPTTR	5	3	-0.26488	28107000
58.123	540	A0A251NJ09;M5VUL6;M5WE92	101;57;57	>tr|A0A251NJ09|A0A251NJ09_PRUPE Uncharacterized protein OS=Prunus persica OX=3760 GN=PRUPE_7G260700 PE=3 SV=1;>tr|M5VUL6|M5VUL6_PRUPE Uncharacterized protein OS=Prunus persica OX=3760 GN=PRUPE_7G260700 PE=3 SV=1;>tr|M5WE92|M5WE92_PRUPE Uncharacterized prot	A0A251NJ09	101	101	K	KVHYKVQACTQEEVNKVMETAKIAQKSWAKT	101.96	84.874	VQACTQEEVNK(1)VMETAK	VQACTQEEVNK(53.9)VMETAK(-53.9)	11	2	-0.69609	18519000
65.968	596	A0A251NJV5;M5W1N3	437;424	>tr|A0A251NJV5|A0A251NJV5_PRUPE Uncharacterized protein OS=Prunus persica OX=3760 GN=PRUPE_6G039200 PE=3 SV=1;>tr|M5W1N3|M5W1N3_PRUPE Uncharacterized protein OS=Prunus persica OX=3760 GN=PRUPE_6G039200 PE=3 SV=1	A0A251NJV5	437	437	K	IYLKAHPNLDEIEREKVCSVMDALKLSYEAR	83.182	83.182	EK(1)VCSVMDALK	EK(79.96)VCSVMDALK(-79.96)	2	2	-0.45871	9018700
30.078	266	A0A251NKH8;M5VZL9;A0A251NKE1	255;254;250	>tr|A0A251NKH8|A0A251NKH8_PRUPE 40S ribosomal protein S4 OS=Prunus persica OX=3760 GN=PRUPE_6G051000 PE=3 SV=1;>tr|M5VZL9|M5VZL9_PRUPE 40S ribosomal protein S4 OS=Prunus persica OX=3760 GN=PRUPE_6G051000 PE=3 SV=1;>tr|A0A251NKE1|A0A251NKE1_PRUPE 40S riboso	A0A251NKH8	255	255	K	PKGKGIKLTILEEAKKRQAAAQAAATA____	42.001	42.001	LTILEEAK(0.5)K(0.5)R	LTILEEAK(0)K(0)R	9	3	0.48004	1087400
30.078	266	A0A251NKH8;M5VZL9;A0A251NKE1	254;253;249	>tr|A0A251NKH8|A0A251NKH8_PRUPE 40S ribosomal protein S4 OS=Prunus persica OX=3760 GN=PRUPE_6G051000 PE=3 SV=1;>tr|M5VZL9|M5VZL9_PRUPE 40S ribosomal protein S4 OS=Prunus persica OX=3760 GN=PRUPE_6G051000 PE=3 SV=1;>tr|A0A251NKE1|A0A251NKE1_PRUPE 40S riboso	A0A251NKH8	254	254	K	LPKGKGIKLTILEEAKKRQAAAQAAATA___	42.001	42.001	LTILEEAK(0.5)K(0.5)R	LTILEEAK(0)K(0)R	8	3	0.48004	1087400
59.711	531	A0A251NKJ1;M5W1R8;M5WGY6;A0A251NNA4;A0A251NI85;A0A251NGG6	369;329;329;369;329;329	>tr|A0A251NKJ1|A0A251NKJ1_PRUPE Uncharacterized protein OS=Prunus persica OX=3760 GN=PRUPE_6G053200 PE=4 SV=1;>tr|M5W1R8|M5W1R8_PRUPE Uncharacterized protein OS=Prunus persica OX=3760 GN=PRUPE_7G247000 PE=4 SV=1;>tr|M5WGY6|M5WGY6_PRUPE Uncharacterized prot	A0A251NKJ1	369	369	K	ECSDDSGISGALYSSKVETIVDEYNRLLASQ	48.286	48.286	CECSDDSGISGALYSSK(1)VETIVDEYNR	CECSDDSGISGALYSSK(48.29)VETIVDEYNR	17	3	0.66094	4255800
28.224	242	A0A251NKX3;M5W5E0	10;10	>tr|A0A251NKX3|A0A251NKX3_PRUPE Uncharacterized protein OS=Prunus persica OX=3760 GN=PRUPE_6G058200 PE=4 SV=1;>tr|M5W5E0|M5W5E0_PRUPE Uncharacterized protein OS=Prunus persica OX=3760 GN=PRUPE_6G058200 PE=4 SV=1	A0A251NKX3	10	10	K	______MGKSFKDSLKALEADIQHANTVALD	127.83	85.35	DSLK(1)ALEADIQHANTVALDYPR	DSLK(85.35)ALEADIQHANTVALDYPR	4	3	-0.26868	32138000
21.309	192	A0A251NLR5;A0A251NNM4;M5W4D3;M5W479	15;15;15;15	>tr|A0A251NLR5|A0A251NLR5_PRUPE Uncharacterized protein OS=Prunus persica OX=3760 GN=PRUPE_6G080700 PE=3 SV=1;>tr|A0A251NNM4|A0A251NNM4_PRUPE Uncharacterized protein OS=Prunus persica OX=3760 GN=PRUPE_6G080700 PE=3 SV=1;>tr|M5W4D3|M5W4D3_PRUPE Uncharacteri	A0A251NLR5	15	15	K	_MAASQASLLLQKQLKDLCKNPVDGFSAGLV	113.65	89.959	AASQASLLLQK(0.362)QLK(0.638)	AASQASLLLQK(-2.46)QLK(2.46)	14	2	-0.30082	7597700
84.75	753	A0A251NLZ0	13	>tr|A0A251NLZ0|A0A251NLZ0_PRUPE Uncharacterized protein OS=Prunus persica OX=3760 GN=PRUPE_6G026200 PE=4 SV=1	A0A251NLZ0	13	13	K	___MAAYVEDGVPEEKLPGKLQSDVDVIDDE	31.389	31.389	AAYVEDGVPEEK(0.965)LPGK(0.035)	AAYVEDGVPEEK(14.45)LPGK(-14.45)	12	2	-0.2728	2230600
108.99	991	A0A251NTL0;M5W3U5	834;787	>tr|A0A251NTL0|A0A251NTL0_PRUPE Uncharacterized protein OS=Prunus persica OX=3760 GN=PRUPE_6G212600 PE=3 SV=1;>tr|M5W3U5|M5W3U5_PRUPE Uncharacterized protein OS=Prunus persica OX=3760 GN=PRUPE_ppa000973mg PE=3 SV=1	A0A251NTL0	834	834	K	LDEDWTPRLADFGLAKTLQKDVAAGCGAMSR	64.121	64.121	LADFGLAK(0.985)TLQK(0.015)	LADFGLAK(18.21)TLQK(-18.21)	8	2	0.45393	1393800
98.676	897	A0A251NTZ0	2	>tr|A0A251NTZ0|A0A251NTZ0_PRUPE Formin-like protein OS=Prunus persica OX=3760 GN=PRUPE_6G222200 PE=3 SV=1	A0A251NTZ0	2	2	K	______________MKLRAPDHHLRHHHSAL	56.359	56.359	MK(1)LRAPDHHLR	MK(56.36)LRAPDHHLR	2	2	0.015052	46618000
89.609	806	A0A251NUP0;A0A251NUR1;M5W597	681;519;40	>tr|A0A251NUP0|A0A251NUP0_PRUPE Uncharacterized protein OS=Prunus persica OX=3760 GN=PRUPE_6G233700 PE=4 SV=1;>tr|A0A251NUR1|A0A251NUR1_PRUPE Uncharacterized protein OS=Prunus persica OX=3760 GN=PRUPE_6G233700 PE=3 SV=1;>tr|M5W597|M5W597_PRUPE Uncharacteri	A0A251NUP0	681	681	K	RKSPVSKDVDIRALAKYTQGFSGADITEICQ	79.97	79.97	ALAK(1)YTQGFSGADITEICQR	ALAK(79.97)YTQGFSGADITEICQR	4	3	0.3804	2126000
89.609	806	A0A251NUP0;M5W421	114;114	>tr|A0A251NUP0|A0A251NUP0_PRUPE Uncharacterized protein OS=Prunus persica OX=3760 GN=PRUPE_6G233700 PE=4 SV=1;>tr|M5W421|M5W421_PRUPE Uncharacterized protein (Fragment) OS=Prunus persica OX=3760 GN=PRUPE_ppa001607m2g PE=3 SV=1	A0A251NUP0	114	114	K	VRLGDVVSVHQCADVKYGKRVHILPVDDTIE	66.335	66.335	LGDVVSVHQCADVK(0.884)YGK(0.116)R	LGDVVSVHQCADVK(8.82)YGK(-8.82)R	14	3	0.035378	2248000
89.609	806	A0A251NUP0;A0A251NUR1;M5W421;M5WTB9	405;243;405;407	>tr|A0A251NUP0|A0A251NUP0_PRUPE Uncharacterized protein OS=Prunus persica OX=3760 GN=PRUPE_6G233700 PE=4 SV=1;>tr|A0A251NUR1|A0A251NUR1_PRUPE Uncharacterized protein OS=Prunus persica OX=3760 GN=PRUPE_6G233700 PE=3 SV=1;>tr|M5W421|M5W421_PRUPE Uncharacteri	A0A251NUP0	405	405	K	KNMKLAEDVDLEKIAKDTHGYVGADLAALCT	30.592	30.592	IAK(1)DTHGYVGADLAALCTEAALQCIR	IAK(30.59)DTHGYVGADLAALCTEAALQCIR	3	4	-0.88769	1384800
89.609	806	A0A251NUP0;A0A251NUR1;M5W421	490;328;490	>tr|A0A251NUP0|A0A251NUP0_PRUPE Uncharacterized protein OS=Prunus persica OX=3760 GN=PRUPE_6G233700 PE=4 SV=1;>tr|A0A251NUR1|A0A251NUR1_PRUPE Uncharacterized protein OS=Prunus persica OX=3760 GN=PRUPE_6G233700 PE=3 SV=1;>tr|M5W421|M5W421_PRUPE Uncharacteri	A0A251NUP0	490	490	K	VPNVSWEDIGGLDNVKRELQETVQYPVEHPE	125.88	125.88	ETVVEVPNVSWEDIGGLDNVK(1)R	ETVVEVPNVSWEDIGGLDNVK(125.88)R	21	3	1.2839	20228000
142.79	1290	A0A251NVM2;M5W6J6	1036;1035	>tr|A0A251NVM2|A0A251NVM2_PRUPE Uncharacterized protein OS=Prunus persica OX=3760 GN=PRUPE_6G198800 PE=3 SV=1;>tr|M5W6J6|M5W6J6_PRUPE Uncharacterized protein OS=Prunus persica OX=3760 GN=PRUPE_6G198800 PE=3 SV=1	A0A251NVM2	1036	1036	K	AQVAKLRSALESVDHKRRKILQQIRSDVALL	83	83	SALESVDHK(1)R	SALESVDHK(83)R	9	3	0.65192
142.79	1290	A0A251NVM2;M5W6J6	825;824	>tr|A0A251NVM2|A0A251NVM2_PRUPE Uncharacterized protein OS=Prunus persica OX=3760 GN=PRUPE_6G198800 PE=3 SV=1;>tr|M5W6J6|M5W6J6_PRUPE Uncharacterized protein OS=Prunus persica OX=3760 GN=PRUPE_6G198800 PE=3 SV=1	A0A251NVM2	825	825	K	YIRSLLARSPELQSIKVSPVENFLEKANTGR	45.704	45.704	SPELQSIK(0.999)VSPVENFLEK(0.001)	SPELQSIK(31.87)VSPVENFLEK(-31.87)	8	3	0.10635	1507400
142.79	1290	A0A251NVM2;M5W6J6	1025;1024	>tr|A0A251NVM2|A0A251NVM2_PRUPE Uncharacterized protein OS=Prunus persica OX=3760 GN=PRUPE_6G198800 PE=3 SV=1;>tr|M5W6J6|M5W6J6_PRUPE Uncharacterized protein OS=Prunus persica OX=3760 GN=PRUPE_6G198800 PE=3 SV=1	A0A251NVM2	1025	1025	K	GTLASEGAEDAAQVAKLRSALESVDHKRRKI	30.094	30.094	DIAGTLASEGAEDAAQVAK(1)LR	DIAGTLASEGAEDAAQVAK(30.09)LR	19	3	-0.4868	821460
70.866	647	A0A251NVP3;M5W3N4;M5X5S2	603;591;603	>tr|A0A251NVP3|A0A251NVP3_PRUPE Uncharacterized protein OS=Prunus persica OX=3760 GN=PRUPE_6G252500 PE=3 SV=1;>tr|M5W3N4|M5W3N4_PRUPE Uncharacterized protein OS=Prunus persica OX=3760 GN=PRUPE_ppa024477mg PE=3 SV=1;>tr|M5X5S2|M5X5S2_PRUPE Uncharacterized p	A0A251NVP3;M5X5S2	603;603	603	K	DGNQLAEADEFEDKMKELESICNPIIAKMYQ;DSNQLAEADEFEDKMKELESICNPIIAKMYQ	68.809	68.809	MK(1)ELESICNPIIAK	MK(68.81)ELESICNPIIAK(-68.81)	2	2	0.41124	1704900
70.866	647	A0A251NVP3;M5W3N4	163;163	>tr|A0A251NVP3|A0A251NVP3_PRUPE Uncharacterized protein OS=Prunus persica OX=3760 GN=PRUPE_6G252500 PE=3 SV=1;>tr|M5W3N4|M5W3N4_PRUPE Uncharacterized protein OS=Prunus persica OX=3760 GN=PRUPE_ppa024477mg PE=3 SV=1	A0A251NVP3	163	163	K	VTVPAYFNDSQRQATKDAGVIAGINVLRIIN	38.028	38.028	QATK(1)DAGVIAGINVLR	QATK(38.03)DAGVIAGINVLR	4	3	-0.3151	3491800
70.866	647	A0A251NVP3;M5W3N4	563;551	>tr|A0A251NVP3|A0A251NVP3_PRUPE Uncharacterized protein OS=Prunus persica OX=3760 GN=PRUPE_6G252500 PE=3 SV=1;>tr|M5W3N4|M5W3N4_PRUPE Uncharacterized protein OS=Prunus persica OX=3760 GN=PRUPE_ppa024477mg PE=3 SV=1	A0A251NVP3	563	563	K	LENYAYNMRNTIKDEKIGAKLPPADKKKIED	198.57	198.57	NTIKDEK(1)IGAK	NTIK(-66.25)DEK(66.25)IGAK(-76.15)	7	2	-0.49524	1714100
70.866	647	A0A251NVP3;M5W3N4;M5WGL7;M5X5S2	252;240;252;252	>tr|A0A251NVP3|A0A251NVP3_PRUPE Uncharacterized protein OS=Prunus persica OX=3760 GN=PRUPE_6G252500 PE=3 SV=1;>tr|M5W3N4|M5W3N4_PRUPE Uncharacterized protein OS=Prunus persica OX=3760 GN=PRUPE_ppa024477mg PE=3 SV=1;>tr|M5WGL7|M5WGL7_PRUPE Uncharacterized p	A0A251NVP3;M5X5S2	252;252	252	K	EDFDNRMVNHFVQEFKRKHKKDITGNPRALR;EDFDNRMVNHFVQEFKRKNKKDISGNPRALR	101.95	100.72	MVNHFVQEFK(1)R	MVNHFVQEFK(100.72)R	10	3	-0.031547	15058000
35.899	330	A0A251NVY5;M5VZR6	198;122	>tr|A0A251NVY5|A0A251NVY5_PRUPE Uncharacterized protein OS=Prunus persica OX=3760 GN=PRUPE_6G257200 PE=4 SV=1;>tr|M5VZR6|M5VZR6_PRUPE Uncharacterized protein OS=Prunus persica OX=3760 GN=PRUPE_6G257200 PE=4 SV=1	A0A251NVY5	198	198	K	EQVDWIGQKNQIDAAKAAGVKQIVLVGSMGG	42.976	42.976	NQIDAAK(0.991)AAGVK(0.009)	NQIDAAK(20.4)AAGVK(-20.4)	7	2	-0.55545
35.899	330	A0A251NVY5;M5VZR6	317;241	>tr|A0A251NVY5|A0A251NVY5_PRUPE Uncharacterized protein OS=Prunus persica OX=3760 GN=PRUPE_6G257200 PE=4 SV=1;>tr|M5VZR6|M5VZR6_PRUPE Uncharacterized protein OS=Prunus persica OX=3760 GN=PRUPE_6G257200 PE=4 SV=1	A0A251NVY5	317	317	K	AFDLASKPEGTGTPTKDFKALFSQITTRF__	33.308	33.308	AFDLASK(0.009)PEGTGTPTK(0.821)DFK(0.17)	AFDLASK(-19.48)PEGTGTPTK(6.83)DFK(-6.83)	16	3	0.82902	3057700
26.116	231	A0A251NZ17;M5WAH8	8;8	>tr|A0A251NZ17|A0A251NZ17_PRUPE Uncharacterized protein OS=Prunus persica OX=3760 GN=PRUPE_6G296700 PE=3 SV=1;>tr|M5WAH8|M5WAH8_PRUPE Uncharacterized protein OS=Prunus persica OX=3760 GN=PRUPE_5G113300 PE=3 SV=1	A0A251NZ17	8	8	K	________MNDADVSKQIQQMVRFIRQEAEE	64.394	64.394	MNDADVSK(1)QIQQMVR	MNDADVSK(64.39)QIQQMVR	8	2	-0.78484	1983800
39.91	371	A0A251P3K1;A0A251P003;M5VYU2	289;286;277	>tr|A0A251P3K1|A0A251P3K1_PRUPE Uncharacterized protein OS=Prunus persica OX=3760 GN=PRUPE_6G349500 PE=4 SV=1;>tr|A0A251P003|A0A251P003_PRUPE Uncharacterized protein OS=Prunus persica OX=3760 GN=PRUPE_6G349500 PE=4 SV=1;>tr|M5VYU2|M5VYU2_PRUPE Uncharacteri	A0A251P3K1	289	289	K	DHKRAKILAEGLNQIKGLRVDIDTVETNIIY	74.76	74.76	ILAEGLNQIK(1)GLR	ILAEGLNQIK(74.76)GLR	10	2	0.1796	2733500
23.718	207	A0A251P678;M5WAW8	31;31	>tr|A0A251P678|A0A251P678_PRUPE Glutathione peroxidase OS=Prunus persica OX=3760 GN=PRUPE_5G098600 PE=3 SV=1;>tr|M5WAW8|M5WAW8_PRUPE Glutathione peroxidase OS=Prunus persica OX=3760 GN=PRUPE_5G098600 PE=3 SV=1	A0A251P678	31	31	K	TVKDAKGNDADLSVYKGKVLLVINVASKCGL	37.426	37.426	GNDADLSVYK(0.879)GK(0.121)	GNDADLSVYK(8.62)GK(-8.62)	10	2	0.73511
22.939	209	A0A251P6P8;M5WX58;M5WNG6	4;4;4	>tr|A0A251P6P8|A0A251P6P8_PRUPE Uncharacterized protein OS=Prunus persica OX=3760 GN=PRUPE_5G109500 PE=4 SV=1;>tr|M5WX58|M5WX58_PRUPE Uncharacterized protein OS=Prunus persica OX=3760 GN=PRUPE_5G109200 PE=4 SV=1;>tr|M5WNG6|M5WNG6_PRUPE Uncharacterized prot	A0A251P6P8	4	4	K	____________MAEKAYPAAPANHGYQRSD	53.995	53.995	AEK(1)AYPAAPANHGYQR	AEK(53.99)AYPAAPANHGYQR	3	3	-0.037171	6591700
55.139	495	A0A251P6V1;M5WPH2	173;162	>tr|A0A251P6V1|A0A251P6V1_PRUPE Uncharacterized protein OS=Prunus persica OX=3760 GN=PRUPE_5G080100 PE=4 SV=1;>tr|M5WPH2|M5WPH2_PRUPE Uncharacterized protein OS=Prunus persica OX=3760 GN=PRUPE_ppa016077mg PE=4 SV=1	A0A251P6V1	173	173	K	AREEQWKIAVAELSHKLVHATRKRDEAQLEA	80.534	38.511	IAVAELSHK(1)LVHATR	IAVAELSHK(38.51)LVHATR	9	4	-0.5131	3409500
65.393	597	A0A251P7D8;A0A251P5Y7;M5WBJ4	299;298;233	>tr|A0A251P7D8|A0A251P7D8_PRUPE Uncharacterized protein OS=Prunus persica OX=3760 GN=PRUPE_5G091800 PE=4 SV=1;>tr|A0A251P5Y7|A0A251P5Y7_PRUPE Uncharacterized protein OS=Prunus persica OX=3760 GN=PRUPE_5G091800 PE=4 SV=1;>tr|M5WBJ4|M5WBJ4_PRUPE Uncharacteri	A0A251P7D8	299	299	K	RGQGENVGPSEMGASKAAEVELEKLTAPNGR	60.278	60.278	GQGENVGPSEMGASK(1)AAEVELEK	GQGENVGPSEMGASK(33.8)AAEVELEK(-33.8)	15	3	-0.41342	2549000
43.748	401	A0A251P7R9;M5XCM1;M5WAW0	290;283;267	>tr|A0A251P7R9|A0A251P7R9_PRUPE Uncharacterized protein OS=Prunus persica OX=3760 GN=PRUPE_5G132400 PE=4 SV=1;>tr|M5XCM1|M5XCM1_PRUPE Uncharacterized protein OS=Prunus persica OX=3760 GN=PRUPE_2G318100 PE=4 SV=1;>tr|M5WAW0|M5WAW0_PRUPE Uncharacterized prot	A0A251P7R9	290	290	K	AGTMLGFYPVRVLPSKTAIAPVNPTFLPRTE	56.215	56.215	VLPSK(1)TAIAPVNPTFLPR	VLPSK(56.21)TAIAPVNPTFLPR	5	3	0.63347	2605900
62.127	546	A0A251PA73;M5WUA1	532;421	>tr|A0A251PA73|A0A251PA73_PRUPE Uncharacterized protein OS=Prunus persica OX=3760 GN=PRUPE_5G180900 PE=4 SV=1;>tr|M5WUA1|M5WUA1_PRUPE Uncharacterized protein OS=Prunus persica OX=3760 GN=PRUPE_ppa005959mg PE=4 SV=1	A0A251PA73	532	532	K	RWLEHHLKLQPGACGKSSCFWAEEEESLKQ_	87.772	87.772	LQPGACGK(1)SSCFWAEEEESLKQ	LQPGACGK(76.31)SSCFWAEEEESLK(-76.31)Q	8	3	0.38308	58946000
18.112	167	A0A251PD86;M5WB01	114;114	>tr|A0A251PD86|A0A251PD86_PRUPE Nascent polypeptide-associated complex subunit beta OS=Prunus persica OX=3760 GN=PRUPE_5G244600 PE=3 SV=1;>tr|M5WB01|M5WB01_PRUPE Nascent polypeptide-associated complex subunit beta OS=Prunus persica OX=3760 GN=PRUPE_5G24460	A0A251PD86	114	114	K	SIISHLGPDNLDNLKKLAEQFQKQAPGGGGG	31.473	31.473	K(0.001)LQDILPSIISHLGPDNLDNLK(0.483)K(0.517)	K(-29.19)LQDILPSIISHLGPDNLDNLK(-0.3)K(0.3)	23	4	-0.12124	5903100
39.629	378	A0A251PD87	221	>tr|A0A251PD87|A0A251PD87_PRUPE Uncharacterized protein OS=Prunus persica OX=3760 GN=PRUPE_5G243100 PE=4 SV=1	A0A251PD87	221	221	K	SKELLDSDSSQCAVCKDLFELGEEAKQMPCK	31.775	31.775	ELLDSDSSQCAVCK(0.997)DLFELGEEAK(0.003)	ELLDSDSSQCAVCK(25.61)DLFELGEEAK(-25.61)	14	3	-0.41033	1869700
39.629	378	A0A251PD87;M5W9V4	194;194	>tr|A0A251PD87|A0A251PD87_PRUPE Uncharacterized protein OS=Prunus persica OX=3760 GN=PRUPE_5G243100 PE=4 SV=1;>tr|M5W9V4|M5W9V4_PRUPE Uncharacterized protein OS=Prunus persica OX=3760 GN=PRUPE_ppa008345mg PE=4 SV=1	A0A251PD87	194	194	K	LAENDPNRYGTPPASKSAVEGLPVVKISKEL	83.418	83.418	YGTPPASK(1)SAVEGLPVVK	YGTPPASK(69.16)SAVEGLPVVK(-69.16)	8	3	0.060572	111430000
39.629	378	A0A251PD87	231	>tr|A0A251PD87|A0A251PD87_PRUPE Uncharacterized protein OS=Prunus persica OX=3760 GN=PRUPE_5G243100 PE=4 SV=1	A0A251PD87	231	231	K	QCAVCKDLFELGEEAKQMPCKHIYHSDCILP	63.185	63.185	DLFELGEEAK(0.998)QMPCK(0.002)	DLFELGEEAK(27.53)QMPCK(-27.53)	10	3	0.061152	10058000
99.529	867	A0A251PFU0;M5WPZ3	150;6	>tr|A0A251PFU0|A0A251PFU0_PRUPE Uncharacterized protein OS=Prunus persica OX=3760 GN=PRUPE_4G016300 PE=4 SV=1;>tr|M5WPZ3|M5WPZ3_PRUPE Uncharacterized protein OS=Prunus persica OX=3760 GN=PRUPE_ppa002063mg PE=4 SV=1	A0A251PFU0	150	150	K	REVYLKCHHCMKEEKKTIVSCSKCKKNSYCV	35.652	35.652	EEK(1)K(1)TIVSCSK(0.001)	EEK(35.65)K(35.65)TIVSCSK(-35.65)	4	3	0.24871	3474900
99.529	867	A0A251PFU0;M5WPZ3	149;5	>tr|A0A251PFU0|A0A251PFU0_PRUPE Uncharacterized protein OS=Prunus persica OX=3760 GN=PRUPE_4G016300 PE=4 SV=1;>tr|M5WPZ3|M5WPZ3_PRUPE Uncharacterized protein OS=Prunus persica OX=3760 GN=PRUPE_ppa002063mg PE=4 SV=1	A0A251PFU0	149	149	K	NREVYLKCHHCMKEEKKTIVSCSKCKKNSYC	35.652	35.652	EEK(1)K(1)TIVSCSK(0.001)	EEK(35.65)K(35.65)TIVSCSK(-35.65)	3	3	0.24871	3474900
81.477	732	A0A251PI36;M5X3B4	667;567	>tr|A0A251PI36|A0A251PI36_PRUPE Uncharacterized protein OS=Prunus persica OX=3760 GN=PRUPE_4G092900 PE=4 SV=1;>tr|M5X3B4|M5X3B4_PRUPE Uncharacterized protein (Fragment) OS=Prunus persica OX=3760 GN=PRUPE_ppa016247mg PE=4 SV=1	A0A251PI36	667	667	K	EEDLADDFVASVEGGKLRQILDEKIVEGLDE	58.49	58.49	KAEEDLADDFVASVEGGK(1)LR	K(-57.19)AEEDLADDFVASVEGGK(57.19)LR	18	3	-0.60194	2616100
235.38	2091	A0A251PJP2;A0A251PJL7;M5X5Z7;A0A251PJN1	495;495;495;495	>tr|A0A251PJP2|A0A251PJP2_PRUPE Uncharacterized protein OS=Prunus persica OX=3760 GN=PRUPE_4G125000 PE=4 SV=1;>tr|A0A251PJL7|A0A251PJL7_PRUPE Uncharacterized protein OS=Prunus persica OX=3760 GN=PRUPE_4G125000 PE=4 SV=1;>tr|M5X5Z7|M5X5Z7_PRUPE Uncharacteri	A0A251PJP2	495	495	K	SISEQANLEKTIQELKAEIRRHERDYTFARK	45.661	45.661	TIQELK(1)AEIR	TIQELK(45.66)AEIR	6	2	-0.64478	1633500
17.548	153	A0A251PLP0;M5WMM6;M5X2U4	96;96;96	>tr|A0A251PLP0|A0A251PLP0_PRUPE Uncharacterized protein OS=Prunus persica OX=3760 GN=PRUPE_4G167300 PE=3 SV=1;>tr|M5WMM6|M5WMM6_PRUPE Uncharacterized protein OS=Prunus persica OX=3760 GN=PRUPE_4G167300 PE=3 SV=1;>tr|M5X2U4|M5X2U4_PRUPE Uncharacterized prot	A0A251PLP0	96	96	K	NIDKLGRICLDILKDKWSPALQIRTVLLRYH	133.13	34.302	ICLDILK(1)DK(1)WSPALQIR	ICLDILK(34.3)DK(34.3)WSPALQIR	9	4	0.84193	83161000
17.548	153	A0A251PLP0;M5WMM6;M5X2U4	94;94;94	>tr|A0A251PLP0|A0A251PLP0_PRUPE Uncharacterized protein OS=Prunus persica OX=3760 GN=PRUPE_4G167300 PE=3 SV=1;>tr|M5WMM6|M5WMM6_PRUPE Uncharacterized protein OS=Prunus persica OX=3760 GN=PRUPE_4G167300 PE=3 SV=1;>tr|M5X2U4|M5X2U4_PRUPE Uncharacterized prot	A0A251PLP0	94	94	K	HPNIDKLGRICLDILKDKWSPALQIRTVLLR	238.49	34.302	ICLDILK(1)DK(1)WSPALQIR	ICLDILK(34.3)DK(34.3)WSPALQIR	7	4	0.84193	1876300000
17.548	153	A0A251PLP0;M5WMM6;M5X2U4	84;84;84	>tr|A0A251PLP0|A0A251PLP0_PRUPE Uncharacterized protein OS=Prunus persica OX=3760 GN=PRUPE_4G167300 PE=3 SV=1;>tr|M5WMM6|M5WMM6_PRUPE Uncharacterized protein OS=Prunus persica OX=3760 GN=PRUPE_4G167300 PE=3 SV=1;>tr|M5X2U4|M5X2U4_PRUPE Uncharacterized prot	A0A251PLP0	84	84	K	PKVRFLTKIYHPNIDKLGRICLDILKDKWSP	115.18	79.659	IYHPNIDK(1)LGR	IYHPNIDK(79.66)LGR	8	2	-1.2266	37538000
17.548	153	A0A251PLP0;M5WMM6;M5X2U4	76;76;76	>tr|A0A251PLP0|A0A251PLP0_PRUPE Uncharacterized protein OS=Prunus persica OX=3760 GN=PRUPE_4G167300 PE=3 SV=1;>tr|M5WMM6|M5WMM6_PRUPE Uncharacterized protein OS=Prunus persica OX=3760 GN=PRUPE_4G167300 PE=3 SV=1;>tr|M5X2U4|M5X2U4_PRUPE Uncharacterized prot	A0A251PLP0	76	76	K	PEEYPMAAPKVRFLTKIYHPNIDKLGRICLD	75.462	75.462	FLTK(1)IYHPNIDKLGR	FLTK(50.9)IYHPNIDK(-50.9)LGR	4	5	0.078865	10798000
21.862	191	A0A251PRM2;M5WAL0;M5WHW5	31;66;31	>tr|A0A251PRM2|A0A251PRM2_PRUPE Uncharacterized protein OS=Prunus persica OX=3760 GN=PRUPE_4G269100 PE=4 SV=1;>tr|M5WAL0|M5WAL0_PRUPE Uncharacterized protein OS=Prunus persica OX=3760 GN=PRUPE_ppa012070mg PE=4 SV=1;>tr|M5WHW5|M5WHW5_PRUPE Uncharacterized p	A0A251PRM2	31	31	K	AFSLFDKDGDGCITTKELGTVMRSLGQNPTE	45.011	31.473	EAFSLFDK(0.019)DGDGCITTK(0.981)ELGTVMR	EAFSLFDK(-17.24)DGDGCITTK(17.24)ELGTVMR	17	4	-0.087795	11116000
21.862	191	A0A251PRM2;M5WAL0;M5WHW5;M5WB00	95;130;95;95	>tr|A0A251PRM2|A0A251PRM2_PRUPE Uncharacterized protein OS=Prunus persica OX=3760 GN=PRUPE_4G269100 PE=4 SV=1;>tr|M5WAL0|M5WAL0_PRUPE Uncharacterized protein OS=Prunus persica OX=3760 GN=PRUPE_ppa012070mg PE=4 SV=1;>tr|M5WHW5|M5WHW5_PRUPE Uncharacterized p	A0A251PRM2	95	95	K	TDSEEELKEAFRVFDKDQNGFISAAELRHVM	40.237	40.237	VFDK(1)DQNGFISAAELR	VFDK(40.24)DQNGFISAAELR	4	3	-0.70858	1751000
21.862	191	A0A251PRM2;M5WAL0;M5WHW5	87;122;87	>tr|A0A251PRM2|A0A251PRM2_PRUPE Uncharacterized protein OS=Prunus persica OX=3760 GN=PRUPE_4G269100 PE=4 SV=1;>tr|M5WAL0|M5WAL0_PRUPE Uncharacterized protein OS=Prunus persica OX=3760 GN=PRUPE_ppa012070mg PE=4 SV=1;>tr|M5WHW5|M5WHW5_PRUPE Uncharacterized p	A0A251PRM2	87	87	K	LMARKMKDTDSEEELKEAFRVFDKDQNGFIS	51.875	51.875	DTDSEEELK(1)EAFR	DTDSEEELK(51.87)EAFR	9	3	0.247	1281300
25.636	236	A0A251PSN4;M5WHI9;M5X0T2;M5XHX4	16;16;16;16	>tr|A0A251PSN4|A0A251PSN4_PRUPE Uncharacterized protein OS=Prunus persica OX=3760 GN=PRUPE_4G287700 PE=3 SV=1;>tr|M5WHI9|M5WHI9_PRUPE Uncharacterized protein OS=Prunus persica OX=3760 GN=PRUPE_4G287700 PE=3 SV=1;>tr|M5X0T2|M5X0T2_PRUPE Uncharacterized prot	A0A251PSN4	16	16	K	MAVTFHDINSAVGLKKLDDYLLARSYITGYE	124.07	49.31	AVTFHDINSAVGLK(0.465)K(0.535)	AVTFHDINSAVGLK(-0.61)K(0.61)	15	2	0.29024	6820000
25.636	236	A0A251PSN4;M5WHI9;M5X0T2;M5XHX4	15;15;15;15	>tr|A0A251PSN4|A0A251PSN4_PRUPE Uncharacterized protein OS=Prunus persica OX=3760 GN=PRUPE_4G287700 PE=3 SV=1;>tr|M5WHI9|M5WHI9_PRUPE Uncharacterized protein OS=Prunus persica OX=3760 GN=PRUPE_4G287700 PE=3 SV=1;>tr|M5X0T2|M5X0T2_PRUPE Uncharacterized prot	A0A251PSN4	15	15	K	_MAVTFHDINSAVGLKKLDDYLLARSYITGY	124.07	124.07	AVTFHDINSAVGLK(0.5)K(0.5)	AVTFHDINSAVGLK(0)K(0)	14	3	0.35776	5249500
42.224	395	A0A251PTF6;A0A251PTI8;A0A251PTD2;A0A251PTD8;A0A251PTE2;A0A251PTF7	140;140;140;140;91;140	>tr|A0A251PTF6|A0A251PTF6_PRUPE Uncharacterized protein OS=Prunus persica OX=3760 GN=PRUPE_3G012200 PE=4 SV=1;>tr|A0A251PTI8|A0A251PTI8_PRUPE Uncharacterized protein OS=Prunus persica OX=3760 GN=PRUPE_3G012800 PE=4 SV=1;>tr|A0A251PTD2|A0A251PTD2_PRUPE Unch	A0A251PTF6	140	140	K	AICHGLLVLAPAGAVKGRKCTAVSTMKPGLV	36.856	36.856	KPIAAICHGLLVLAPAGAVK(1)GR	K(-36.84)PIAAICHGLLVLAPAGAVK(36.84)GR	20	3	0.5206
95.746	842	A0A251PTF8;M5WU88;A0A251PTQ2;A0A251PTK7	786;786;770;770	>tr|A0A251PTF8|A0A251PTF8_PRUPE Sucrose synthase OS=Prunus persica OX=3760 GN=PRUPE_3G014100 PE=3 SV=1;>tr|M5WU88|M5WU88_PRUPE Sucrose synthase OS=Prunus persica OX=3760 GN=Sus5 PE=2 SV=1;>tr|A0A251PTQ2|A0A251PTQ2_PRUPE Sucrose synthase OS=Prunus persica O	A0A251PTF8	786	786	K	TYTFWRQLNKEQKQAKQRYIQMFFNLQYRNL	57.293	57.293	QLNKEQK(1)QAK(1)	QLNK(-44.12)EQK(44.12)QAK(48.1)	10	2	2.6595
95.746	842	A0A251PTF8;M5WU88;A0A251PTQ2;A0A251PTK7	783;783;767;767	>tr|A0A251PTF8|A0A251PTF8_PRUPE Sucrose synthase OS=Prunus persica OX=3760 GN=PRUPE_3G014100 PE=3 SV=1;>tr|M5WU88|M5WU88_PRUPE Sucrose synthase OS=Prunus persica OX=3760 GN=Sus5 PE=2 SV=1;>tr|A0A251PTQ2|A0A251PTQ2_PRUPE Sucrose synthase OS=Prunus persica O	A0A251PTF8	783	783	K	MGSTYTFWRQLNKEQKQAKQRYIQMFFNLQY	57.293	57.293	QLNKEQK(1)QAK(1)	QLNK(-44.12)EQK(44.12)QAK(48.1)	7	2	2.6595
49.062	441	A0A251Q011;M4QEJ5	6;6	>tr|A0A251Q011|A0A251Q011_PRUPE Mannose-6-phosphate isomerase OS=Prunus persica OX=3760 GN=PRUPE_3G142100 PE=3 SV=1;>tr|M4QEJ5|M4QEJ5_PRUPE Mannose-6-phosphate isomerase OS=Prunus persica OX=3760 GN=PMI PE=2 SV=1	A0A251Q011	6	6	K	__________MESIGKSMKHHNQRSIRLQRL	35.224	35.224	MESIGK(0.866)SMK(0.134)	MESIGK(8.11)SMK(-8.11)	6	2	-0.63496
153.85	1376	A0A251Q283;M5WX95	967;932	>tr|A0A251Q283|A0A251Q283_PRUPE Uncharacterized protein OS=Prunus persica OX=3760 GN=PRUPE_3G186800 PE=4 SV=1;>tr|M5WX95|M5WX95_PRUPE Uncharacterized protein OS=Prunus persica OX=3760 GN=PRUPE_ppa000287mg PE=4 SV=1	A0A251Q283	967	967	K	DLHSSAEARVAEAETKLQEAIQRFSQRDLEA	136.24	115.57	VAEAETK(1)LQEAIQR	VAEAETK(115.57)LQEAIQR	7	3	-0.38086	24280000
153.85	1376	A0A251Q283;M5WX95	1023;988	>tr|A0A251Q283|A0A251Q283_PRUPE Uncharacterized protein OS=Prunus persica OX=3760 GN=PRUPE_3G186800 PE=4 SV=1;>tr|M5WX95|M5WX95_PRUPE Uncharacterized protein OS=Prunus persica OX=3760 GN=PRUPE_ppa000287mg PE=4 SV=1	A0A251Q283	1023	1023	K	SVSETRKAELEETLLKLKHLESIVEELQTKL	41.218	41.218	KAELEETLLK(0.816)LK(0.184)	K(-38.44)AELEETLLK(6.47)LK(-6.47)	10	3	1.1867	1817300
153.85	1376	A0A251Q283;M5WX95	676;641	>tr|A0A251Q283|A0A251Q283_PRUPE Uncharacterized protein OS=Prunus persica OX=3760 GN=PRUPE_3G186800 PE=4 SV=1;>tr|M5WX95|M5WX95_PRUPE Uncharacterized protein OS=Prunus persica OX=3760 GN=PRUPE_ppa000287mg PE=4 SV=1	A0A251Q283	676	676	K	KKCLDAEADSKNYSNKISELSSELEAFQART	45.608	45.608	NYSNK(1)ISELSSELEAFQAR	NYSNK(45.61)ISELSSELEAFQAR	5	3	-0.7371	2412400
39.102	357	A0A251Q2B9;A0A251Q169;M5WSY2	106;106;106	>tr|A0A251Q2B9|A0A251Q2B9_PRUPE Uncharacterized protein OS=Prunus persica OX=3760 GN=PRUPE_3G166500 PE=3 SV=1;>tr|A0A251Q169|A0A251Q169_PRUPE Glutamine synthetase OS=Prunus persica OX=3760 GN=PRUPE_3G166500 PE=3 SV=1;>tr|M5WSY2|M5WSY2_PRUPE Glutamine synth	A0A251Q2B9	106	106	K	ICDAYTPAGEPIPTNKRAAAAKIFSHPDVVA	72.771	72.771	GNNILVICDAYTPAGEPIPTNK(1)R	GNNILVICDAYTPAGEPIPTNK(72.77)R	22	3	-0.23614	8641200
39.102	357	A0A251Q2B9;A0A251Q169;M5WSY2	49;49;49	>tr|A0A251Q2B9|A0A251Q2B9_PRUPE Uncharacterized protein OS=Prunus persica OX=3760 GN=PRUPE_3G166500 PE=3 SV=1;>tr|A0A251Q169|A0A251Q169_PRUPE Glutamine synthetase OS=Prunus persica OX=3760 GN=PRUPE_3G166500 PE=3 SV=1;>tr|M5WSY2|M5WSY2_PRUPE Glutamine synth	A0A251Q2B9	49	49	K	RSKARTLPGPVSDPSKLPKWNYDGSSTGQAP	48.704	48.704	TLPGPVSDPSK(0.867)LPK(0.133)	TLPGPVSDPSK(8.15)LPK(-8.15)	11	2	0.47318	3324300
16.431	145	A0A251Q365	104	>tr|A0A251Q365|A0A251Q365_PRUPE Uncharacterized protein OS=Prunus persica OX=3760 GN=PRUPE_3G206200 PE=3 SV=1	A0A251Q365	104	104	K	ADVILKYMPDEARLLKAYGELPENTRLNEGI	136.51	109.15	LLK(1)AYGELPENTR	LLK(109.15)AYGELPENTR	3	3	-0.76596	31838000
50.222	443	A0A251Q5J9;M5WTW0	241;29	>tr|A0A251Q5J9|A0A251Q5J9_PRUPE Uncharacterized protein OS=Prunus persica OX=3760 GN=PRUPE_3G257800 PE=4 SV=1;>tr|M5WTW0|M5WTW0_PRUPE Uncharacterized protein OS=Prunus persica OX=3760 GN=PRUPE_ppa010903mg PE=4 SV=1	A0A251Q5J9	241	241	K	ARFGQNVNKSRVLPTKCDDLGRDQREMIGKL	56.225	51.875	VLPTK(1)CDDLGRDQR	VLPTK(51.87)CDDLGRDQR	5	3	0.49411	5811600
50.222	443	A0A251Q5J9;M5WTW0	221;9	>tr|A0A251Q5J9|A0A251Q5J9_PRUPE Uncharacterized protein OS=Prunus persica OX=3760 GN=PRUPE_3G257800 PE=4 SV=1;>tr|M5WTW0|M5WTW0_PRUPE Uncharacterized protein OS=Prunus persica OX=3760 GN=PRUPE_ppa010903mg PE=4 SV=1	A0A251Q5J9	221	221	K	EFIDGVVMKRHGLSLKAVKNARFGQNVNKSR	83.206	83.206	HGLSLK(0.999)AVK(0.001)	HGLSLK(31.86)AVK(-31.86)	6	3	0.11791	2811400
47.101	428	A0A251Q7E0;M5X5H7	92;27	>tr|A0A251Q7E0|A0A251Q7E0_PRUPE Uncharacterized protein OS=Prunus persica OX=3760 GN=PRUPE_3G292400 PE=4 SV=1;>tr|M5X5H7|M5X5H7_PRUPE Uncharacterized protein OS=Prunus persica OX=3760 GN=PRUPE_3G292400 PE=4 SV=1	A0A251Q7E0	92	92	K	EDEKYGFQRSEMYETKLAGTVDAYDRHVFLC	41.871	41.871	SEMYETK(1)LAGTVDAYDR	SEMYETK(41.87)LAGTVDAYDR	7	3	0.93529	1873300
29.335	258	A0A251Q862;M5WV76;M5WWT8	27;27;10	>tr|A0A251Q862|A0A251Q862_PRUPE Uncharacterized protein OS=Prunus persica OX=3760 GN=PRUPE_3G309200 PE=4 SV=1;>tr|M5WV76|M5WV76_PRUPE Uncharacterized protein OS=Prunus persica OX=3760 GN=PRUPE_5G147500 PE=4 SV=1;>tr|M5WWT8|M5WWT8_PRUPE Uncharacterized prot	A0A251Q862	27	27	K	AAKKKTEKVVNPLFEKRPKQFGIGGALPPKR	83.783	83.783	VVNPLFEK(1)R	VVNPLFEK(83.78)R	8	3	0.54002	3031600
105.91	936	A0A251Q8J4;A0A251Q5E8;M5WWS6;M5WWA8;M5WYF4;A0A251Q5A1;M5X9B0;A0A251Q505;M5WYP9	733;686;672;684;661;661;679;679;614	>tr|A0A251Q8J4|A0A251Q8J4_PRUPE Uncharacterized protein OS=Prunus persica OX=3760 GN=PRUPE_3G251400 PE=4 SV=1;>tr|A0A251Q5E8|A0A251Q5E8_PRUPE Uncharacterized protein OS=Prunus persica OX=3760 GN=PRUPE_3G251100 PE=4 SV=1;>tr|M5WWS6|M5WWS6_PRUPE Uncharacteri	A0A251Q8J4	733	733	K	IIHRDVKSTNILLDEKWVAKVSDFGLSKMGT	53.001	53.001	STNILLDEK(0.994)WVAK(0.006)	STNILLDEK(22)WVAK(-22)	9	2	0.47897	1623500
31.983	286	A0A251QFM6;M5X3H1	207;174	>tr|A0A251QFM6|A0A251QFM6_PRUPE Uncharacterized protein OS=Prunus persica OX=3760 GN=PRUPE_2G114400 PE=4 SV=1;>tr|M5X3H1|M5X3H1_PRUPE Uncharacterized protein OS=Prunus persica OX=3760 GN=PRUPE_ppa010334mg PE=4 SV=1	A0A251QFM6	207	207	K	GVECTRAKPFPDPYLKALETLQVSHKHAFIF	167.05	167.05	AKPFPDPYLK(1)ALETLQVSHK	AK(-80.87)PFPDPYLK(80.87)ALETLQVSHK(-118.22)	10	3	0.11034	87514000
55.06	501	A0A251QGC1;M5X249	233;169	>tr|A0A251QGC1|A0A251QGC1_PRUPE Uncharacterized protein OS=Prunus persica OX=3760 GN=PRUPE_2G156600 PE=4 SV=1;>tr|M5X249|M5X249_PRUPE Uncharacterized protein OS=Prunus persica OX=3760 GN=PRUPE_ppa009690mg PE=4 SV=1	A0A251QGC1	233	233	K	QDDDDDFDRALSLSLKTAEQEKAIREEKRKD	52.555	52.555	ALSLSLK(0.98)TAEQEK(0.02)	ALSLSLK(16.82)TAEQEK(-16.82)	7	2	0.22251
52.391	509	A0A251QI71	318	>tr|A0A251QI71|A0A251QI71_PRUPE Uncharacterized protein OS=Prunus persica OX=3760 GN=PRUPE_2G193900 PE=4 SV=1	A0A251QI71	318	318	K	RIPMEAEQKTVLVQQKTIDHPKSRDLRESLK	116.01	92.856	TVLVQQK(1)TIDHPK	TVLVQQK(34.18)TIDHPK(-34.18)	7	3	0.073522	12988000
52.391	509	A0A251QI71	311	>tr|A0A251QI71|A0A251QI71_PRUPE Uncharacterized protein OS=Prunus persica OX=3760 GN=PRUPE_2G193900 PE=4 SV=1	A0A251QI71	311	311	K	SDQTEQPRIPMEAEQKTVLVQQKTIDHPKSR	62.042	62.042	IPMEAEQK(1)TVLVQQK	IPMEAEQK(58.21)TVLVQQK(-58.21)	8	3	-0.51685	10389000
34.712	315	A0A251QL49	257	>tr|A0A251QL49|A0A251QL49_PRUPE Uncharacterized protein OS=Prunus persica OX=3760 GN=PRUPE_2G246600 PE=4 SV=1	A0A251QL49	257	257	K	PGGPSAPLDYSNYDQKPKSGKMGLGTGLAVG	36.202	36.202	QAGYSGPGGPGGPGGPSAPLDYSNYDQK(0.803)PK(0.197)	QAGYSGPGGPGGPGGPSAPLDYSNYDQK(6.1)PK(-6.1)	28	3	-0.27068	6600100
20.361	179	A0A251QMY1;M5X1L0	65;7	>tr|A0A251QMY1|A0A251QMY1_PRUPE Uncharacterized protein OS=Prunus persica OX=3760 GN=PRUPE_2G281000 PE=3 SV=1;>tr|M5X1L0|M5X1L0_PRUPE Uncharacterized protein OS=Prunus persica OX=3760 GN=PRUPE_ppa013457mg PE=3 SV=1	A0A251QMY1	65	65	K	SERVAWLKKMAYAAMKPSKAGLEEQEQIHKI	230.29	176.81	AYAAMK(1)PSK(1)AGLEEQEQIHK	AYAAMK(151.91)PSK(121.48)AGLEEQEQIHK(-121.48)	6	4	-0.041226	668130000
20.361	179	A0A251QMY1;M5X1L0	68;10	>tr|A0A251QMY1|A0A251QMY1_PRUPE Uncharacterized protein OS=Prunus persica OX=3760 GN=PRUPE_2G281000 PE=3 SV=1;>tr|M5X1L0|M5X1L0_PRUPE Uncharacterized protein OS=Prunus persica OX=3760 GN=PRUPE_ppa013457mg PE=3 SV=1	A0A251QMY1	68	68	K	VAWLKKMAYAAMKPSKAGLEEQEQIHKIRIT	202.5	176.81	AYAAMK(1)PSK(1)AGLEEQEQIHK	AYAAMK(151.91)PSK(121.48)AGLEEQEQIHK(-121.48)	9	4	-0.041226	1844500000
18.405	159	A0A251QPT0	51	>tr|A0A251QPT0|A0A251QPT0_PRUPE Uncharacterized protein OS=Prunus persica OX=3760 GN=PRUPE_2G322300 PE=4 SV=1	A0A251QPT0	51	51	K	QQHFVVSLPIPKKETKMAVTKQVPEVEEEKL	41.448	41.448	K(1)ETK(1)MAVTK	K(41.45)ETK(41.45)MAVTK(-41.45)	4	3	0.00068662	181530000
18.405	159	A0A251QPT0	48	>tr|A0A251QPT0|A0A251QPT0_PRUPE Uncharacterized protein OS=Prunus persica OX=3760 GN=PRUPE_2G322300 PE=4 SV=1	A0A251QPT0	48	48	K	HTLQQHFVVSLPIPKKETKMAVTKQVPEVEE	41.448	41.448	K(1)ETK(1)MAVTK	K(41.45)ETK(41.45)MAVTK(-41.45)	1	3	0.00068662	181530000
46.406	411	A0A251QQW4;A0A251QRZ3;M5XD59	184;184;184	>tr|A0A251QQW4|A0A251QQW4_PRUPE Uncharacterized protein OS=Prunus persica OX=3760 GN=PRUPE_1G010500 PE=4 SV=1;>tr|A0A251QRZ3|A0A251QRZ3_PRUPE Uncharacterized protein OS=Prunus persica OX=3760 GN=PRUPE_1G010500 PE=4 SV=1;>tr|M5XD59|M5XD59_PRUPE Uncharacteri	A0A251QQW4	184	184	K	VEAPKPSLTPEQLKAKQQELREKARKKKEEE	54.598	54.598	VEAPKPSLTPEQLK(0.432)AK(0.568)	VEAPK(-44.32)PSLTPEQLK(-1.19)AK(1.19)	16	3	0.49013	3685700
63.89	572	A0A251QT20;M5XYD6;A0A251QU79;M5XEB3	122;103;122;103	>tr|A0A251QT20|A0A251QT20_PRUPE Purple acid phosphatase OS=Prunus persica OX=3760 GN=PRUPE_1G061000 PE=3 SV=1;>tr|M5XYD6|M5XYD6_PRUPE Purple acid phosphatase OS=Prunus persica OX=3760 GN=PRUPE_ppa003722mg PE=3 SV=1;>tr|A0A251QU79|A0A251QU79_PRUPE Purple ac	A0A251QT20	122	122	K	SEVRYGKESGKYESVKKGVSVVYSQLYPFEG	61.161	61.161	ESGK(0.446)YESVK(0.446)K(0.108)	ESGK(0)YESVK(0)K(-6.18)	9	2	-0.0023356
63.89	572	A0A251QT20;M5XYD6;A0A251QU79;M5XEB3	117;98;117;98	>tr|A0A251QT20|A0A251QT20_PRUPE Purple acid phosphatase OS=Prunus persica OX=3760 GN=PRUPE_1G061000 PE=3 SV=1;>tr|M5XYD6|M5XYD6_PRUPE Purple acid phosphatase OS=Prunus persica OX=3760 GN=PRUPE_ppa003722mg PE=3 SV=1;>tr|A0A251QU79|A0A251QU79_PRUPE Purple ac	A0A251QT20	117	117	K	PSKVGSEVRYGKESGKYESVKKGVSVVYSQL	61.161	61.161	ESGK(0.446)YESVK(0.446)K(0.108)	ESGK(0)YESVK(0)K(-6.18)	4	2	-0.0023356
26.714	241	A0A251QUE8;M5Y5A7	54;54	>tr|A0A251QUE8|A0A251QUE8_PRUPE Uncharacterized protein OS=Prunus persica OX=3760 GN=PRUPE_1G086000 PE=4 SV=1;>tr|M5Y5A7|M5Y5A7_PRUPE Uncharacterized protein OS=Prunus persica OX=3760 GN=PRUPE_ppa011748mg PE=4 SV=1	A0A251QUE8	54	54	K	ILARYNKTFDWSLKAKMMGKKAIEAARVFVE	80.239	80.239	TFDWSLK(0.357)AK(0.643)	TFDWSLK(-2.56)AK(2.56)	9	2	1.047	876080
44.681	403	A0A251QZQ3;M5XBG7	114;74	>tr|A0A251QZQ3|A0A251QZQ3_PRUPE Uncharacterized protein OS=Prunus persica OX=3760 GN=PRUPE_1G189000 PE=3 SV=1;>tr|M5XBG7|M5XBG7_PRUPE Uncharacterized protein OS=Prunus persica OX=3760 GN=PRUPE_1G189000 PE=3 SV=1	A0A251QZQ3	114	114	K	LSLEELKEKTDNFGSKSLIGEGSYGRVYYAS	41.412	34.094	TDNFGSK(1)SLIGEGSYGR	TDNFGSK(34.09)SLIGEGSYGR	7	3	-0.1028
32.179	281	A0A251R500	15	>tr|A0A251R500|A0A251R500_PRUPE Uncharacterized protein OS=Prunus persica OX=3760 GN=PRUPE_1G293300 PE=4 SV=1	A0A251R500	15	15	K	_MLKLQRLSLRMMALKPQRLHNIAETTSQSV	36.693	36.693	LSLRMMALK(1)	LSLRMMALK(36.69)	9	2	0.46116	1173800
114.71	1026	A0A251R5G9;M5Y2N7;A0A251R5G8	147;157;147	>tr|A0A251R5G9|A0A251R5G9_PRUPE Uncharacterized protein OS=Prunus persica OX=3760 GN=PRUPE_1G304200 PE=4 SV=1;>tr|M5Y2N7|M5Y2N7_PRUPE Uncharacterized protein OS=Prunus persica OX=3760 GN=PRUPE_ppa000786mg PE=4 SV=1;>tr|A0A251R5G8|A0A251R5G8_PRUPE Uncharact	A0A251R5G9	147	147	K	MANNASELERLRNLVKELEEREVKLEGELLE	81.338	81.338	NLVK(1)ELEER	NLVK(81.34)ELEER	4	2	-0.46514	3600800
17.515	156	A0A251R6U3;M5Y6L3	71;42	>tr|A0A251R6U3|A0A251R6U3_PRUPE Uncharacterized protein OS=Prunus persica OX=3760 GN=PRUPE_1G329000 PE=4 SV=1;>tr|M5Y6L3|M5Y6L3_PRUPE Uncharacterized protein (Fragment) OS=Prunus persica OX=3760 GN=PRUPE_ppa023240mg PE=4 SV=1	A0A251R6U3	71	71	K	VVYWNYFHDGKAKVSKQLIEAIDAEKNLITF	121.76	121.76	VSK(1)QLIEAIDAEK	VSK(120.18)QLIEAIDAEK(-120.18)	3	2	0.32324	8167100
73.582	629	A0A251R7M2;M5XQ54	141;80	>tr|A0A251R7M2|A0A251R7M2_PRUPE Uncharacterized protein OS=Prunus persica OX=3760 GN=PRUPE_1G345300 PE=4 SV=1;>tr|M5XQ54|M5XQ54_PRUPE Uncharacterized protein OS=Prunus persica OX=3760 GN=PRUPE_ppa003520mg PE=4 SV=1	A0A251R7M2	141	141	K	NVQKVVKRLKERNPSKDGLVCTARKPWIAVG	53.252	53.252	NPSK(1)DGLVCTAR	NPSK(53.25)DGLVCTAR	4	2	4.37
63.495	580	A0A251R8I1;M5XC09;A0A251R8J3	258;258;258	>tr|A0A251R8I1|A0A251R8I1_PRUPE Uncharacterized protein OS=Prunus persica OX=3760 GN=PRUPE_1G362200 PE=4 SV=1;>tr|M5XC09|M5XC09_PRUPE Uncharacterized protein OS=Prunus persica OX=3760 GN=PRUPE_1G362200 PE=4 SV=1;>tr|A0A251R8J3|A0A251R8J3_PRUPE Uncharacteri	A0A251R8I1	258	258	K	SLFDDYGRSISFPSGKNSSVSSGKIVRAVPK	46.964	46.964	SISFPSGK(0.862)NSSVSSGK(0.138)	SISFPSGK(7.96)NSSVSSGK(-7.96)	8	2	0.84007	1149000
112.57	1026	A0A251RAC5;M5XXS5	904;838	>tr|A0A251RAC5|A0A251RAC5_PRUPE Alanine--tRNA ligase OS=Prunus persica OX=3760 GN=PRUPE_1G345900 PE=3 SV=1;>tr|M5XXS5|M5XXS5_PRUPE Alanine--tRNA ligase OS=Prunus persica OX=3760 GN=PRUPE_ppa000923mg PE=3 SV=1	A0A251RAC5	904	904	K	KAQKIIAEQNMQNAVKVATEMAEVAASDGKA	36.256	36.256	IIAEQNMQNAVK(0.998)VATEMAEVAASDGK(0.002)	IIAEQNMQNAVK(26.8)VATEMAEVAASDGK(-26.8)	12	3	0.2175	2716100
105.07	954	A0A251RDK4;Q9M461;M5XKV6;M5XKS4;M5WXE9;A0A251PXV5	916;916;905;917;916;910	>tr|A0A251RDK4|A0A251RDK4_PRUPE Plasma membrane ATPase OS=Prunus persica OX=3760 GN=PRUPE_1G460700 PE=3 SV=1;>tr|Q9M461|Q9M461_PRUPE Plasma membrane ATPase OS=Prunus persica OX=3760 GN=PPA2 PE=2 SV=1;>tr|M5XKV6|M5XKV6_PRUPE Plasma membrane ATPase OS=Prunus	A0A251RDK4	916	916	K	EKNSYRELSEIAEQAKRRAEVARLRELHTLK	80.979	80.979	ELSEIAEQAK(1)R	ELSEIAEQAK(80.98)R	10	2	0.11247	2268600
105.07	954	A0A251RDK4;Q9M461;M5XKV6	441;441;430	>tr|A0A251RDK4|A0A251RDK4_PRUPE Plasma membrane ATPase OS=Prunus persica OX=3760 GN=PRUPE_1G460700 PE=3 SV=1;>tr|Q9M461|Q9M461_PRUPE Plasma membrane ATPase OS=Prunus persica OX=3760 GN=PPA2 PE=2 SV=1;>tr|M5XKV6|M5XKV6_PRUPE Plasma membrane ATPase OS=Prunus	A0A251RDK4	441	441	K	ASKGAPEQILALCNCKEDFKKRVHAVIDKFA	76.151	76.151	GAPEQILALCNCK(0.997)EDFK(0.003)	GAPEQILALCNCK(25)EDFK(-25)	13	3	-0.19409	6564200
105.07	954	A0A251RDK4;Q9M461;M5XKV6;M5XKS4;M5WXE9;A0A251PXV5	939;939;928;940;939;933	>tr|A0A251RDK4|A0A251RDK4_PRUPE Plasma membrane ATPase OS=Prunus persica OX=3760 GN=PRUPE_1G460700 PE=3 SV=1;>tr|Q9M461|Q9M461_PRUPE Plasma membrane ATPase OS=Prunus persica OX=3760 GN=PPA2 PE=2 SV=1;>tr|M5XKV6|M5XKV6_PRUPE Plasma membrane ATPase OS=Prunus	A0A251RDK4	939	939	K	LRELHTLKGHVESVVKLKGLDIDTIQQHYTV	78.655	66.299	GHVESVVK(0.91)LK(0.09)	GHVESVVK(10.04)LK(-10.04)	8	3	0.40624	2961300
105.07	954	A0A251RDK4;Q9M461;A0A251P7Y0;M5WEG7	356;356;353;353	>tr|A0A251RDK4|A0A251RDK4_PRUPE Plasma membrane ATPase OS=Prunus persica OX=3760 GN=PRUPE_1G460700 PE=3 SV=1;>tr|Q9M461|Q9M461_PRUPE Plasma membrane ATPase OS=Prunus persica OX=3760 GN=PPA2 PE=2 SV=1;>tr|A0A251P7Y0|A0A251P7Y0_PRUPE Plasma membrane ATPase O	A0A251RDK4	356	356	K	LNKLSVDRNLIEVFAKGVEKEHVMLLAARAS	89.013	89.013	NLIEVFAK(0.822)GVEK(0.178)	NLIEVFAK(6.65)GVEK(-6.65)	8	2	0.41008	3943000
105.07	954	A0A251RDK4;Q9M461;M5XKV6	32;32;32	>tr|A0A251RDK4|A0A251RDK4_PRUPE Plasma membrane ATPase OS=Prunus persica OX=3760 GN=PRUPE_1G460700 PE=3 SV=1;>tr|Q9M461|Q9M461_PRUPE Plasma membrane ATPase OS=Prunus persica OX=3760 GN=PPA2 PE=2 SV=1;>tr|M5XKV6|M5XKV6_PRUPE Plasma membrane ATPase OS=Prunus	A0A251RDK4	32	32	K	VDLERIPIEEVFEQLKCTREGLTGDEGANRL	103.85	65.805	IPIEEVFEQLK(1)CTR	IPIEEVFEQLK(65.81)CTR	11	2	-0.6405	8107000
71.687	661	A0A251REC3;M5XLD9	356;356	>tr|A0A251REC3|A0A251REC3_PRUPE Uncharacterized protein OS=Prunus persica OX=3760 GN=PRUPE_1G481500 PE=4 SV=1;>tr|M5XLD9|M5XLD9_PRUPE Uncharacterized protein OS=Prunus persica OX=3760 GN=PRUPE_1G481500 PE=4 SV=1	A0A251REC3	356	356	K	LARSSEYPEVQRIGTKLLDTLEEFVRDRSKG	154.47	154.47	IGTK(1)LLDTLEEFVR	IGTK(154.47)LLDTLEEFVR	4	3	0.27072	9276600
53.587	491	A0A251RFC2;A0A251RFF5	15;15	>tr|A0A251RFC2|A0A251RFC2_PRUPE Aldehyde dehydrogenase OS=Prunus persica OX=3760 GN=PRUPE_1G493800 PE=3 SV=1;>tr|A0A251RFF5|A0A251RFF5_PRUPE Aldehyde dehydrogenase OS=Prunus persica OX=3760 GN=PRUPE_1G493800 PE=3 SV=1	A0A251RFC2	15	15	K	_MASTVEEQKVHFDSKDALTMVEELRGSYGS	138.35	61.732	VHFDSK(1)DALTMVEELR	VHFDSK(61.73)DALTMVEELR	6	2	0.66043	23265000
53.587	491	A0A251RFC2;A0A251RFF5	9;9	>tr|A0A251RFC2|A0A251RFC2_PRUPE Aldehyde dehydrogenase OS=Prunus persica OX=3760 GN=PRUPE_1G493800 PE=3 SV=1;>tr|A0A251RFF5|A0A251RFF5_PRUPE Aldehyde dehydrogenase OS=Prunus persica OX=3760 GN=PRUPE_1G493800 PE=3 SV=1	A0A251RFC2	9	9	K	_______MASTVEEQKVHFDSKDALTMVEEL	104.17	104.17	ASTVEEQK(1)VHFDSK	ASTVEEQK(54.86)VHFDSK(-54.86)	8	3	0.37737	40654000
34.821	310	A5JUQ9;A0A251MV01;Q8S4T8	238;237;181	>tr|A5JUQ9|A5JUQ9_PRUPE Sorbitol-6-phosphate dehydrogenase OS=Prunus persica OX=3760 GN=PRUPE_8G083400 PE=2 SV=2;>tr|A0A251MV01|A0A251MV01_PRUPE Uncharacterized protein OS=Prunus persica OX=3760 GN=PRUPE_8G083400 PE=4 SV=1;>tr|Q8S4T8|Q8S4T8_PRUPE NADP depe	A5JUQ9	238	238	K	GSISPLEDPVLIGLAKKYQKSVAQIALRWNI	76.85	76.85	AFGSISPLEDPVLIGLAK(0.5)K(0.5)	AFGSISPLEDPVLIGLAK(0)K(0)	18	2	-0.15029	2736200
34.821	310	A5JUQ9;A0A251MV01;Q8S4T8	239;238;182	>tr|A5JUQ9|A5JUQ9_PRUPE Sorbitol-6-phosphate dehydrogenase OS=Prunus persica OX=3760 GN=PRUPE_8G083400 PE=2 SV=2;>tr|A0A251MV01|A0A251MV01_PRUPE Uncharacterized protein OS=Prunus persica OX=3760 GN=PRUPE_8G083400 PE=4 SV=1;>tr|Q8S4T8|Q8S4T8_PRUPE NADP depe	A5JUQ9	239	239	K	SISPLEDPVLIGLAKKYQKSVAQIALRWNIE	142.01	142.01	AFGSISPLEDPVLIGLAK(0.443)K(0.557)	AFGSISPLEDPVLIGLAK(-1)K(1)	19	3	-0.17943	21480000
34.821	310	A5JUQ9;A0A251MV01	36;36	>tr|A5JUQ9|A5JUQ9_PRUPE Sorbitol-6-phosphate dehydrogenase OS=Prunus persica OX=3760 GN=PRUPE_8G083400 PE=2 SV=2;>tr|A0A251MV01|A0A251MV01_PRUPE Uncharacterized protein OS=Prunus persica OX=3760 GN=PRUPE_8G083400 PE=4 SV=1	A5JUQ9	36	36	K	RLEKEELRSAILNAIKLGYRHFDAAAHYKTE	175.15	48.004	SAILNAIK(1)LGYR	SAILNAIK(48)LGYR	8	2	-0.29095	45167000
42.584	376	B6ZL92	356	>tr|B6ZL92|B6ZL92_PRUPE GDP-D-mannose-3',5'-epimerase OS=Prunus persica OX=3760 GN=GME PE=2 SV=1	B6ZL92	356	356	K	KEKAQGTDLSNYGSSKVVGTQAPVQLGSLRA	62.237	62.237	AQGTDLSNYGSSK(1)VVGTQAPVQLGSLR	AQGTDLSNYGSSK(62.24)VVGTQAPVQLGSLR	13	3	0.36679	7373200
42.584	376	B6ZL92	315	>tr|B6ZL92|B6ZL92_PRUPE GDP-D-mannose-3',5'-epimerase OS=Prunus persica OX=3760 GN=GME PE=2 SV=1	B6ZL92	315	315	K	EGVRGRNSDNTLIKEKLGWAPTMRLKDGLRI	90.685	85.355	EK(1)LGWAPTMR	EK(85.35)LGWAPTMR	2	3	-0.092771	27630000
42.584	376	B6ZL92	189	>tr|B6ZL92|B6ZL92_PRUPE GDP-D-mannose-3',5'-epimerase OS=Prunus persica OX=3760 GN=GME PE=2 SV=1	B6ZL92	189	189	K	GLEKLATEELCKHYTKDFGIECRIGRFHNIY	110.86	110.86	HYTK(1)DFGIECR	HYTK(110.86)DFGIECR	4	2	0.15763	11949000
42.584	376	B6ZL92	290	>tr|B6ZL92|B6ZL92_PRUPE GDP-D-mannose-3',5'-epimerase OS=Prunus persica OX=3760 GN=GME PE=2 SV=1	B6ZL92	290	290	K	SMNEMAEIVLSFEDKKLPIQHIPGPEGVRGR	125.61	52.265	K(1)LPIQHIPGPEGVR	K(52.27)LPIQHIPGPEGVR	1	2	-0.12591	21661000
52.655	475	E3W0K1;Q71TW3;T2D3I4;Q95B25;Q95B26;A0A0D4BNQ9;A0A0D4BPG4;D3K3V9;D3W541;R4I6V4;G9DMZ2;G9DMZ6;G9DMZ8;J7EPF9;A0A0C5BIN0;T1QAU8;J7QVP2	183;173;165;173;173;60;60;176;176;178;162;162;162;179;177;174;159	>tr|E3W0K1|E3W0K1_PRUPE Ribulose bisphosphate carboxylase large chain OS=Prunus persica OX=3760 GN=rbcL PE=3 SV=1;>tr|Q71TW3|Q71TW3_PRUPE Ribulose bisphosphate carboxylase large chain (Fragment) OS=Prunus persica OX=3760 GN=rbcL PE=3 SV=1;>tr|T2D3I4|T2D3I4	E3W0K1;J7QVP2	183;159	183	K	PLLGCTIKPKLGLSAKNYGRAVYECLRGGLD	103.7	90.629	LGLSAK(1)NYGR	LGLSAK(90.63)NYGR	6	3	0.4216	11060000
52.655	475	E3W0K1;Q71TW3;T2D3I4;Q95B25;Q95B26;D3K3V9;D3W541;R4I6V4;G9DMZ2;G9DMZ6;G9DMZ8;J7EPF9;A0A0C5BIN0;T1QAU8;A0A251N629	32;22;14;22;22;25;25;27;11;11;11;28;26;23;39	>tr|E3W0K1|E3W0K1_PRUPE Ribulose bisphosphate carboxylase large chain OS=Prunus persica OX=3760 GN=rbcL PE=3 SV=1;>tr|Q71TW3|Q71TW3_PRUPE Ribulose bisphosphate carboxylase large chain (Fragment) OS=Prunus persica OX=3760 GN=rbcL PE=3 SV=1;>tr|T2D3I4|T2D3I4	E3W0K1	32	32	K	VKDYKLTYYTPDYETKDTDILAAFRVTPQPG	38.417	38.417	LTYYTPDYETK(1)DTDILAAFR	LTYYTPDYETK(38.42)DTDILAAFR	11	3	-0.28069	3270200
42.752	391	H6SV46;A0A1R3L4Z5;M5VGJ1	320;274;262	>tr|H6SV46|H6SV46_PRUPE Chalcone synthase OS=Prunus persica OX=3760 GN=CHS PE=2 SV=1;>tr|A0A1R3L4Z5|A0A1R3L4Z5_PRUPE Uncharacterized protein (Fragment) OS=Prunus persica OX=3760 GN=PRUPE_I005800 PE=3 SV=1;>tr|M5VGJ1|M5VGJ1_PRUPE Uncharacterized protein OS=	H6SV46	320	320	K	GGPAILDQVESKLALKPEKLEATRHILSEYG	64.121	64.121	LALK(0.999)PEK(0.001)LEATR	LALK(28.44)PEK(-28.44)LEATR	4	3	0.1149	6586900
94.087	843	I3UIH9;A0A251PKB1;M5WQE7;M5X7E9;A0A251PLQ8	618;618;587;587;459	>tr|I3UIH9|I3UIH9_PRUPE Translation elongation factor 2 OS=Prunus persica OX=3760 GN=TEF2 PE=2 SV=1;>tr|A0A251PKB1|A0A251PKB1_PRUPE Uncharacterized protein OS=Prunus persica OX=3760 GN=PRUPE_4G138900 PE=4 SV=1;>tr|M5WQE7|M5WQE7_PRUPE Uncharacterized protei	I3UIH9	618	618	K	DDGRIGPRDDPKIRSKILAEEFGWDKDLAKK	101.05	101.05	SK(1)ILAEEFGWDKDLAK	SK(89.94)ILAEEFGWDK(-89.94)DLAK(-101.04)	2	3	0.32849	15209000
30.898	290	J9QVB8;A5A8K8;A0A251QLG3;A0A251QL57;M5WMX4	9;9;9;9;9	>tr|J9QVB8|J9QVB8_PRUPE Aquaporin PIP1-1 OS=Prunus persica OX=3760 GN=PIP1-1 PE=2 SV=1;>tr|A5A8K8|A5A8K8_PRUPE Aquaporin OS=Prunus persica OX=3760 GN=Pp-PIP1 PE=2 SV=1;>tr|A0A251QLG3|A0A251QLG3_PRUPE Uncharacterized protein OS=Prunus persica OX=3760 GN=PRU	J9QVB8	9	9	K	_______MEGKEEDVKLGANKFSERQPIGTS	56.951	56.951	MEGK(0.027)EEDVK(0.968)LGANK(0.005)	MEGK(-15.55)EEDVK(15.55)LGANK(-23.17)	9	3	0.62421	4781900
30.898	290	J9QVB8;A5A8K8;A0A251QLG3;A0A251QL57;M5WMX4	4;4;4;4;4	>tr|J9QVB8|J9QVB8_PRUPE Aquaporin PIP1-1 OS=Prunus persica OX=3760 GN=PIP1-1 PE=2 SV=1;>tr|A5A8K8|A5A8K8_PRUPE Aquaporin OS=Prunus persica OX=3760 GN=Pp-PIP1 PE=2 SV=1;>tr|A0A251QLG3|A0A251QLG3_PRUPE Uncharacterized protein OS=Prunus persica OX=3760 GN=PRU	J9QVB8	4	4	K	____________MEGKEEDVKLGANKFSERQ	42.336	42.336	MEGK(0.999)EEDVK(0.001)	MEGK(31.96)EEDVK(-31.96)	4	2	0.70129
43.017	393	M1Q4H1;A0A251PT04;M1QDP5;M5X9K1;M1PYI2	67;67;67;67;67	>tr|M1Q4H1|M1Q4H1_PRUPE S-adenosylmethionine synthase OS=Prunus persica OX=3760 PE=2 SV=1;>tr|A0A251PT04|A0A251PT04_PRUPE S-adenosylmethionine synthase OS=Prunus persica OX=3760 GN=PRUPE_3G004000 PE=3 SV=1;>tr|M1QDP5|M1QDP5_PRUPE S-adenosylmethionine synth	M1Q4H1	67	67	K	MVFGEITTKANVDYEKIVRETCRNIGFISDD	85.958	62.303	ANVDYEK(1)IVR	ANVDYEK(62.3)IVR	7	3	0.44925	10825000
38.323	335	M1QDQ8;Q43618;Q9LRC0;A0A251Q3F3	161;145;111;145	>tr|M1QDQ8|M1QDQ8_PRUPE 1-aminocyclopropane-1-carboxylate oxidase (Fragment) OS=Prunus persica OX=3760 GN=aco1 PE=2 SV=1;>tr|Q43618|Q43618_PRUPE 1-aminocyclopropane 1-carboxylic acid oxidase OS=Prunus persica OX=3760 GN=PAO1 PE=2 SV=1;>tr|Q9LRC0|Q9LRC0_PRU	M1QDQ8	161	161	K	DLLCENLGLEQGYLKKAFYGTNGPTFGTKVS	48.112	48.112	K(1)AFYGTNGPTFGTK	K(48.11)AFYGTNGPTFGTK(-48.11)	1	2	0.20425	2976700
52.999	482	M4QFX1	91	>tr|M4QFX1|M4QFX1_PRUPE UDP-glucose 6-dehydrogenase OS=Prunus persica OX=3760 GN=UGD PE=2 SV=1	M4QFX1	91	91	K	VDEADIVFVSVNTPTKTTGLGAGKAADLTYW	31.473	31.473	HVDEADIVFVSVNTPTK(0.802)TTGLGAGK(0.198)	HVDEADIVFVSVNTPTK(6.07)TTGLGAGK(-6.07)	17	4	-0.012596	2098400
52.999	482	M4QFX1	37	>tr|M4QFX1|M4QFX1_PRUPE UDP-glucose 6-dehydrogenase OS=Prunus persica OX=3760 GN=UGD PE=2 SV=1	M4QFX1	37	37	K	LKCPSVQVAVVDIAQKRIEAWNSDKLPIYEP	118.51	55.841	CPSVQVAVVDIAQK(1)R	CPSVQVAVVDIAQK(55.84)R	14	2	-0.7729	5128800
101.66	936	M5VHG2	814	>tr|M5VHG2|M5VHG2_PRUPE Uncharacterized protein OS=Prunus persica OX=3760 GN=PRUPE_8G004400 PE=3 SV=1	M5VHG2	814	814	K	NTVKIEELLQEDQNVKRRRERYQKQSSLLSK	83.314	83.314	IEELLQEDQNVK(1)R	IEELLQEDQNVK(83.31)R	12	3	0.89512	1411700
92.382	837	M5VIB3;A0A251MUG1	534;534	>tr|M5VIB3|M5VIB3_PRUPE Uncharacterized protein OS=Prunus persica OX=3760 GN=PRUPE_8G071400 PE=3 SV=1;>tr|A0A251MUG1|A0A251MUG1_PRUPE Uncharacterized protein OS=Prunus persica OX=3760 GN=PRUPE_8G071400 PE=3 SV=1	M5VIB3	534	534	K	FIGGSKAVENALQQVKSSRIPLPLSRQKDGV	60.157	60.157	AVENALQQVK(1)SSR	AVENALQQVK(60.16)SSR	10	3	0.0945	4553100
92.517	814	M5VIN9	348	>tr|M5VIN9|M5VIN9_PRUPE V-type proton ATPase subunit a OS=Prunus persica OX=3760 GN=PRUPE_8G088600 PE=3 SV=1	M5VIN9	348	348	K	KKCLVAEGWSPIFASKQIQDALQRAAFDSNS	140.95	140.95	CLVAEGWSPIFASK(1)QIQDALQR	CLVAEGWSPIFASK(140.95)QIQDALQR	14	3	-0.15779	8772600
49.556	450	M5WAV6;A0A251NI71;M5VIY7;M5X4W5;M5VY45;M5XF70	370;329;370;370;370;370	>tr|M5WAV6|M5WAV6_PRUPE Tubulin alpha chain OS=Prunus persica OX=3760 GN=PRUPE_6G004100 PE=3 SV=1;>tr|A0A251NI71|A0A251NI71_PRUPE Tubulin alpha chain OS=Prunus persica OX=3760 GN=PRUPE_6G004100 PE=3 SV=1;>tr|M5VIY7|M5VIY7_PRUPE Tubulin alpha chain OS=Prunu	M5WAV6;M5VIY7;M5XF70	370;370;370	370	K	INYQPPTVVPGGDLAKVQRAVCMISNNTAVA;INYQPPTVVPGGDLAKVQRAVCMISNSTSVA	51.566	51.566	CGINYQPPTVVPGGDLAK(1)VQR	CGINYQPPTVVPGGDLAK(51.57)VQR	18	3	0.5519	3822900
44.797	401	M5VJ62	222	>tr|M5VJ62|M5VJ62_PRUPE Uncharacterized protein OS=Prunus persica OX=3760 GN=PRUPE_8G253000 PE=3 SV=1	M5VJ62	222	222	K	GAKVTKCRSTRLVNMKQVSPRVPAGNYPVAH	72.006	72.006	LVNMK(1)QVSPR	LVNMK(72.01)QVSPR	5	2	-0.25477
41.533	382	M5VJ94	3	>tr|M5VJ94|M5VJ94_PRUPE Uncharacterized protein OS=Prunus persica OX=3760 GN=PRUPE_8G018100 PE=3 SV=1	M5VJ94	3	3	K	_____________MSKSSAVGQVIRCRAAVA	38.402	38.402	SK(1)SSAVGQVIR	SK(38.4)SSAVGQVIR	2	2	0.42705	5306800
58.748	555	M5VJL5	44	>tr|M5VJL5|M5VJL5_PRUPE Uncharacterized protein OS=Prunus persica OX=3760 GN=PRUPE_8G178100 PE=4 SV=1	M5VJL5	44	44	K	KFSVRASLDSTVGDFKAILAQNCDIPAEQQR	35.94	35.94	ASLDSTVGDFK(1)AILAQNCDIPAEQQR	ASLDSTVGDFK(35.94)AILAQNCDIPAEQQR	11	3	1.0112	2575400
14.821	138	M5VKW3	134	>tr|M5VKW3|M5VKW3_PRUPE Histone H2A OS=Prunus persica OX=3760 GN=PRUPE_8G233200 PE=3 SV=1	M5VKW3	134	134	K	AGGGVIPHIHKSLINKTSKE___________	128.86	83.948	SLINK(1)TSKE	SLINK(43.6)TSK(-43.6)E	5	3	0.039512	7471400000
13.308	125	M5VKZ2	123	>tr|M5VKZ2|M5VKZ2_PRUPE Uncharacterized protein OS=Prunus persica OX=3760 GN=PRUPE_8G057500 PE=4 SV=1	M5VKZ2	123	123	K	QVVPSRTLQLHSGPGKLH_____________	109.6	109.6	TLQLHSGPGK(1)LH	TLQLHSGPGK(109.6)LH	10	2	-0.66949	1559900
107.59	967	M5VL10;A0A251N3V1;A0A251N3W7;A0A251N3Y2;A0A251N713	299;299;299;298;298	>tr|M5VL10|M5VL10_PRUPE Uncharacterized protein OS=Prunus persica OX=3760 GN=PRUPE_8G266800 PE=4 SV=1;>tr|A0A251N3V1|A0A251N3V1_PRUPE Uncharacterized protein OS=Prunus persica OX=3760 GN=PRUPE_8G266800 PE=4 SV=1;>tr|A0A251N3W7|A0A251N3W7_PRUPE Uncharacteri	M5VL10	299	299	K	KPWVPFGPKIQSNEQKSIIQVRTFQDLLKDE	109.22	109.22	IQSNEQK(1)SIIQVR	IQSNEQK(109.22)SIIQVR	7	2	-0.41623	9001700
45.177	419	M5VM21	270	>tr|M5VM21|M5VM21_PRUPE Uncharacterized protein OS=Prunus persica OX=3760 GN=PRUPE_8G164100 PE=4 SV=1	M5VM21	270	270	K	RMGPTSESEISPETLKRIQRVKKLTKMSEDV	36.638	36.638	MGPTSESEISPETLK(1)R	MGPTSESEISPETLK(36.64)R	15	3	0.80148	3057600
42.897	406	M5VM45	57	>tr|M5VM45|M5VM45_PRUPE Uncharacterized protein OS=Prunus persica OX=3760 GN=PRUPE_8G163800 PE=4 SV=1	M5VM45	57	57	K	QANPENTVGVLTMAGKGVRVLATPTSDLGRI	175.16	44.382	TQANPENTVGVLTMAGK(1)GVR	TQANPENTVGVLTMAGK(44.38)GVR	17	2	0.23371	19047000
40.937	377	M5VM49	7	>tr|M5VM49|M5VM49_PRUPE Uncharacterized protein OS=Prunus persica OX=3760 GN=PRUPE_8G098100 PE=4 SV=1	M5VM49	7	7	K	_________MSVAELKERHVAASETVNSLRE	39.022	39.022	SVAELK(1)ER	SVAELK(39.02)ER	6	2	0.17986
44.024	394	M5VM72	287	>tr|M5VM72|M5VM72_PRUPE Uncharacterized protein OS=Prunus persica OX=3760 GN=PRUPE_8G116200 PE=4 SV=1	M5VM72	287	287	K	VNALQQLGGSQVATPKQIRELMQVDGLTNDE	45.257	45.257	FVNALQQLGGSQVATPK(1)QIR	FVNALQQLGGSQVATPK(45.26)QIR	17	3	1.2796	1640900
37.18	341	M5VMM7	80	>tr|M5VMM7|M5VMM7_PRUPE Uncharacterized protein OS=Prunus persica OX=3760 GN=PRUPE_8G094500 PE=4 SV=1	M5VMM7	80	80	K	YALVREPTLSNPAKAKVIENFKSLGVNFVLG	93.374	93.374	AK(1)VIENFK	AK(75.99)VIENFK(-75.99)	2	2	0.12727	3331300
71.326	653	M5VND4;A0A251MX68	116;116	>tr|M5VND4|M5VND4_PRUPE Polyadenylate-binding protein OS=Prunus persica OX=3760 GN=PRUPE_8G129400 PE=3 SV=1;>tr|A0A251MX68|A0A251MX68_PRUPE Uncharacterized protein OS=Prunus persica OX=3760 GN=PRUPE_8G129400 PE=4 SV=1	M5VND4	116	116	K	RPIRIMYSHRDPSIRKSGAGNIFIKNLDKAI	69.979	69.979	K(1)SGAGNIFIK	K(65.28)SGAGNIFIK(-65.28)	1	2	0.26685	2802800
31.174	299	M5VP62	37	>tr|M5VP62|M5VP62_PRUPE Uncharacterized protein OS=Prunus persica OX=3760 GN=PRUPE_8G230400 PE=3 SV=1	M5VP62	37	37	K	TSTEPAEEKPAAKTGKASKAKEPKAKKPAAP	32.072	32.072	ASEEAIAAVAETVENPPPEPTSTEPAEEK(0.126)PAAK(0.437)TGK(0.437)	ASEEAIAAVAETVENPPPEPTSTEPAEEK(-5.39)PAAK(0)TGK(0)	36	4	0.82202
31.174	299	M5VP62	34	>tr|M5VP62|M5VP62_PRUPE Uncharacterized protein OS=Prunus persica OX=3760 GN=PRUPE_8G230400 PE=3 SV=1	M5VP62	34	34	K	PEPTSTEPAEEKPAAKTGKASKAKEPKAKKP	32.072	32.072	ASEEAIAAVAETVENPPPEPTSTEPAEEK(0.126)PAAK(0.437)TGK(0.437)	ASEEAIAAVAETVENPPPEPTSTEPAEEK(-5.39)PAAK(0)TGK(0)	33	4	0.82202
31.345	285	M5VP84	249	>tr|M5VP84|M5VP84_PRUPE Uncharacterized protein OS=Prunus persica OX=3760 GN=PRUPE_8G209700 PE=4 SV=1	M5VP84	249	249	K	EPLLNNQLSQASGSTKGDGRGTHSDIWSSRI	62.19	62.19	TREPLLNNQLSQASGSTK(1)GDGR	TREPLLNNQLSQASGSTK(62.19)GDGR	18	3	0.88462	1519500
47.767	444	M5VPR4	8	>tr|M5VPR4|M5VPR4_PRUPE Uncharacterized protein OS=Prunus persica OX=3760 GN=PRUPE_7G118700 PE=3 SV=1	M5VPR4	8	8	K	________MATIQTVKARQIFDSRGNPTVEV	95.502	95.502	ATIQTVK(1)AR	ATIQTVK(95.5)AR	7	2	-0.26449	3616000
56.476	522	M5VPX3	266	>tr|M5VPX3|M5VPX3_PRUPE Uncharacterized protein OS=Prunus persica OX=3760 GN=PRUPE_8G010900 PE=4 SV=1	M5VPX3	266	266	K	NDNLQRVLSRHDDIVKGTATGVRAPESSVVP	51.135	51.135	HDDIVK(1)GTATGVR	HDDIVK(51.13)GTATGVR	6	3	1.9668
38.821	361	M5VQ60	6	>tr|M5VQ60|M5VQ60_PRUPE Uncharacterized protein OS=Prunus persica OX=3760 GN=PRUPE_8G184200 PE=4 SV=1	M5VQ60	6	6	K	__________MASAQKDLPAAGEKPVSTENK	37.157	37.157	ASAQK(0.928)DLPAAGEK(0.071)PVSTENK(0.001)	ASAQK(11.16)DLPAAGEK(-11.16)PVSTENK(-28.5)	5	3	0.087163	3144400
38.821	361	M5VQ60	284	>tr|M5VQ60|M5VQ60_PRUPE Uncharacterized protein OS=Prunus persica OX=3760 GN=PRUPE_8G184200 PE=4 SV=1	M5VQ60	284	284	K	EGRTALHFACGYGEVKCAQVLLEAGARVDAL	45.011	37.896	TALHFACGYGEVK(1)CAQVLLEAGAR	TALHFACGYGEVK(37.9)CAQVLLEAGAR	13	4	0.077644	6786000
38.821	361	M5VQ60	87	>tr|M5VQ60|M5VQ60_PRUPE Uncharacterized protein OS=Prunus persica OX=3760 GN=PRUPE_8G184200 PE=4 SV=1	M5VQ60	87	87	K	LLNDPSIKELAEQIAKDPSFNQMADQLQKTF	88.176	88.176	ELAEQIAK(1)DPSFNQMADQLQK	ELAEQIAK(59)DPSFNQMADQLQK(-59)	8	3	-0.094879	6707300
47.025	434	M5VQL1	409	>tr|M5VQL1|M5VQL1_PRUPE Uncharacterized protein OS=Prunus persica OX=3760 GN=PRUPE_7G114800 PE=4 SV=1	M5VQL1	409	409	K	AFLEGGSPEENQAIAKVAKVQPPVASLDQLA	37.624	37.624	VVGAFLEGGSPEENQAIAK(0.84)VAK(0.16)	VVGAFLEGGSPEENQAIAK(7.2)VAK(-7.2)	19	3	0.20927	1573600
47.025	434	M5VQL1	30	>tr|M5VQL1|M5VQL1_PRUPE Uncharacterized protein OS=Prunus persica OX=3760 GN=PRUPE_7G114800 PE=4 SV=1	M5VQL1	30	30	K	VSAGYAAREFAKQGLKPGELAVISKEAVAPY	53.001	53.001	QGLK(1)PGELAVISK	QGLK(52.4)PGELAVISK(-52.4)	4	3	-0.47971	4098300
31.465	286	M5VQR0	12	>tr|M5VQR0|M5VQR0_PRUPE Uncharacterized protein OS=Prunus persica OX=3760 GN=PRUPE_7G171200 PE=3 SV=1	M5VQR0	12	12	K	____MAEPVVDAQYLKEVEKARRDLRALISV	69.594	69.594	AEPVVDAQYLK(0.819)EVEK(0.181)	AEPVVDAQYLK(6.56)EVEK(-6.56)	11	2	0.58697	4768300
47.123	417	M5VQU1	301	>tr|M5VQU1|M5VQU1_PRUPE Uncharacterized protein OS=Prunus persica OX=3760 GN=PRUPE_7G237100 PE=3 SV=1	M5VQU1	301	301	K	ELLNQLDGFEASNKIKVLMATNRIDILDQAL	94.01	94.01	TMLELLNQLDGFEASNK(0.403)IK(0.597)	TMLELLNQLDGFEASNK(-1.7)IK(1.7)	19	3	-0.47971	4217400
27.119	249	M5VQX2	179	>tr|M5VQX2|M5VQX2_PRUPE Proteasome subunit alpha type OS=Prunus persica OX=3760 GN=PRUPE_7G170800 PE=3 SV=1	M5VQX2	179	179	K	GRNSNSIREFLEKNFKETSGQETIKLAIRAL	106.49	106.49	NFK(1)ETSGQETIK	NFK(90.35)ETSGQETIK(-90.35)	3	2	0.070559	7386600
27.83	240	M5VQZ0;A0A251NCY8;A0A251ND00;A0A251NCY3	126;118;126;126	>tr|M5VQZ0|M5VQZ0_PRUPE Uncharacterized protein OS=Prunus persica OX=3760 GN=PRUPE_7G175500 PE=4 SV=1;>tr|A0A251NCY8|A0A251NCY8_PRUPE Uncharacterized protein OS=Prunus persica OX=3760 GN=PRUPE_7G175500 PE=4 SV=1;>tr|A0A251ND00|A0A251ND00_PRUPE Uncharacteri	M5VQZ0	126	126	K	AFVTMDSVEDAERCIKHLNQSVLEGRYITVE	99.531	99.531	CIK(1)HLNQSVLEGR	CIK(99.53)HLNQSVLEGR	3	2	-0.15208	3425300
25.134	223	M5VQZ1;A0A251NE97	7;7	>tr|M5VQZ1|M5VQZ1_PRUPE Uncharacterized protein OS=Prunus persica OX=3760 GN=PRUPE_7G203100 PE=3 SV=1;>tr|A0A251NE97|A0A251NE97_PRUPE Uncharacterized protein OS=Prunus persica OX=3760 GN=PRUPE_7G203100 PE=3 SV=1	M5VQZ1	7	7	K	_________MSFLFGKRKTPAELLRENKRML	71.029	58.577	SFLFGK(1)R	SFLFGK(58.58)R	6	2	0.23206	2648900
21.543	197	M5VR21;A0A251NET0	167;120	>tr|M5VR21|M5VR21_PRUPE Uncharacterized protein OS=Prunus persica OX=3760 GN=PRUPE_7G171700 PE=4 SV=1;>tr|A0A251NET0|A0A251NET0_PRUPE Uncharacterized protein OS=Prunus persica OX=3760 GN=PRUPE_7G171700 PE=4 SV=1	M5VR21	167	167	K	APAYIECSSKTQQNVKGVFDAAIRVVLQPPK	65.092	48.112	TQQNVK(1)GVFDAAIR	TQQNVK(48.11)GVFDAAIR	6	2	0.10674	5963000
18.66	164	M5VRA2;A0A251P5Y8;M5VS77	14;14;14	>tr|M5VRA2|M5VRA2_PRUPE Uncharacterized protein OS=Prunus persica OX=3760 GN=PRUPE_7G121200 PE=4 SV=1;>tr|A0A251P5Y8|A0A251P5Y8_PRUPE Uncharacterized protein OS=Prunus persica OX=3760 GN=PRUPE_5G092800 PE=4 SV=1;>tr|M5VS77|M5VS77_PRUPE Uncharacterized prot	M5VRA2	14	14	K	__MVLKTELCRFSGAKIYPGKGIRFIRSDSQ	117.02	117.02	FSGAK(1)IYPGK	FSGAK(57.09)IYPGK(-57.09)	5	2	-0.45758	15953000
17.768	159	M5VRB3;M5XFE0	44;44	>tr|M5VRB3|M5VRB3_PRUPE Uncharacterized protein OS=Prunus persica OX=3760 GN=PRUPE_7G255900 PE=3 SV=1;>tr|M5XFE0|M5XFE0_PRUPE Uncharacterized protein OS=Prunus persica OX=3760 GN=PRUPE_1G485300 PE=3 SV=1	M5VRB3	44	44	K	GKGGNRFWKSVGLGFKTPREAIEGTYIDKKC	70.977	70.977	SVGLGFK(1)TPR	SVGLGFK(70.98)TPR	7	2	0.56883
19.966	171	M5VRC4	165	>tr|M5VRC4|M5VRC4_PRUPE Uncharacterized protein OS=Prunus persica OX=3760 GN=PRUPE_7G115700 PE=4 SV=1	M5VRC4	165	165	K	SESEKLRMKKLEELSKNVDSLQ_________	117.92	117.92	KLEELSK(1)NVDSLQ	K(-67.02)LEELSK(67.02)NVDSLQ	7	2	0.21652	10065000
17.726	156	M5VRC8;M5XMN2;A0A251NCU6	136;136;125	>tr|M5VRC8|M5VRC8_PRUPE Uncharacterized protein OS=Prunus persica OX=3760 GN=PRUPE_7G172700 PE=3 SV=1;>tr|M5XMN2|M5XMN2_PRUPE Uncharacterized protein OS=Prunus persica OX=3760 GN=PRUPE_1G361400 PE=3 SV=1;>tr|A0A251NCU6|A0A251NCU6_PRUPE Uncharacterized prot	M5VRC8	136	136	K	IKGKTPEEIRKTFNIKNDFTPEEEEEVRREN	41.412	41.412	TFNIK(1)NDFTPEEEEEVR	TFNIK(41.41)NDFTPEEEEEVR	5	3	-0.38658	1375300
18.598	163	M5VRE7	58	>tr|M5VRE7|M5VRE7_PRUPE Uncharacterized protein OS=Prunus persica OX=3760 GN=PRUPE_7G175000 PE=4 SV=1	M5VRE7	58	58	K	FQKRIEEEEHLLAAIKAAARIRALKLSEEDY	58.671	58.671	RIEEEEHLLAAIK(1)AAAR	RIEEEEHLLAAIK(58.67)AAAR	13	4	0.15209	7139700
16.573	146	M5VRE8	136	>tr|M5VRE8|M5VRE8_PRUPE Uncharacterized protein OS=Prunus persica OX=3760 GN=PRUPE_7G098800 PE=4 SV=1	M5VRE8	136	136	K	ILTQLKKEMASPHNRKLVQPPEGTYF_____	78.655	78.655	K(1)LVQPPEGTYF	K(78.66)LVQPPEGTYF	1	2	0.62182	2202900
14.437	135	M5VRK7	131	>tr|M5VRK7|M5VRK7_PRUPE Histone H2A OS=Prunus persica OX=3760 GN=PRUPE_7G236800 PE=3 SV=1	M5VRK7	131	131	K	AGGGVIPHIHKSLINKSTKE___________	112.3	112.3	SLINK(1)STKE	SLINK(41.48)STK(-41.48)E	5	2	-0.14106	908540000
11.409	103	M5VRN0	32	>tr|M5VRN0|M5VRN0_PRUPE Histone H4 OS=Prunus persica OX=3760 GN=PRUPE_2G232000 PE=3 SV=1	M5VRN0	32	32	K	KRHRKVLRDNIQGITKPAIRRLARRGGVKRI	95.018	95.018	DNIQGITK(1)PAIR	DNIQGITK(95.02)PAIR	8	2	-0.39164	1563000
22.863	204	M5VRY8;M5W3F5;M5VR26;M5VR56;A0A251ND97	151;151;151;94;94	>tr|M5VRY8|M5VRY8_PRUPE Uncharacterized protein OS=Prunus persica OX=3760 GN=PRUPE_ppa011596mg PE=4 SV=1;>tr|M5W3F5|M5W3F5_PRUPE Uncharacterized protein OS=Prunus persica OX=3760 GN=PRUPE_ppa011596mg PE=4 SV=1;>tr|M5VR26|M5VR26_PRUPE Uncharacterized protei	M5VRY8	151	151	K	SLSEAEKAPYVAKAEKRKVEYNKNIQAYNKR	98.694	98.694	SLSEAEKAPYVAK(0.358)AEK(0.642)	SLSEAEK(-77.16)APYVAK(-2.53)AEK(2.53)	16	3	0.43908	11384000
22.863	204	M5VRY8;M5W3F5;M5VR26;M5VR56;A0A251ND97	148;148;148;91;91	>tr|M5VRY8|M5VRY8_PRUPE Uncharacterized protein OS=Prunus persica OX=3760 GN=PRUPE_ppa011596mg PE=4 SV=1;>tr|M5W3F5|M5W3F5_PRUPE Uncharacterized protein OS=Prunus persica OX=3760 GN=PRUPE_ppa011596mg PE=4 SV=1;>tr|M5VR26|M5VR26_PRUPE Uncharacterized protei	M5VRY8	148	148	K	KWKSLSEAEKAPYVAKAEKRKVEYNKNIQAY	59.862	59.862	SLSEAEKAPYVAK(0.973)AEK(0.027)	SLSEAEK(-43.12)APYVAK(15.57)AEK(-15.57)	13	4	-0.26981	9078900
20.97	189	M5VS25;A0A251NCP3;A0A251NCU1	67;40;24	>tr|M5VS25|M5VS25_PRUPE Uncharacterized protein OS=Prunus persica OX=3760 GN=PRUPE_ppa011976mg PE=4 SV=1;>tr|A0A251NCP3|A0A251NCP3_PRUPE Uncharacterized protein OS=Prunus persica OX=3760 GN=PRUPE_7G170100 PE=4 SV=1;>tr|A0A251NCU1|A0A251NCU1_PRUPE Uncharact	M5VS25	67	67	K	SEVVTIDVQAAKDLLKSGYGYVDVRTVEEYK	38.799	38.799	DLLK(1)SGYGYVDVR	DLLK(38.8)SGYGYVDVR	4	3	0.32354	1407500
17.377	162	M5VS82	37	>tr|M5VS82|M5VS82_PRUPE Uncharacterized protein OS=Prunus persica OX=3760 GN=PRUPE_7G226400 PE=4 SV=1	M5VS82	37	37	K	DKVQAVNIHSLAAGKKVILFGVPGAFTPTCS	34.094	34.094	K(1)VILFGVPGAFTPTCSLK	K(34.09)VILFGVPGAFTPTCSLK(-34.09)	1	2	4.0802	430830
17.377	162	M5VS82	54	>tr|M5VS82|M5VS82_PRUPE Uncharacterized protein OS=Prunus persica OX=3760 GN=PRUPE_7G226400 PE=4 SV=1	M5VS82	54	54	K	ILFGVPGAFTPTCSLKHVPGFIEKADELKSK	82.477	82.477	VILFGVPGAFTPTCSLK(0.999)HVPGFIEK(0.001)	VILFGVPGAFTPTCSLK(29.57)HVPGFIEK(-29.57)	17	4	-0.21171	7550900
17.377	162	M5VS82	90	>tr|M5VS82|M5VS82_PRUPE Uncharacterized protein OS=Prunus persica OX=3760 GN=PRUPE_7G226400 PE=4 SV=1	M5VS82	90	90	K	LCLSVNDPFVMKAWAKSFPENKHVLFLADGS	79.974	79.974	AWAK(1)SFPENK	AWAK(44.46)SFPENK(-44.46)	4	2	0.76633	2459800
17.504	160	M5VS86;M5XH71	18;18	>tr|M5VS86|M5VS86_PRUPE Eukaryotic translation initiation factor 5A OS=Prunus persica OX=3760 GN=PRUPE_7G262400 PE=3 SV=1;>tr|M5XH71|M5XH71_PRUPE Eukaryotic translation initiation factor 5A OS=Prunus persica OX=3760 GN=PRUPE_1G280900 PE=3 SV=1	M5VS86;M5XH71	18;18	18	K	DEEHHFESKADAGASKTYPQQAGTIRKNGYI;DEEHQFESKADAGASKTYPQQAGTIRKNGYI	99.747	99.747	ADAGASK(1)TYPQQAGTIR	ADAGASK(99.75)TYPQQAGTIR	7	3	0.22614	8057200
16.285	147	M5VSB9;M5WAV2;M5W3F0	94;94;94	>tr|M5VSB9|M5VSB9_PRUPE Uncharacterized protein OS=Prunus persica OX=3760 GN=PRUPE_7G182700 PE=4 SV=1;>tr|M5WAV2|M5WAV2_PRUPE Uncharacterized protein OS=Prunus persica OX=3760 GN=PRUPE_ppa012972mg PE=4 SV=1;>tr|M5W3F0|M5W3F0_PRUPE Uncharacterized protein O	M5VSB9	94	94	K	SLSDAEKAPYVAKAEKRKTEYNKTMQAYNKS	43.297	43.297	SLSDAEKAPYVAK(0.418)AEK(0.581)	SLSDAEK(-32.7)APYVAK(-1.43)AEK(1.43)	16	3	0.012848	4364100
117.81	1040	M5VT76;A0A251QF54;A0A251QEZ4	697;697;652	>tr|M5VT76|M5VT76_PRUPE Uncharacterized protein OS=Prunus persica OX=3760 GN=PRUPE_ppa023459mg PE=4 SV=1;>tr|A0A251QF54|A0A251QF54_PRUPE Uncharacterized protein OS=Prunus persica OX=3760 GN=PRUPE_2G127000 PE=4 SV=1;>tr|A0A251QEZ4|A0A251QEZ4_PRUPE Uncharact	M5VT76	697	697	K	HGSIGNLERLIYLNMKDCKALRMLPKNICVL	37.426	37.426	LIYLNMK(0.5)DCK(0.5)ALR	LIYLNMK(0)DCK(0)ALR	7	3	-3.7427
117.81	1040	M5VT76;A0A251QF54;A0A251QEZ4	700;700;655	>tr|M5VT76|M5VT76_PRUPE Uncharacterized protein OS=Prunus persica OX=3760 GN=PRUPE_ppa023459mg PE=4 SV=1;>tr|A0A251QF54|A0A251QF54_PRUPE Uncharacterized protein OS=Prunus persica OX=3760 GN=PRUPE_2G127000 PE=4 SV=1;>tr|A0A251QEZ4|A0A251QEZ4_PRUPE Uncharact	M5VT76	700	700	K	IGNLERLIYLNMKDCKALRMLPKNICVLKSL	37.426	37.426	LIYLNMK(0.5)DCK(0.5)ALR	LIYLNMK(0)DCK(0)ALR	10	3	-3.7427
108.64	987	M5VVF7;A0A251MWF6	556;515	>tr|M5VVF7|M5VVF7_PRUPE Protein HIRA OS=Prunus persica OX=3760 GN=PRUPE_8G049600 PE=3 SV=1;>tr|A0A251MWF6|A0A251MWF6_PRUPE Protein HIRA OS=Prunus persica OX=3760 GN=PRUPE_8G049600 PE=3 SV=1	M5VVF7	556	556	K	GVTARAMITKSLVIEKVTASTGRDESITVEQ	53.252	53.252	SLVIEK(1)VTASTGR	SLVIEK(53.25)VTASTGR	6	2	-0.92124	3497400
97.71	859	M5VVQ6	777	>tr|M5VVQ6|M5VVQ6_PRUPE Phospholipase D OS=Prunus persica OX=3760 GN=PRUPE_7G175400 PE=3 SV=1	M5VVQ6	777	777	K	QIYGYRMSLWAEHLGKDPCFGEPESLECVRT	37.896	37.896	MSLWAEHLGK(1)DPCFGEPESLECVR	MSLWAEHLGK(37.9)DPCFGEPESLECVR	10	3	0.051036	4030200
97.71	859	M5VVQ6	142	>tr|M5VVQ6|M5VVQ6_PRUPE Phospholipase D OS=Prunus persica OX=3760 GN=PRUPE_7G175400 PE=3 SV=1	M5VVQ6	142	142	K	LFGAELIGTAKISAEKIATGELISGWFPIIG	35.439	35.439	ISAEK(1)IATGELISGWFPIIGSSGTPPKPDSAIR	ISAEK(33.96)IATGELISGWFPIIGSSGTPPK(-33.96)PDSAIR	5	4	1.1916	2694100
75.386	659	M5VWL5;M5W972;A0A251N9K7;A0A251N9K1;A0A251NBM4	589;588;331;330;239	>tr|M5VWL5|M5VWL5_PRUPE Uncharacterized protein OS=Prunus persica OX=3760 GN=PRUPE_ppa002552mg PE=4 SV=1;>tr|M5W972|M5W972_PRUPE Uncharacterized protein OS=Prunus persica OX=3760 GN=PRUPE_ppa002552mg PE=4 SV=1;>tr|A0A251N9K7|A0A251N9K7_PRUPE Uncharacterize	M5VWL5	589	589	K	MLTRSDRVGEAEHEYKGLKAEGEEASRRFET	52.298	52.298	VGEAEHEYK(0.972)GLK(0.028)AEGEEASR	VGEAEHEYK(15.44)GLK(-15.44)AEGEEASR	9	3	-0.16135	6643400
75.386	659	M5VWL5;M5W972;A0A251N9K7;A0A251N9K1;A0A251NBM4	592;591;334;333;242	>tr|M5VWL5|M5VWL5_PRUPE Uncharacterized protein OS=Prunus persica OX=3760 GN=PRUPE_ppa002552mg PE=4 SV=1;>tr|M5W972|M5W972_PRUPE Uncharacterized protein OS=Prunus persica OX=3760 GN=PRUPE_ppa002552mg PE=4 SV=1;>tr|A0A251N9K7|A0A251N9K7_PRUPE Uncharacterize	M5VWL5	592	592	K	RSDRVGEAEHEYKGLKAEGEEASRRFETMVR	31.111	31.111	VGEAEHEYK(0.5)GLK(0.5)AEGEEASR	VGEAEHEYK(0)GLK(0)AEGEEASR	12	4	0.04318	3988600
37.17	340	M5VX90	312	>tr|M5VX90|M5VX90_PRUPE Uncharacterized protein OS=Prunus persica OX=3760 GN=PRUPE_8G028300 PE=3 SV=1	M5VX90	312	312	K	QSFTGKERALDLVPNKIHERSPIFLGSYDDV	54.7	54.7	ALDLVPNK(1)IHER	ALDLVPNK(54.7)IHER	8	3	-0.025165	2086400
37.17	340	M5VX90;A0A251MRZ0	272;272	>tr|M5VX90|M5VX90_PRUPE Uncharacterized protein OS=Prunus persica OX=3760 GN=PRUPE_8G028300 PE=3 SV=1;>tr|A0A251MRZ0|A0A251MRZ0_PRUPE Uncharacterized protein OS=Prunus persica OX=3760 GN=PRUPE_8G028300 PE=3 SV=1	M5VX90	272	272	K	RTLLYGGIFLYPADKKSPNGKLRVLYEVFPM	31.827	31.827	TLLYGGIFLYPADK(0.5)K(0.5)	TLLYGGIFLYPADK(0)K(0)	15	2	-1.3926	406200
37.17	340	M5VX90;A0A251MRZ0	271;271	>tr|M5VX90|M5VX90_PRUPE Uncharacterized protein OS=Prunus persica OX=3760 GN=PRUPE_8G028300 PE=3 SV=1;>tr|A0A251MRZ0|A0A251MRZ0_PRUPE Uncharacterized protein OS=Prunus persica OX=3760 GN=PRUPE_8G028300 PE=3 SV=1	M5VX90	271	271	K	HRTLLYGGIFLYPADKKSPNGKLRVLYEVFP	31.827	31.827	TLLYGGIFLYPADK(0.5)K(0.5)	TLLYGGIFLYPADK(0)K(0)	14	2	-1.3926	406200
37.17	340	M5VX90;A0A251MRZ0	25;25	>tr|M5VX90|M5VX90_PRUPE Uncharacterized protein OS=Prunus persica OX=3760 GN=PRUPE_8G028300 PE=3 SV=1;>tr|A0A251MRZ0|A0A251MRZ0_PRUPE Uncharacterized protein OS=Prunus persica OX=3760 GN=PRUPE_8G028300 PE=3 SV=1	M5VX90	25	25	K	TDLMTITRFVLNEQSKHPESRGDFTILLNHI	41.401	41.401	FVLNEQSK(1)HPESR	FVLNEQSK(41.4)HPESR	8	2	0.83616
61.582	571	M5VXP2;A0A251P010	283;271	>tr|M5VXP2|M5VXP2_PRUPE Uncharacterized protein OS=Prunus persica OX=3760 GN=PRUPE_6G345700 PE=4 SV=1;>tr|A0A251P010|A0A251P010_PRUPE Uncharacterized protein OS=Prunus persica OX=3760 GN=PRUPE_6G345700 PE=4 SV=1	M5VXP2	283	283	K	TRLLVAASQAGSLIGKQGGTVKSIQESSNCI	52.784	52.784	LLVAASQAGSLIGK(0.836)QGGTVK(0.164)	LLVAASQAGSLIGK(7.08)QGGTVK(-7.08)	14	3	-0.14121	2686700
56.398	510	M5VXV2	308	>tr|M5VXV2|M5VXV2_PRUPE Uncharacterized protein OS=Prunus persica OX=3760 GN=PRUPE_6G180500 PE=4 SV=1	M5VXV2	308	308	K	DLAIRRNCLIGGDDFKSGQTKMKSVLVDFLV	44.294	44.294	NCLIGGDDFK(0.96)SGQTK(0.04)	NCLIGGDDFK(13.75)SGQTK(-13.75)	10	3	-1.3433	6036900
56.398	510	M5VXV2	484	>tr|M5VXV2|M5VXV2_PRUPE Uncharacterized protein OS=Prunus persica OX=3760 GN=PRUPE_6G180500 PE=4 SV=1	M5VXV2	484	484	K	APLVPPGTPVVNALSKQRAMLENILRACVGL	133.71	32.815	APLVPPGTPVVNALSK(1)QR	APLVPPGTPVVNALSK(32.82)QR	16	2	0.42868	16564000
41.511	373	M5VYP9	273	>tr|M5VYP9|M5VYP9_PRUPE Uncharacterized protein OS=Prunus persica OX=3760 GN=PRUPE_6G060000 PE=4 SV=1	M5VYP9	273	273	K	EYCSVCGIIKSGFSPKLDGISTLSSSSRAHV	47.568	47.568	SGFSPK(1)LDGISTLSSSSR	SGFSPK(47.57)LDGISTLSSSSR	6	3	0.17237	4688400
7.7989	69	M5VYR2;A0A251MZY1;M5XZL7	27;48;48	>tr|M5VYR2|M5VYR2_PRUPE Uncharacterized protein (Fragment) OS=Prunus persica OX=3760 GN=PRUPE_ppb019557mg PE=4 SV=1;>tr|A0A251MZY1|A0A251MZY1_PRUPE Uncharacterized protein OS=Prunus persica OX=3760 GN=PRUPE_8G141900 PE=4 SV=1;>tr|M5XZL7|M5XZL7_PRUPE Unchar	M5VYR2	27	27	K	KYGLMCCRQCFRSNAKEIGFIKTTTMSLPNF	76.228	76.228	SNAK(1)EIGFIK	SNAK(67.04)EIGFIK(-67.04)	4	3	-0.032295	9522100
38.395	357	M5VYU7	24	>tr|M5VYU7|M5VYU7_PRUPE Fructose-bisphosphate aldolase OS=Prunus persica OX=3760 GN=PRUPE_6G029500 PE=3 SV=1	M5VYU7	24	24	K	AEELIKNAKYIATPGKGILAADESTGTIGKR	74.776	74.776	YIATPGK(1)GILAADESTGTIGKR	YIATPGK(67.52)GILAADESTGTIGK(-67.52)R	7	4	0.18847	7493000
38.395	357	M5VYU7	7	>tr|M5VYU7|M5VYU7_PRUPE Fructose-bisphosphate aldolase OS=Prunus persica OX=3760 GN=PRUPE_6G029500 PE=3 SV=1	M5VYU7	7	7	K	_________MSAFVGKYAEELIKNAKYIATP	110.38	110.38	SAFVGK(1)YAEELIK	SAFVGK(62.67)YAEELIK(-62.67)	6	2	-0.22401	48934000
38.395	357	M5VYU7	17	>tr|M5VYU7|M5VYU7_PRUPE Fructose-bisphosphate aldolase OS=Prunus persica OX=3760 GN=PRUPE_6G029500 PE=3 SV=1	M5VYU7	17	17	K	SAFVGKYAEELIKNAKYIATPGKGILAADES	87.913	87.913	YAEELIK(0.358)NAK(0.642)	YAEELIK(-2.54)NAK(2.54)	10	2	0.43813	2157100
38.395	357	M5VYU7	148	>tr|M5VYU7|M5VYU7_PRUPE Fructose-bisphosphate aldolase OS=Prunus persica OX=3760 GN=PRUPE_6G029500 PE=3 SV=1	M5VYU7	148	148	K	YYKAGARFAKWRAVLKIGPTEPSELSIQQNA	55.127	55.127	AVLK(1)IGPTEPSELSIQQNAQGLAR	AVLK(55.13)IGPTEPSELSIQQNAQGLAR	4	3	-0.45022
38.395	357	M5VYU7;M5W2J0	38;38	>tr|M5VYU7|M5VYU7_PRUPE Fructose-bisphosphate aldolase OS=Prunus persica OX=3760 GN=PRUPE_6G029500 PE=3 SV=1;>tr|M5W2J0|M5W2J0_PRUPE Fructose-bisphosphate aldolase OS=Prunus persica OX=3760 GN=PRUPE_7G116600 PE=3 SV=1	M5VYU7	38	38	K	GKGILAADESTGTIGKRLSSINVENIESNRQ	113.35	113.35	GILAADESTGTIGK(1)R	GILAADESTGTIGK(113.35)R	14	3	0.23198	8513900
38.395	357	M5VYU7	306	>tr|M5VYU7|M5VYU7_PRUPE Fructose-bisphosphate aldolase OS=Prunus persica OX=3760 GN=PRUPE_6G029500 PE=3 SV=1	M5VYU7	306	306	K	TLSFSFGRALQASTLKTWGGKKENVGKAQEN	149.26	149.26	ALQASTLK(0.999)TWGGK(0.001)	ALQASTLK(32.03)TWGGK(-32.03)	8	2	0.70543	37545000
33.107	309	M5VZC2	19	>tr|M5VZC2|M5VZC2_PRUPE Uncharacterized protein OS=Prunus persica OX=3760 GN=PRUPE_6G277500 PE=3 SV=1	M5VZC2	19	19	K	SGVVAVYGNGAITESKQSPFSVKVGLAQMLR	50.426	50.426	AGSGVVAVYGNGAITESK(0.987)QSPFSVK(0.013)	AGSGVVAVYGNGAITESK(18.95)QSPFSVK(-18.95)	18	3	-0.10942	8534800
33.107	309	M5VZC2;A0A251NKT4;M5WJ14	84;87;87	>tr|M5VZC2|M5VZC2_PRUPE Uncharacterized protein OS=Prunus persica OX=3760 GN=PRUPE_6G277500 PE=3 SV=1;>tr|A0A251NKT4|A0A251NKT4_PRUPE Phosphoinositide phospholipase C OS=Prunus persica OX=3760 GN=PRUPE_6G056900 PE=3 SV=1;>tr|M5WJ14|M5WJ14_PRUPE Uncharacter	M5VZC2	84	84	K	RAQGGVARMSDPQLIKEIKQAVTIPVMAKAR	113.22	113.22	MSDPQLIK(1)EIK	MSDPQLIK(45.84)EIK(-45.84)	8	2	0.032832	6846000
33.107	309	M5VZC2	297	>tr|M5VZC2|M5VZC2_PRUPE Uncharacterized protein OS=Prunus persica OX=3760 GN=PRUPE_6G277500 PE=3 SV=1	M5VZC2	297	297	K	EVSCGLGEAMVGLNLKDEKVERFANRSE___	43.728	43.728	AIVQAVTHYRDPDVLAEVSCGLGEAMVGLNLK(0.936)DEK(0.064)	AIVQAVTHYRDPDVLAEVSCGLGEAMVGLNLK(11.66)DEK(-11.66)	32	5	-0.45747	2004100
34.457	329	M5VZR5;A0A251N2J7	303;248	>tr|M5VZR5|M5VZR5_PRUPE Uncharacterized protein OS=Prunus persica OX=3760 GN=PRUPE_8G196000 PE=4 SV=1;>tr|A0A251N2J7|A0A251N2J7_PRUPE Uncharacterized protein OS=Prunus persica OX=3760 GN=PRUPE_8G196000 PE=4 SV=1	M5VZR5	303	303	K	LKLVGEGKLKTIIDSKYPLTKAEDAWAKSID	85.288	85.288	TIIDSK(0.997)YPLTK(0.003)	TIIDSK(25.75)YPLTK(-25.75)	6	2	0.29227	3297200
27.367	250	M5VZU3;M5WCH1	147;147	>tr|M5VZU3|M5VZU3_PRUPE Uncharacterized protein OS=Prunus persica OX=3760 GN=PRUPE_6G091600 PE=3 SV=1;>tr|M5WCH1|M5WCH1_PRUPE Uncharacterized protein OS=Prunus persica OX=3760 GN=PRUPE_6G091600 PE=3 SV=1	M5VZU3	147	147	K	PDATKGNDHLRDVFGKTMGLSDQDIVALSGG	91.128	91.128	DVFGK(1)TMGLSDQDIVALSGGHTLGR	DVFGK(91.13)TMGLSDQDIVALSGGHTLGR	5	3	0.036845	9552200
15.037	136	M5W002	35	>tr|M5W002|M5W002_PRUPE Uncharacterized protein OS=Prunus persica OX=3760 GN=PRUPE_8G202900 PE=3 SV=1	M5W002	35	35	K	KDCWLLIDGKVYDVTKFLEDHPGGDEVLLAA	31.775	31.775	VYDVTK(0.999)FLEDHPGGDEVLLAATGK(0.001)	VYDVTK(28.73)FLEDHPGGDEVLLAATGK(-28.73)	6	4	-0.34778	2395600
35.299	322	M5W072;A0A251NVK4;M5VZ77	314;329;314	>tr|M5W072|M5W072_PRUPE Uncharacterized protein OS=Prunus persica OX=3760 GN=PRUPE_6G251400 PE=3 SV=1;>tr|A0A251NVK4|A0A251NVK4_PRUPE Uncharacterized protein OS=Prunus persica OX=3760 GN=PRUPE_6G251300 PE=4 SV=1;>tr|M5VZ77|M5VZ77_PRUPE Uncharacterized prot	M5W072	314	314	K	ARDENLAKKLWDFSNKLIDGASKS_______	66.285	66.285	LWDFSNK(1)LIDGASKS	LWDFSNK(58.5)LIDGASK(-58.5)S	7	3	-0.10621	4356000
35.299	322	M5W072	97	>tr|M5W072|M5W072_PRUPE Uncharacterized protein OS=Prunus persica OX=3760 GN=PRUPE_6G251400 PE=3 SV=1	M5W072	97	97	K	RSARVDVLTLDLCSIKSVRAFVDSFNALDLP	45.33	45.33	VDVLTLDLCSIK(1)SVR	VDVLTLDLCSIK(45.33)SVR	12	2	-0.21696	1244700
20.365	184	M5W0B2	178	>tr|M5W0B2|M5W0B2_PRUPE Uncharacterized protein OS=Prunus persica OX=3760 GN=PRUPE_6G220000 PE=3 SV=1	M5W0B2	178	178	K	CKNSTNIDSVIDWLVKHSKSKS_________	65.107	65.107	NSTNIDSVIDWLVK(0.815)HSK(0.185)	NSTNIDSVIDWLVK(6.44)HSK(-6.44)	14	3	-0.22323	7037200
18.157	163	M5W0H8	11	>tr|M5W0H8|M5W0H8_PRUPE Uncharacterized protein OS=Prunus persica OX=3760 GN=PRUPE_6G310300 PE=4 SV=1	M5W0H8	11	11	K	_____MSLVTAEIKSKADELYHGDGICQEKS	94.297	91.355	SK(1)ADELYHGDGICQEK	SK(91.36)ADELYHGDGICQEK(-91.36)	2	3	0.43337	12538000
29.157	262	M5W0Q0;M5XZG0;M5WN84	159;159;127	>tr|M5W0Q0|M5W0Q0_PRUPE Uncharacterized protein OS=Prunus persica OX=3760 GN=PRUPE_6G328500 PE=4 SV=1;>tr|M5XZG0|M5XZG0_PRUPE Uncharacterized protein OS=Prunus persica OX=3760 GN=PRUPE_1G152500 PE=4 SV=1;>tr|M5WN84|M5WN84_PRUPE Uncharacterized protein OS=P	M5W0Q0	159	159	K	RSWNHTEENKRRTLQKNDIAAAITRTDIFDF	66.533	66.533	TLQK(1)NDIAAAITR	TLQK(66.53)NDIAAAITR	4	2	-0.18369	1107900
24.663	212	M5W1D3	209	>tr|M5W1D3|M5W1D3_PRUPE Ribosomal protein L19 OS=Prunus persica OX=3760 GN=PRUPE_8G265100 PE=3 SV=1	M5W1D3	209	209	K	EPAAVAPSQPTQGSKKSKK____________	77.871	77.871	APPAAEPAAVAPSQPTQGSK(0.455)K(0.545)	APPAAEPAAVAPSQPTQGSK(-0.79)K(0.79)	21	3	0.080431	3105100
18.105	158	M5W1L0;M5WDA5;M5WNW7	152;152;152	>tr|M5W1L0|M5W1L0_PRUPE Uncharacterized protein OS=Prunus persica OX=3760 GN=PRUPE_6G066100 PE=3 SV=1;>tr|M5WDA5|M5WDA5_PRUPE Uncharacterized protein OS=Prunus persica OX=3760 GN=PRUPE_6G065900 PE=3 SV=1;>tr|M5WNW7|M5WNW7_PRUPE Uncharacterized protein OS=P	M5W1L0	152	152	K	LSVTVPKAEVKKPDVKAIEISG_________	59.198	59.198	K(0.061)PDVK(0.939)AIEISG	K(-11.91)PDVK(11.91)AIEISG	5	2	0.45842	3037700
16.19	152	M5W1M5	128	>tr|M5W1M5|M5W1M5_PRUPE Histone H2A OS=Prunus persica OX=3760 GN=PRUPE_6G250200 PE=3 SV=1	M5W1M5	128	128	K	HGGVLPNINPVLLPKKPERVAKKEPKSPAKG	67.778	67.778	LLAGVTIAHGGVLPNINPVLLPK(0.449)K(0.551)PER	LLAGVTIAHGGVLPNINPVLLPK(-0.89)K(0.89)PER	24	4	0.13261	39269000
16.19	152	M5W1M5	127	>tr|M5W1M5|M5W1M5_PRUPE Histone H2A OS=Prunus persica OX=3760 GN=PRUPE_6G250200 PE=3 SV=1	M5W1M5	127	127	K	AHGGVLPNINPVLLPKKPERVAKKEPKSPAK	43.099	43.099	LLAGVTIAHGGVLPNINPVLLPK(0.778)K(0.222)PER	LLAGVTIAHGGVLPNINPVLLPK(5.46)K(-5.46)PER	23	5	0.26547	24357000
15.804	150	M5W1N0	127	>tr|M5W1N0|M5W1N0_PRUPE Histone H2A OS=Prunus persica OX=3760 GN=PRUPE_6G082300 PE=3 SV=1	M5W1N0	127	127	K	AHGGVLPNINPVLLPKKSEKAAAKEPKSPSK	120.54	62.1	LLAGVTIAHGGVLPNINPVLLPK(0.761)K(0.187)SEK(0.053)	LLAGVTIAHGGVLPNINPVLLPK(6.11)K(-6.11)SEK(-11.6)	23	5	0.22163	36719000
15.804	150	M5W1N0	128	>tr|M5W1N0|M5W1N0_PRUPE Histone H2A OS=Prunus persica OX=3760 GN=PRUPE_6G082300 PE=3 SV=1	M5W1N0	128	128	K	HGGVLPNINPVLLPKKSEKAAAKEPKSPSKA	68.361	62.684	LLAGVTIAHGGVLPNINPVLLPK(0.472)K(0.528)	LLAGVTIAHGGVLPNINPVLLPK(-0.49)K(0.49)	24	3	-0.10526	17897000
15.804	150	M5W1M5;M5W1N0;M5WDC2	29;29;27	>tr|M5W1M5|M5W1M5_PRUPE Histone H2A OS=Prunus persica OX=3760 GN=PRUPE_6G250200 PE=3 SV=1;>tr|M5W1N0|M5W1N0_PRUPE Histone H2A OS=Prunus persica OX=3760 GN=PRUPE_6G082300 PE=3 SV=1;>tr|M5WDC2|M5WDC2_PRUPE Histone H2A OS=Prunus persica OX=3760 GN=PRUPE_6G322	M5W1M5;M5W1N0;M5WDC2	29;29;27	29	K	GRKGGERKKSVSKSVKAGLQFPVGRIARFLK;RKGGGPKKKPVTRSVKAGLQFPVGRIGRYLK;RRAGGPKKKPVSRSVKAGLQFPVGRIGRYLK	89.403	89.403	SVK(1)AGLQFPVGR	SVK(89.4)AGLQFPVGR	3	2	-1.1704	14713000
16.477	148	M5W1P0	90	>tr|M5W1P0|M5W1P0_PRUPE Uncharacterized protein OS=Prunus persica OX=3760 GN=PRUPE_6G033700 PE=3 SV=1	M5W1P0	90	90	K	HPNINSNGSICLDILKEQWSPALTISKVLLS	119.14	119.14	VYHPNINSNGSICLDILK(1)EQWSPALTISK	VYHPNINSNGSICLDILK(68.63)EQWSPALTISK(-68.63)	18	3	0.59898	68222000
54.851	503	M5W1P1;A0A251NIF2	413;324	>tr|M5W1P1|M5W1P1_PRUPE Uncharacterized protein OS=Prunus persica OX=3760 GN=PRUPE_7G229100 PE=3 SV=1;>tr|A0A251NIF2|A0A251NIF2_PRUPE Uncharacterized protein OS=Prunus persica OX=3760 GN=PRUPE_7G229100 PE=3 SV=1	M5W1P1	413	413	K	AKDEIFGPVMALMKFKTIEEAIQRANNTRYG	86.624	86.624	FK(1)TIEEAIQR	FK(86.62)TIEEAIQR	2	3	0.45417	5350800
54.851	503	M5W1P1;A0A251NIF2	120;31	>tr|M5W1P1|M5W1P1_PRUPE Uncharacterized protein OS=Prunus persica OX=3760 GN=PRUPE_7G229100 PE=3 SV=1;>tr|A0A251NIF2|A0A251NIF2_PRUPE Uncharacterized protein OS=Prunus persica OX=3760 GN=PRUPE_7G229100 PE=3 SV=1	M5W1P1	120	120	K	AILDTVDGGRLFNFGKAVDIPQVAENLRYYA	66.335	66.335	LFNFGK(1)AVDIPQVAENLR	LFNFGK(66.34)AVDIPQVAENLR	6	3	0.56466	2033100
54.851	503	M5W1P1;A0A251NIF2	436;347	>tr|M5W1P1|M5W1P1_PRUPE Uncharacterized protein OS=Prunus persica OX=3760 GN=PRUPE_7G229100 PE=3 SV=1;>tr|A0A251NIF2|A0A251NIF2_PRUPE Uncharacterized protein OS=Prunus persica OX=3760 GN=PRUPE_7G229100 PE=3 SV=1	M5W1P1	436	436	K	RANNTRYGLAAGIITKDLNVANTVSRSIRAG	54.834	54.834	YGLAAGIITK(1)DLNVANTVSR	YGLAAGIITK(54.83)DLNVANTVSR	10	3	-0.15071	6147600
57.624	500	M5W1P6	439	>tr|M5W1P6|M5W1P6_PRUPE Uncharacterized protein OS=Prunus persica OX=3760 GN=PRUPE_7G159000 PE=3 SV=1	M5W1P6	439	439	K	LMKSEDVDVALEGLVKLLKRKKLEGDEFEDE	104.41	104.41	SEDVDVALEGLVK(0.997)LLK(0.003)R	SEDVDVALEGLVK(25.39)LLK(-25.39)R	13	4	0.034799	3420200
57.624	500	M5W1P6	442	>tr|M5W1P6|M5W1P6_PRUPE Uncharacterized protein OS=Prunus persica OX=3760 GN=PRUPE_7G159000 PE=3 SV=1	M5W1P6	442	442	K	SEDVDVALEGLVKLLKRKKLEGDEFEDEAEK	90.367	74.678	SEDVDVALEGLVK(0.373)LLK(0.627)	SEDVDVALEGLVK(-2.26)LLK(2.26)	16	3	-0.044562	5076100
14.858	141	M5W1R5;M5VMW0	131;128	>tr|M5W1R5|M5W1R5_PRUPE Histone H2A OS=Prunus persica OX=3760 GN=PRUPE_6G332900 PE=3 SV=1;>tr|M5VMW0|M5VMW0_PRUPE Histone H2A OS=Prunus persica OX=3760 GN=PRUPE_8G250100 PE=3 SV=1	M5W1R5	131	131	K	PNIHQTLLPKKVGKGKGDIGSASQEF_____	84.718	84.718	GK(1)GDIGSASQEF	GK(84.72)GDIGSASQEF	2	2	0.1109	8333100
47.167	442	M5W204;A0A251NCQ7	94;57	>tr|M5W204|M5W204_PRUPE Uncharacterized protein OS=Prunus persica OX=3760 GN=PRUPE_ppa005827mg PE=4 SV=1;>tr|A0A251NCQ7|A0A251NCQ7_PRUPE Uncharacterized protein OS=Prunus persica OX=3760 GN=PRUPE_7G170300 PE=4 SV=1	M5W204	94	94	K	QSNPENTVGVLTMAGKGVRVLVTPTSDLGKI	172.66	37.624	TQSNPENTVGVLTMAGK(1)GVR	TQSNPENTVGVLTMAGK(37.62)GVR	17	2	-1.9678	17105000
47.167	442	M5W204;A0A251NCQ7	159;122	>tr|M5W204|M5W204_PRUPE Uncharacterized protein OS=Prunus persica OX=3760 GN=PRUPE_ppa005827mg PE=4 SV=1;>tr|A0A251NCQ7|A0A251NCQ7_PRUPE Uncharacterized protein OS=Prunus persica OX=3760 GN=PRUPE_7G170300 PE=4 SV=1	M5W204	159	159	K	QQRIIVFAGSTVKHDKKFLEIIGRRLKKNSV	62.303	57.019	HDK(0.589)K(0.411)FLEIIGR	HDK(1.57)K(-1.57)FLEIIGR	3	3	-0.31348	8149700
47.167	442	M5W204;A0A251NCQ7	160;123	>tr|M5W204|M5W204_PRUPE Uncharacterized protein OS=Prunus persica OX=3760 GN=PRUPE_ppa005827mg PE=4 SV=1;>tr|A0A251NCQ7|A0A251NCQ7_PRUPE Uncharacterized protein OS=Prunus persica OX=3760 GN=PRUPE_7G170300 PE=4 SV=1	M5W204	160	160	K	QRIIVFAGSTVKHDKKFLEIIGRRLKKNSVA	62.303	62.303	HDK(0.5)K(0.5)FLEIIGR	HDK(0)K(0)FLEIIGR	4	4	0.58144	4981600
38.412	358	M5W2H9	311	>tr|M5W2H9|M5W2H9_PRUPE Fructose-bisphosphate aldolase OS=Prunus persica OX=3760 GN=PRUPE_7G116500 PE=3 SV=1	M5W2H9	311	311	K	FGRALQQSTLKAWAGKEENIGKAQAALLTRA	65.5	65.5	AWAGK(0.964)EENIGK(0.036)	AWAGK(14.23)EENIGK(-14.23)	5	2	0.56783	1831500
38.412	358	M5W2H9	38	>tr|M5W2H9|M5W2H9_PRUPE Fructose-bisphosphate aldolase OS=Prunus persica OX=3760 GN=PRUPE_7G116500 PE=3 SV=1	M5W2H9	38	38	K	GKGILAADESTGTIGKRFASINVENVESNRR	113.35	113.35	GILAADESTGTIGK(1)R	GILAADESTGTIGK(113.35)R	14	3	0.23198	8513900
38.412	358	M5W2H9	7	>tr|M5W2H9|M5W2H9_PRUPE Fructose-bisphosphate aldolase OS=Prunus persica OX=3760 GN=PRUPE_7G116500 PE=3 SV=1	M5W2H9	7	7	K	_________MSAFRGKYADELIANAAYIGTP	38.017	38.017	GK(1)YADELIANAAYIGTPGK	GK(36.66)YADELIANAAYIGTPGK(-36.66)	2	3	-0.49799	1956600
38.412	358	M5W2H9	237	>tr|M5W2H9|M5W2H9_PRUPE Fructose-bisphosphate aldolase OS=Prunus persica OX=3760 GN=PRUPE_7G116500 PE=3 SV=1	M5W2H9	237	237	K	TLLKPNMVTPGSDAKKASPEVIAEYTVRALL	32.507	32.507	ALNDHHVLLEGTLLK(0.002)PNMVTPGSDAK(0.478)K(0.52)	ALNDHHVLLEGTLLK(-23.59)PNMVTPGSDAK(-0.37)K(0.37)	27	5	-0.023703	3812100
38.412	358	M5W2H9	306	>tr|M5W2H9|M5W2H9_PRUPE Fructose-bisphosphate aldolase OS=Prunus persica OX=3760 GN=PRUPE_7G116500 PE=3 SV=1	M5W2H9	306	306	K	SLSFSFGRALQQSTLKAWAGKEENIGKAQAA	100.35	100.35	ALQQSTLK(1)AWAGKEENIGK	ALQQSTLK(43.95)AWAGK(-43.95)EENIGK(-80.8)	8	4	0.1917	15615000
59.324	538	M5W2J4	251	>tr|M5W2J4|M5W2J4_PRUPE Uncharacterized protein OS=Prunus persica OX=3760 GN=PRUPE_8G224500 PE=4 SV=1	M5W2J4	251	251	K	MPETARYTALVAKNAKQAASDMSRVLQVDIE	167.6	167.6	NAK(1)QAASDMSR	NAK(167.6)QAASDMSR	3	2	-0.26535	35168000
44.354	399	M5W2U5	107	>tr|M5W2U5|M5W2U5_PRUPE Uncharacterized protein OS=Prunus persica OX=3760 GN=PRUPE_8G222800 PE=4 SV=1	M5W2U5	107	107	K	RLSLDLLETCAMNCEKVFSEVASEKVLDEML	31.775	31.775	LSLDLLETCAMNCEK(0.997)VFSEVASEK(0.003)	LSLDLLETCAMNCEK(25.52)VFSEVASEK(-25.52)	15	3	-0.85127	1913600
44.354	399	M5W2U5	3	>tr|M5W2U5|M5W2U5_PRUPE Uncharacterized protein OS=Prunus persica OX=3760 GN=PRUPE_8G222800 PE=4 SV=1	M5W2U5	3	3	K	_____________MDKLNLAQLGERLKIGGA	89.013	62.924	MDK(1)LNLAQLGER	MDK(62.92)LNLAQLGER	3	2	-0.078786	14814000
71.816	647	M5W3L4;A0A251NYX0	3;3	>tr|M5W3L4|M5W3L4_PRUPE Mitochondrial Rho GTPase OS=Prunus persica OX=3760 GN=PRUPE_6G326600 PE=3 SV=1;>tr|A0A251NYX0|A0A251NYX0_PRUPE Mitochondrial Rho GTPase OS=Prunus persica OX=3760 GN=PRUPE_6G326600 PE=3 SV=1	M5W3L4	3	3	K	_____________MAKAAAGTDNPATPTAVR	48.547	48.547	AK(1)AAAGTDNPATPTAVR	AK(48.55)AAAGTDNPATPTAVR	2	2	0.40878	3677800
16.72	150	M5W3T8	115	>tr|M5W3T8|M5W3T8_PRUPE Uncharacterized protein OS=Prunus persica OX=3760 GN=PRUPE_7G214600 PE=4 SV=1	M5W3T8	115	115	K	AVINQVADNFYRPDLKKAALARLSVVHRSLK	167.69	167.69	AVINQVADNFYRPDLK(0.776)K(0.224)	AVINQVADNFYRPDLK(5.4)K(-5.4)	16	3	-0.13388	162180000
16.72	150	M5W3T8	116	>tr|M5W3T8|M5W3T8_PRUPE Uncharacterized protein OS=Prunus persica OX=3760 GN=PRUPE_7G214600 PE=4 SV=1	M5W3T8	116	116	K	VINQVADNFYRPDLKKAALARLSVVHRSLKV	134.85	134.85	AVINQVADNFYRPDLK(0.435)K(0.565)	AVINQVADNFYRPDLK(-1.14)K(1.14)	17	2	-0.26814	178020000
16.72	150	M5W3T8	76	>tr|M5W3T8|M5W3T8_PRUPE Uncharacterized protein OS=Prunus persica OX=3760 GN=PRUPE_7G214600 PE=4 SV=1	M5W3T8	76	76	K	PGGKDHSVVLATTKTKKQNKPASLLHKSVIR	45.704	45.704	TVTIQPGGK(0.004)DHSVVLATTK(0.498)TK(0.498)	TVTIQPGGK(-20.81)DHSVVLATTK(0)TK(0)	21	3	0.39361
16.72	150	M5W3T8	74	>tr|M5W3T8|M5W3T8_PRUPE Uncharacterized protein OS=Prunus persica OX=3760 GN=PRUPE_7G214600 PE=4 SV=1	M5W3T8	74	74	K	IQPGGKDHSVVLATTKTKKQNKPASLLHKSV	45.704	45.704	TVTIQPGGK(0.004)DHSVVLATTK(0.498)TK(0.498)	TVTIQPGGK(-20.81)DHSVVLATTK(0)TK(0)	19	3	0.39361
19.415	172	M5W452	144	>tr|M5W452|M5W452_PRUPE Glutathione peroxidase OS=Prunus persica OX=3760 GN=PRUPE_8G244300 PE=3 SV=1	M5W452	144	144	K	LGNRIKWNFTKFLVDKDGHVIERYSPTTSPL	87.363	87.363	FLVDK(1)DGHVIER	FLVDK(87.36)DGHVIER	5	2	0.21367	1249100
19.415	172	M5W452	33	>tr|M5W452|M5W452_PRUPE Glutathione peroxidase OS=Prunus persica OX=3760 GN=PRUPE_8G244300 PE=3 SV=1	M5W452	33	33	K	TVKDSRGKDVDLSLYKGKVLLVVNVASKCGF	92.925	92.925	GKDVDLSLYK(0.901)GK(0.099)	GK(-89.61)DVDLSLYK(9.61)GK(-9.61)	10	2	0.58628	4877100
30.349	276	M5W4P7;A0A251N367	109;40	>tr|M5W4P7|M5W4P7_PRUPE U1 small nuclear ribonucleoprotein C OS=Prunus persica OX=3760 GN=PRUPE_ppa009808mg PE=3 SV=1;>tr|A0A251N367|A0A251N367_PRUPE U1 small nuclear ribonucleoprotein C OS=Prunus persica OX=3760 GN=PRUPE_8G251800 PE=3 SV=1	M5W4P7	109	109	K	NAGYKHKANVRLYYQKFEEQQTQSLVDQRIK	43.454	43.454	LYYQK(1)FEEQQTQSLVDQR	LYYQK(43.45)FEEQQTQSLVDQR	5	3	1.1042	3730100
10.812	97	M5W5G9;M5WRX6	89;54	>tr|M5W5G9|M5W5G9_PRUPE 40S ribosomal protein S30 OS=Prunus persica OX=3760 GN=PRUPE_ppa025859mg PE=3 SV=1;>tr|M5WRX6|M5WRX6_PRUPE 40S ribosomal protein S30 OS=Prunus persica OX=3760 GN=PRUPE_3G053900 PE=3 SV=1	M5W5G9	89	89	K	QYNRRFVTAVVGFGKKRGPNSSEK_______	121.83	107.79	FVTAVVGFGK(0.397)K(0.603)	FVTAVVGFGK(-1.81)K(1.81)	11	3	0.36274	34844000
53.579	495	M5W5K0	25	>tr|M5W5K0|M5W5K0_PRUPE Pyruvate kinase OS=Prunus persica OX=3760 GN=PRUPE_6G001600 PE=3 SV=1	M5W5K0	25	25	K	VCTLGPASRSVPMVEKLLRAGMNVARFNFSH	67.726	67.726	SVPMVEK(1)LLR	SVPMVEK(67.73)LLR	7	2	1.025
18.168	173	M5W6L5	133	>tr|M5W6L5|M5W6L5_PRUPE Peptidyl-prolyl cis-trans isomerase OS=Prunus persica OX=3760 GN=PRUPE_8G161100 PE=3 SV=1	M5W6L5	133	133	K	SQFFVCTAKTEWLDGKHVVFGQVTEGLDVVK	46.578	46.578	TEWLDGK(1)HVVFGQVTEGLDVVK	TEWLDGK(39.7)HVVFGQVTEGLDVVK(-39.7)	7	3	-0.14928	5055200
18.168	173	M5W6L5	148	>tr|M5W6L5|M5W6L5_PRUPE Peptidyl-prolyl cis-trans isomerase OS=Prunus persica OX=3760 GN=PRUPE_8G161100 PE=3 SV=1	M5W6L5	148	148	K	KHVVFGQVTEGLDVVKNIEKVGSSSGRTSRP	207.56	207.56	HVVFGQVTEGLDVVK(0.999)NIEK(0.001)	HVVFGQVTEGLDVVK(32.16)NIEK(-32.16)	15	3	-0.078164	70113000
18.168	173	M5W6L5	152	>tr|M5W6L5|M5W6L5_PRUPE Peptidyl-prolyl cis-trans isomerase OS=Prunus persica OX=3760 GN=PRUPE_8G161100 PE=3 SV=1	M5W6L5	152	152	K	FGQVTEGLDVVKNIEKVGSSSGRTSRPVVVA	49.559	49.559	HVVFGQVTEGLDVVK(0.414)NIEK(0.586)	HVVFGQVTEGLDVVK(-1.51)NIEK(1.51)	19	2	0.70961	4330200
20.884	184	M5W6X4;A0A251MXX1	178;159	>tr|M5W6X4|M5W6X4_PRUPE Uncharacterized protein OS=Prunus persica OX=3760 GN=PRUPE_8G145900 PE=3 SV=1;>tr|A0A251MXX1|A0A251MXX1_PRUPE Uncharacterized protein OS=Prunus persica OX=3760 GN=PRUPE_8G145900 PE=3 SV=1	M5W6X4	178	178	K	CKNSTNIDTVIDWLVKHSKSKN_________	42.382	42.382	NSTNIDTVIDWLVK(0.772)HSK(0.228)	NSTNIDTVIDWLVK(5.3)HSK(-5.3)	14	3	-0.1978	2107800
28.217	255	M5W6Z4	11	>tr|M5W6Z4|M5W6Z4_PRUPE Carbonic anhydrase OS=Prunus persica OX=3760 GN=PRUPE_8G025400 PE=3 SV=1	M5W6Z4	11	11	K	_____MASQLALQRLKNLLSEKGELDDVAAA	62.055	54.982	LK(1)NLLSEK	LK(42.93)NLLSEK(-42.93)	2	2	-0.34867	24938000
28.217	255	M5W6Z4	17	>tr|M5W6Z4|M5W6Z4_PRUPE Carbonic anhydrase OS=Prunus persica OX=3760 GN=PRUPE_8G025400 PE=3 SV=1	M5W6Z4	17	17	K	ASQLALQRLKNLLSEKGELDDVAAAKIEKLT	107.61	107.61	NLLSEK(1)GELDDVAAAK	NLLSEK(68.6)GELDDVAAAK(-68.6)	6	2	-0.3795	32031000
28.217	255	M5W6Z4	58	>tr|M5W6Z4|M5W6Z4_PRUPE Carbonic anhydrase OS=Prunus persica OX=3760 GN=PRUPE_8G025400 PE=3 SV=1	M5W6Z4	58	58	K	PVQRIVDGFIHFRTNKFEKYPDCFNELAEGQ	34.221	34.221	TNK(0.544)FEK(0.456)YPDCFNELAEGQSPK	TNK(0.77)FEK(-0.77)YPDCFNELAEGQSPK(-33.17)	3	3	0.67097	13294000
28.217	255	M5W6Z4	216	>tr|M5W6Z4|M5W6Z4_PRUPE Carbonic anhydrase OS=Prunus persica OX=3760 GN=PRUPE_8G025400 PE=3 SV=1	M5W6Z4	216	216	K	VNLSLVNLQSYPYVQKAISNRNLALRGGYYD	77.681	77.681	ESVNLSLVNLQSYPYVQK(1)AISNR	ESVNLSLVNLQSYPYVQK(77.68)AISNR	18	3	0.64636	6398600
90.238	800	M5W741	162	>tr|M5W741|M5W741_PRUPE Uncharacterized protein OS=Prunus persica OX=3760 GN=PRUPE_6G209200 PE=3 SV=1	M5W741	162	162	K	RTVEPTWPKLVVPLEKIVDRLTVVWGLVDHL	103.08	103.08	LVVPLEK(1)IVDR	LVVPLEK(103.08)IVDR	7	3	0.046142	19602000
112.8	1007	M5W762;A0A251NQ23;A0A251NM96;A0A251NP32	920;920;879;873	>tr|M5W762|M5W762_PRUPE Uncharacterized protein OS=Prunus persica OX=3760 GN=PRUPE_6G089800 PE=4 SV=1;>tr|A0A251NQ23|A0A251NQ23_PRUPE Uncharacterized protein OS=Prunus persica OX=3760 GN=PRUPE_6G089800 PE=4 SV=1;>tr|A0A251NM96|A0A251NM96_PRUPE Uncharacteri	M5W762	920	920	K	KTRQKTFANILHKDLKFPGSISASLQAKQLM	46.964	46.964	DLK(1)FPGSISASLQAK	DLK(45.74)FPGSISASLQAK(-45.74)	3	2	-1.0206	1190900
411.72	3766	M5W790;A0A251NIZ7	3697;3661	>tr|M5W790|M5W790_PRUPE Uncharacterized protein OS=Prunus persica OX=3760 GN=PRUPE_6G024400 PE=4 SV=1;>tr|A0A251NIZ7|A0A251NIZ7_PRUPE Uncharacterized protein OS=Prunus persica OX=3760 GN=PRUPE_6G024400 PE=4 SV=1	M5W790	3697	3697	K	KEDMARLLQFVTGTSKVPLEGFRALQGISGA	37.092	37.092	LLQFVTGTSK(1)VPLEGFR	LLQFVTGTSK(37.09)VPLEGFR	10	3	0.56262	1878600
247.76	2180	M5W7D1	434	>tr|M5W7D1|M5W7D1_PRUPE Uncharacterized protein OS=Prunus persica OX=3760 GN=PRUPE_6G358100 PE=4 SV=1	M5W7D1	434	434	K	ARRGLVDRDVDSGWLKSQAQLLDLDSIAQEQ	88.222	88.222	DVDSGWLK(1)SQAQLLDLDSIAQEQSR	DVDSGWLK(88.22)SQAQLLDLDSIAQEQSR	8	3	0.001987	4677000
59.226	538	M5W7I0;A0A251NPY0	396;396	>tr|M5W7I0|M5W7I0_PRUPE Uncharacterized protein OS=Prunus persica OX=3760 GN=PRUPE_6G135500 PE=4 SV=1;>tr|A0A251NPY0|A0A251NPY0_PRUPE Uncharacterized protein OS=Prunus persica OX=3760 GN=PRUPE_6G135500 PE=4 SV=1	M5W7I0	396	396	K	SCLRGMGANVDKDQVKAAIKAQQDQQIDNAL	166.35	166.35	GMGANVDKDQVK(1)AAIK	GMGANVDK(-38.64)DQVK(38.64)AAIK(-56.88)	12	2	0.081238	81327000
59.226	538	M5W7I0;A0A251NPY0	400;400	>tr|M5W7I0|M5W7I0_PRUPE Uncharacterized protein OS=Prunus persica OX=3760 GN=PRUPE_6G135500 PE=4 SV=1;>tr|A0A251NPY0|A0A251NPY0_PRUPE Uncharacterized protein OS=Prunus persica OX=3760 GN=PRUPE_6G135500 PE=4 SV=1	M5W7I0	400	400	K	GMGANVDKDQVKAAIKAQQDQQIDNALLAEG	132.13	132.13	AAIK(1)AQQDQQIDNALLAEGR	AAIK(132.13)AQQDQQIDNALLAEGR	4	3	0.43108	20086000
34.824	333	M5W883;A0A251N0C2	211;210	>tr|M5W883|M5W883_PRUPE Uncharacterized protein OS=Prunus persica OX=3760 GN=PRUPE_8G195800 PE=4 SV=1;>tr|A0A251N0C2|A0A251N0C2_PRUPE Uncharacterized protein OS=Prunus persica OX=3760 GN=PRUPE_8G195800 PE=4 SV=1	M5W883	211	211	K	IEFVKSLGADEVLDYKTPEGAALNSPSGRKY	52.909	52.909	SLGADEVLDYK(1)TPEGAALNSPSGR	SLGADEVLDYK(52.91)TPEGAALNSPSGR	11	3	-1.3841	2564900
80.06	699	M5W887	449	>tr|M5W887|M5W887_PRUPE Uncharacterized protein OS=Prunus persica OX=3760 GN=PRUPE_6G028600 PE=3 SV=1	M5W887	449	449	K	LRYHSTKSGEEMTSLKDYVTRMKEGQSDIYY	82.908	82.908	SGEEMTSLK(1)DYVTR	SGEEMTSLK(82.91)DYVTR	9	2	-0.76295	2326000
80.06	699	M5W887	556	>tr|M5W887|M5W887_PRUPE Uncharacterized protein OS=Prunus persica OX=3760 GN=PRUPE_6G028600 PE=3 SV=1	M5W887	556	556	K	GLCKVVKDVLGDRVEKVVVSDRVVDSPCCLV	50.843	50.843	DVLGDRVEK(1)VVVSDR	DVLGDRVEK(50.84)VVVSDR	9	3	0.0070984	2080700
80.06	699	M5W887	277	>tr|M5W887|M5W887_PRUPE Uncharacterized protein OS=Prunus persica OX=3760 GN=PRUPE_6G028600 PE=3 SV=1	M5W887	277	277	K	NKQKPIWMRKPEEITKEEYSAFYKSLTNDWE	52.254	52.254	K(0.033)PEEITK(0.967)EEYSAFYK	K(-14.7)PEEITK(14.7)EEYSAFYK(-46.83)	7	3	0.30574	5547100
80.06	699	M5W887	603	>tr|M5W887|M5W887_PRUPE Uncharacterized protein OS=Prunus persica OX=3760 GN=PRUPE_6G028600 PE=3 SV=1	M5W887	603	603	K	QALRDNSMAGYMSSKKTMEINPENPIMEELR	81.431	81.431	DNSMAGYMSSK(0.5)K(0.5)	DNSMAGYMSSK(0)K(0)	12	2	-1.0144	3070600
80.06	699	M5W887	602	>tr|M5W887|M5W887_PRUPE Uncharacterized protein OS=Prunus persica OX=3760 GN=PRUPE_6G028600 PE=3 SV=1	M5W887	602	602	K	AQALRDNSMAGYMSSKKTMEINPENPIMEEL	81.431	81.431	DNSMAGYMSSK(0.5)K(0.5)	DNSMAGYMSSK(0)K(0)	11	2	-1.0144	3070600
42.596	372	M5W8I2;M5VW05;A0A251NEN4	93;93;93	>tr|M5W8I2|M5W8I2_PRUPE Uncharacterized protein OS=Prunus persica OX=3760 GN=PRUPE_7G207300 PE=3 SV=1;>tr|M5VW05|M5VW05_PRUPE Uncharacterized protein OS=Prunus persica OX=3760 GN=PRUPE_7G207300 PE=3 SV=1;>tr|A0A251NEN4|A0A251NEN4_PRUPE Uncharacterized prot	M5W8I2	93	93	K	ALEAKYQKLYQPLYSKRYEIVNGVVEAEGAT	122.13	55.064	LYQPLYSK(1)R	LYQPLYSK(55.06)R	8	3	0.59654	7631900
25.965	237	M5WAJ5	209	>tr|M5WAJ5|M5WAJ5_PRUPE Glutathione peroxidase OS=Prunus persica OX=3760 GN=PRUPE_5G098400 PE=3 SV=1	M5WAJ5	209	209	K	FGDGIKWNFSKFLVDKEGNVVDRYAPTTTPL	62.924	62.924	FLVDK(1)EGNVVDR	FLVDK(62.92)EGNVVDR	5	2	0.17476	4625000
22.245	201	M5WAN8	4	>tr|M5WAN8|M5WAN8_PRUPE Uncharacterized protein OS=Prunus persica OX=3760 GN=PRUPE_5G108900 PE=4 SV=1	M5WAN8	4	4	K	____________MADKTNQTYPSGSANTGYT	69.737	69.737	ADK(1)TNQTYPSGSANTGYTR	ADK(69.74)TNQTYPSGSANTGYTR	3	2	-0.6858	6736800
17.166	154	M5WAU2;M5WHQ0;M5WU16;A0A251PNI0;A0A251NUY4;M5WFY7;A0A251PER1;A0A251PI18;M5X169;A0A251NUX7;M5VZD4;M5WG80;A0A251PPY0;M5WC21;M5WGF5;A0A251PET6;M5W3W7;M5X2T4;A0A251QHQ5;M5XNZ6;A0A251QDN5;M5W1N7;A0A251NSK1;M5X9E1	29;29;29;69;29;29;29;29;29;29;29;29;29;29;29;27;29;96;29;84;29;29;29;29	>tr|M5WAU2|M5WAU2_PRUPE Uncharacterized protein OS=Prunus persica OX=3760 GN=PRUPE_7G086300 PE=4 SV=1;>tr|M5WHQ0|M5WHQ0_PRUPE Ubiquitin OS=Prunus persica OX=3760 GN=PRUPE_4G025900 PE=2 SV=1;>tr|M5WU16|M5WU16_PRUPE Uncharacterized protein OS=Prunus persica	M5WAU2;M5X9E1	29;29	29	K	TLEVESSDTIDNVKAKIQDKEGIPPDQQRLI	120.3	120.3	AK(1)IQDKEGIPPDQQR	AK(56.59)IQDK(-56.59)EGIPPDQQR	2	2	-1.2107	125630000
17.166	154	M5WAU2;M5WHQ0;M5WU16;A0A251PNI0;A0A251NUY4;M5WFY7;A0A251PER1;A0A251PI18;M5X169;A0A251NUX7;M5VZD4;M5WG80;A0A251PPY0;M5WC21;M5WGF5;A0A251PET6;M5W3W7;M5X2T4;A0A251QHQ5;M5XNZ6;A0A251QDN5;M5W1N7;A0A251NSK1;M5X9E1	33;33;33;73;33;33;33;33;33;33;33;33;33;33;33;31;33;100;33;88;33;33;33;33	>tr|M5WAU2|M5WAU2_PRUPE Uncharacterized protein OS=Prunus persica OX=3760 GN=PRUPE_7G086300 PE=4 SV=1;>tr|M5WHQ0|M5WHQ0_PRUPE Ubiquitin OS=Prunus persica OX=3760 GN=PRUPE_4G025900 PE=2 SV=1;>tr|M5WU16|M5WU16_PRUPE Uncharacterized protein OS=Prunus persica	M5WAU2;M5X9E1	33;33	33	K	ESSDTIDNVKAKIQDKEGIPPDQQRLIFAGK	46.408	33.204	IQDK(1)EGIPPDQQR	IQDK(33.2)EGIPPDQQR	4	2	-4.1874	10582000
17.166	154	M5WAU2;M5WHQ0;M5WU16;A0A251PNI0;A0A251NUY4;M5WFY7;A0A251PER1;A0A251PI18;M5X169;A0A251NUX7;M5VZD4;M5WG80;A0A251PPY0;M5WC21;M5WGF5;A0A251PET6;M5W3W7;M5X2T4;A0A251QHQ5;M5XNZ6;A0A251QDN5;A0A251PK63;M5X4V9;M5X9E1	63;63;63;103;63;63;63;63;63;63;63;63;63;63;63;61;63;130;63;118;63;57;57;63	>tr|M5WAU2|M5WAU2_PRUPE Uncharacterized protein OS=Prunus persica OX=3760 GN=PRUPE_7G086300 PE=4 SV=1;>tr|M5WHQ0|M5WHQ0_PRUPE Ubiquitin OS=Prunus persica OX=3760 GN=PRUPE_4G025900 PE=2 SV=1;>tr|M5WU16|M5WU16_PRUPE Uncharacterized protein OS=Prunus persica	M5WAU2;M5X9E1	63;63	63	K	KQLEDGRTLADYNIQKESTLHLVLRLRGGAK;KQLEDGRTLADYNIQKESTLHLVLRLRGGTM	216.99	59.261	TLADYNIQK(1)ESTLHLVLR	TLADYNIQK(59.26)ESTLHLVLR	9	3	-0.32134	3645100000
17.166	154	M5WAU2;M5WHQ0;M5WU16;A0A251PNI0;A0A251NUY4;M5WFY7;A0A251PER1;A0A251PI18;M5X169;A0A251NUX7;M5VZD4;M5WG80;A0A251PPY0;M5WC21;M5WGF5;A0A251PET6;M5W3W7;M5X2T4;A0A251QHQ5;M5XNZ6;A0A251QDN5;M5W1N7;A0A251NSK1;M5X9E1	11;11;11;51;87;11;11;11;11;11;87;11;11;87;11;11;11;11;87;142;87;11;11;11	>tr|M5WAU2|M5WAU2_PRUPE Uncharacterized protein OS=Prunus persica OX=3760 GN=PRUPE_7G086300 PE=4 SV=1;>tr|M5WHQ0|M5WHQ0_PRUPE Ubiquitin OS=Prunus persica OX=3760 GN=PRUPE_4G025900 PE=2 SV=1;>tr|M5WU16|M5WU16_PRUPE Uncharacterized protein OS=Prunus persica	M5WAU2;M5X9E1	11;11	11	K	_____MQIFVKTLTGKTITLEVESSDTIDNV	226.44	112.54	TLTGK(1)TITLEVESSDTIDNVKAK	TLTGK(102.73)TITLEVESSDTIDNVK(-102.73)AK(-105.98)	5	4	0.34502	474900000
17.166	154	M5WAU2;M5WHQ0;M5WU16;A0A251PNI0;A0A251NUY4;M5WFY7;A0A251PER1;A0A251PI18;M5X169;A0A251NUX7;M5VZD4;M5WG80;A0A251PPY0;M5WC21;M5WGF5;A0A251PET6;M5W3W7;M5X2T4;A0A251QHQ5;M5XNZ6;A0A251QDN5;M5W1N7;A0A251NSK1;M5X9E1	6;6;6;46;82;6;6;6;6;6;82;6;6;82;6;6;6;6;82;137;82;6;6;6	>tr|M5WAU2|M5WAU2_PRUPE Uncharacterized protein OS=Prunus persica OX=3760 GN=PRUPE_7G086300 PE=4 SV=1;>tr|M5WHQ0|M5WHQ0_PRUPE Ubiquitin OS=Prunus persica OX=3760 GN=PRUPE_4G025900 PE=2 SV=1;>tr|M5WU16|M5WU16_PRUPE Uncharacterized protein OS=Prunus persica	M5WAU2;M5X9E1	6;6	6	K	__________MQIFVKTLTGKTITLEVESSD	156.51	127.51	MQIFVK(1)TLTGK	MQIFVK(62.24)TLTGK(-62.24)	6	3	-0.50185	1008700000
17.166	154	M5WAU2;A0A251PK63;M5X4V9	87;81;81	>tr|M5WAU2|M5WAU2_PRUPE Uncharacterized protein OS=Prunus persica OX=3760 GN=PRUPE_7G086300 PE=4 SV=1;>tr|A0A251PK63|A0A251PK63_PRUPE Uncharacterized protein OS=Prunus persica OX=3760 GN=PRUPE_4G136400 PE=4 SV=1;>tr|M5X4V9|M5X4V9_PRUPE Uncharacterized prot	M5WAU2	87	87	K	RLRGGTMIKVKTLTGKEIEIDIEPNDTIDRI	117.29	45.608	TLTGK(1)EIEIDIEPNDTIDR	TLTGK(45.61)EIEIDIEPNDTIDR	5	2	0.18492	13352000
17.166	154	M5WAU2;M5WHQ0;M5WU16;A0A251PNI0;A0A251NUY4;M5WFY7;A0A251PER1;A0A251PI18;M5X169;A0A251NUX7;M5VZD4;M5WG80;A0A251PPY0;M5WC21;M5WGF5;A0A251PET6;M5W3W7;M5X9E1	27;27;27;67;27;27;27;27;27;27;27;27;27;27;27;101;27;27	>tr|M5WAU2|M5WAU2_PRUPE Uncharacterized protein OS=Prunus persica OX=3760 GN=PRUPE_7G086300 PE=4 SV=1;>tr|M5WHQ0|M5WHQ0_PRUPE Ubiquitin OS=Prunus persica OX=3760 GN=PRUPE_4G025900 PE=2 SV=1;>tr|M5WU16|M5WU16_PRUPE Uncharacterized protein OS=Prunus persica	M5WAU2;M5X9E1	27;27	27	K	TITLEVESSDTIDNVKAKIQDKEGIPPDQQR	60.209	60.209	TITLEVESSDTIDNVK(0.5)AK(0.5)	TITLEVESSDTIDNVK(0)AK(0)	16	2	0.030538	1916100
17.166	154	M5WAU2;A0A251PK63;M5X4V9	124;117;117	>tr|M5WAU2|M5WAU2_PRUPE Uncharacterized protein OS=Prunus persica OX=3760 GN=PRUPE_7G086300 PE=4 SV=1;>tr|A0A251PK63|A0A251PK63_PRUPE Uncharacterized protein OS=Prunus persica OX=3760 GN=PRUPE_4G136400 PE=4 SV=1;>tr|M5X4V9|M5X4V9_PRUPE Uncharacterized prot	M5WAU2	124	124	K	KEGIPPVQQRLIYAGKQLGDDKTAKDYNIEG	214.65	214.65	LIYAGK(1)QLGDDKTAK	LIYAGK(107.28)QLGDDK(-107.28)TAK(-134.19)	6	2	0.33322	233300000
17.166	154	M5WAU2;M5WHQ0;M5WU16;A0A251PNI0;A0A251NUY4;M5WFY7;A0A251PER1;A0A251PI18;M5X169;A0A251NUX7;M5VZD4;M5WG80;A0A251PPY0;M5WC21;M5WGF5;A0A251PET6;M5W3W7;M5X2T4;A0A251QHQ5;M5XNZ6;A0A251QDN5;A0A251PK63;M5X4V9;M5W1N7;A0A251NSK1;M5X9E1	48;48;48;88;48;48;48;48;48;48;48;48;48;48;48;46;48;115;48;103;48;42;42;48;48;48	>tr|M5WAU2|M5WAU2_PRUPE Uncharacterized protein OS=Prunus persica OX=3760 GN=PRUPE_7G086300 PE=4 SV=1;>tr|M5WHQ0|M5WHQ0_PRUPE Ubiquitin OS=Prunus persica OX=3760 GN=PRUPE_4G025900 PE=2 SV=1;>tr|M5WU16|M5WU16_PRUPE Uncharacterized protein OS=Prunus persica	M5WAU2;M5X9E1	48;48	48	K	KEGIPPDQQRLIFAGKQLEDGRTLADYNIQK	261.65	102.33	LIFAGK(1)QLEDGRTLADYNIQK	LIFAGK(76.44)QLEDGRTLADYNIQK(-76.44)	6	4	-0.016064	23323000000
15.855	138	M5WAW2	5	>tr|M5WAW2|M5WAW2_PRUPE 40S ribosomal protein S24 OS=Prunus persica OX=3760 GN=PRUPE_7G268100 PE=3 SV=1	M5WAW2	5	5	K	___________MADTKAVTIRTRKFMTNRLL	52.49	52.49	ADTK(1)AVTIR	ADTK(52.49)AVTIR	4	2	-0.27648	2131400
46.849	426	M5WB03	279	>tr|M5WB03|M5WB03_PRUPE Uncharacterized protein OS=Prunus persica OX=3760 GN=PRUPE_6G269000 PE=4 SV=1	M5WB03	279	279	K	KGKIPCATCGSRGLIKCLTCQGSGSLLTRNV	65.716	34.909	GLIK(1)CLTCQGSGSLLTR	GLIK(34.91)CLTCQGSGSLLTR	4	3	-0.14559	2189900
47.503	423	M5WB08	39	>tr|M5WB08|M5WB08_PRUPE Uncharacterized protein OS=Prunus persica OX=3760 GN=PRUPE_6G320300 PE=3 SV=1	M5WB08	39	39	K	IIRATRLLDNEIRILKEEMQRTNLELDSYKE	85.064	85.064	ILK(1)EEMQR	ILK(85.06)EEMQR	3	3	-0.28878	3081700
47.503	423	M5WB08	55	>tr|M5WB08|M5WB08_PRUPE Uncharacterized protein OS=Prunus persica OX=3760 GN=PRUPE_6G320300 PE=3 SV=1	M5WB08	55	55	K	EEMQRTNLELDSYKEKIKENQEKIKLNKQLP	91.961	91.961	TNLELDSYK(0.288)EK(0.712)	TNLELDSYK(-3.94)EK(3.94)	11	2	0.66356	4411700
43.545	395	M5WB62;A0A251NYB7	52;52	>tr|M5WB62|M5WB62_PRUPE Uncharacterized protein OS=Prunus persica OX=3760 GN=PRUPE_6G280500 PE=4 SV=1;>tr|A0A251NYB7|A0A251NYB7_PRUPE Uncharacterized protein OS=Prunus persica OX=3760 GN=PRUPE_6G280500 PE=4 SV=1	M5WB62	52	52	K	ISECKPKAKIVDLCEKGDSYIREQTGNMYKN	51.875	51.875	IVDLCEK(1)GDSYIR	IVDLCEK(51.87)GDSYIR	7	3	0.72677	1637000
10.669	98	M5WB67;M5XTQ9	30;30	>tr|M5WB67|M5WB67_PRUPE Uncharacterized protein OS=Prunus persica OX=3760 GN=PRUPE_5G245700 PE=4 SV=1;>tr|M5XTQ9|M5XTQ9_PRUPE Uncharacterized protein OS=Prunus persica OX=3760 GN=PRUPE_1G565900 PE=4 SV=1	M5WB67	30	30	K	ISVITNDGRNIVGVLKGFDQATNIILDESHE	34.009	34.009	NIVGVLK(1)GFDQATNIILDESHER	NIVGVLK(34.01)GFDQATNIILDESHER	7	3	-0.68181	1110400
41.055	376	M5WBC5;A0A251NKG7	62;62	>tr|M5WBC5|M5WBC5_PRUPE Uncharacterized protein OS=Prunus persica OX=3760 GN=PRUPE_6G052000 PE=4 SV=1;>tr|A0A251NKG7|A0A251NKG7_PRUPE Uncharacterized protein OS=Prunus persica OX=3760 GN=PRUPE_6G052000 PE=4 SV=1	M5WBC5	62	62	K	LTNVLPRGQKLICKGKLLVDGMTLKESEVAN	96.229	96.229	GK(1)LLVDGMTLK	GK(94.09)LLVDGMTLK(-94.09)	2	2	-0.030681	14083000
53.774	505	M5WBJ1	330	>tr|M5WBJ1|M5WBJ1_PRUPE Uncharacterized protein OS=Prunus persica OX=3760 GN=PRUPE_5G231600 PE=4 SV=1	M5WBJ1	330	330	K	KPKSVSAVLGPNGLVKRGRGRPSKAEPKSVF	52.555	52.555	SVSAVLGPNGLVK(1)R	SVSAVLGPNGLVK(52.55)R	13	2	0.73832	787270
27.159	244	M5WBN8;A0A251P8H5	143;94	>tr|M5WBN8|M5WBN8_PRUPE Uncharacterized protein OS=Prunus persica OX=3760 GN=PRUPE_ppa010579mg PE=3 SV=1;>tr|A0A251P8H5|A0A251P8H5_PRUPE Uncharacterized protein OS=Prunus persica OX=3760 GN=PRUPE_5G145200 PE=3 SV=1	M5WBN8	143	143	K	PNISSQSGAICLDILKDQWSPALTLKTALLS	167.51	167.51	VWHPNISSQSGAICLDILK(1)DQWSPALTLK	VWHPNISSQSGAICLDILK(75.37)DQWSPALTLK(-75.37)	19	4	-0.063605	36620000
27.159	244	M5WBN8;A0A251P8H5	240;191	>tr|M5WBN8|M5WBN8_PRUPE Uncharacterized protein OS=Prunus persica OX=3760 GN=PRUPE_ppa010579mg PE=3 SV=1;>tr|A0A251P8H5|A0A251P8H5_PRUPE Uncharacterized protein OS=Prunus persica OX=3760 GN=PRUPE_5G145200 PE=3 SV=1	M5WBN8	240	240	K	TTLEAVGGDENLALEKLCSG___________	100.77	100.77	TTLEAVGGDENLALEK(1)LCSG	TTLEAVGGDENLALEK(100.77)LCSG	16	3	-0.14797	23124000
27.159	244	M5WBN8;A0A251P8H5	124;75	>tr|M5WBN8|M5WBN8_PRUPE Uncharacterized protein OS=Prunus persica OX=3760 GN=PRUPE_ppa010579mg PE=3 SV=1;>tr|A0A251P8H5|A0A251P8H5_PRUPE Uncharacterized protein OS=Prunus persica OX=3760 GN=PRUPE_5G145200 PE=3 SV=1	M5WBN8	124	124	K	PDAYPFEPPKMKFTTKVWHPNISSQSGAICL	39.682	39.682	FTTK(0.998)VWHPNISSQSGAICLDILK(0.002)DQWSPALTLK	FTTK(26.56)VWHPNISSQSGAICLDILK(-26.56)DQWSPALTLK(-39.1)	4	4	0.45079	10755000
33.849	313	M5WC00	191	>tr|M5WC00|M5WC00_PRUPE Uncharacterized protein OS=Prunus persica OX=3760 GN=PRUPE_6G339900 PE=4 SV=1	M5WC00	191	191	K	ALGSEEASCTLCCLVKNRKLNPIDIIPGGSM	46.159	46.159	QAALGSEEASCTLCCLVK(1)NR	QAALGSEEASCTLCCLVK(46.16)NR	18	3	0.49777
33.849	313	M5WC00	12	>tr|M5WC00|M5WC00_PRUPE Uncharacterized protein OS=Prunus persica OX=3760 GN=PRUPE_6G339900 PE=4 SV=1	M5WC00	12	12	K	____MAEEASTKRPLKIVAGADSFGCSLKDA	58.676	58.676	AEEASTK(0.363)RPLK(0.637)	AEEASTK(-2.45)RPLK(2.45)	11	2	-0.43511	9721300
10.077	90	M5WCI1	80	>tr|M5WCI1|M5WCI1_PRUPE Uncharacterized protein OS=Prunus persica OX=3760 GN=PRUPE_5G019500 PE=4 SV=1	M5WCI1	80	80	K	GKSKEEAMGDYVTKVKQLLEEAGAST_____	50.284	50.284	VK(1)QLLEEAGAST	VK(50.28)QLLEEAGAST	2	2	-1.2124
89.451	813	M5WCS7	199	>tr|M5WCS7|M5WCS7_PRUPE RING-type E3 ubiquitin transferase OS=Prunus persica OX=3760 GN=PRUPE_5G009100 PE=4 SV=1	M5WCS7	199	199	K	NKEILADGDTVRSIVKFLSHEQSKEREEAVS	173.19	173.19	SIVK(1)FLSHEQSK	SIVK(135.76)FLSHEQSK(-135.76)	4	2	0.25048	32942000
15.921	151	M5WDC2	126	>tr|M5WDC2|M5WDC2_PRUPE Histone H2A OS=Prunus persica OX=3760 GN=PRUPE_6G322000 PE=3 SV=1	M5WDC2	126	126	K	SGGVLPNINPVLLPKKTSNASSEAAEKAPKS	51.31	51.31	LLQGVTIASGGVLPNINPVLLPK(0.468)K(0.532)	LLQGVTIASGGVLPNINPVLLPK(-0.56)K(0.56)	24	3	-0.29247	9702700
18.992	171	M5WDV8	39	>tr|M5WDV8|M5WDV8_PRUPE Uncharacterized protein OS=Prunus persica OX=3760 GN=PRUPE_5G135700 PE=4 SV=1	M5WDV8	39	39	K	RDMVSVITNRVTDLHKSGSVNQEDDDETGVR	92.31	92.31	VTDLHK(1)SGSVNQEDDDETGVR	VTDLHK(92.31)SGSVNQEDDDETGVR	6	3	-0.042079	14147000
85.294	779	M5WE22;A0A251P9G6;A0A251PCX5	387;325;298	>tr|M5WE22|M5WE22_PRUPE Uncharacterized protein OS=Prunus persica OX=3760 GN=PRUPE_5G165800 PE=4 SV=1;>tr|A0A251P9G6|A0A251P9G6_PRUPE Uncharacterized protein OS=Prunus persica OX=3760 GN=PRUPE_5G165800 PE=4 SV=1;>tr|A0A251PCX5|A0A251PCX5_PRUPE Uncharacteri	M5WE22	387	387	K	CGCHPIIGPRFKSVVKEDYDLCRICYSSMGN	54.259	54.259	SVVK(1)EDYDLCR	SVVK(54.26)EDYDLCR	4	2	-1.2485	692870
98.421	875	M5WE99;A0A251P6E0	60;154	>tr|M5WE99|M5WE99_PRUPE Uncharacterized protein OS=Prunus persica OX=3760 GN=PRUPE_ppa001235mg PE=4 SV=1;>tr|A0A251P6E0|A0A251P6E0_PRUPE Uncharacterized protein OS=Prunus persica OX=3760 GN=PRUPE_5G103100 PE=4 SV=1	M5WE99	60	60	K	VEGSSSPLVLDGQDLKLLSVRINSKELKDED	89.028	89.028	VEGSSSPLVLDGQDLK(1)LLSVR	VEGSSSPLVLDGQDLK(89.03)LLSVR	16	3	-0.80767	7014500
98.421	875	M5WE99;A0A251P6E0	38;132	>tr|M5WE99|M5WE99_PRUPE Uncharacterized protein OS=Prunus persica OX=3760 GN=PRUPE_ppa001235mg PE=4 SV=1;>tr|A0A251P6E0|A0A251P6E0_PRUPE Uncharacterized protein OS=Prunus persica OX=3760 GN=PRUPE_5G103100 PE=4 SV=1	M5WE99	38	38	K	DLNFSLGAEKTIVSSKIAVFPRVEGSSSPLV	56.225	30.889	TIVSSK(1)IAVFPR	TIVSSK(30.89)IAVFPR	6	3	-0.1416	574010
20.976	183	M5WF44;M5XS28	97;97	>tr|M5WF44|M5WF44_PRUPE Uncharacterized protein OS=Prunus persica OX=3760 GN=PRUPE_5G152400 PE=3 SV=1;>tr|M5XS28|M5XS28_PRUPE Uncharacterized protein OS=Prunus persica OX=3760 GN=PRUPE_1G228200 PE=3 SV=1	M5WF44	97	97	K	GRWPVKSAKFILDLLKNAESNAEVKGLDVDS	82.55	82.55	FILDLLK(1)NAESNAEVK	FILDLLK(40.58)NAESNAEVK(-40.58)	7	2	-0.019265	5013700
59.721	574	M5WF58	245	>tr|M5WF58|M5WF58_PRUPE Uncharacterized protein OS=Prunus persica OX=3760 GN=PRUPE_7G262900 PE=3 SV=1	M5WF58	245	245	K	KSVDILGLGTGPEVEKKLKYAEDVTSGIIFG	37.092	37.092	SVDILGLGTGPEVEK(0.5)K(0.5)	SVDILGLGTGPEVEK(0)K(0)	15	2	0.76192	1085700
59.721	574	M5WF58	246	>tr|M5WF58|M5WF58_PRUPE Uncharacterized protein OS=Prunus persica OX=3760 GN=PRUPE_7G262900 PE=3 SV=1	M5WF58	246	246	K	SVDILGLGTGPEVEKKLKYAEDVTSGIIFGK	73.156	73.156	SVDILGLGTGPEVEK(0.458)K(0.542)	SVDILGLGTGPEVEK(-0.74)K(0.74)	16	3	0.51469	2228900
84.668	765	M5WFB9;A0A251N6T6;A0A251NQT5;M5W545	400;400;439;400	>tr|M5WFB9|M5WFB9_PRUPE Uncharacterized protein OS=Prunus persica OX=3760 GN=PRUPE_7G009200 PE=3 SV=1;>tr|A0A251N6T6|A0A251N6T6_PRUPE Uncharacterized protein OS=Prunus persica OX=3760 GN=PRUPE_7G009200 PE=4 SV=1;>tr|A0A251NQT5|A0A251NQT5_PRUPE Uncharacteri	M5WFB9	400	400	K	ASRKSSPRVTNEAVQKAAAALKGSDHRRATN	148.62	148.62	VTNEAVQK(1)AAAALK	VTNEAVQK(60.51)AAAALK(-60.51)	8	2	-0.95829	6645600
84.668	765	M5WFB9;A0A251N6T6	28;28	>tr|M5WFB9|M5WFB9_PRUPE Uncharacterized protein OS=Prunus persica OX=3760 GN=PRUPE_7G009200 PE=3 SV=1;>tr|A0A251N6T6|A0A251N6T6_PRUPE Uncharacterized protein OS=Prunus persica OX=3760 GN=PRUPE_7G009200 PE=4 SV=1	M5WFB9	28	28	K	PKRELKFALESFWDGKTSAEDLQKVAADLRS	42.913	42.913	FALESFWDGK(0.999)TSAEDLQK(0.001)	FALESFWDGK(28.87)TSAEDLQK(-28.87)	10	3	0.030939	2116400
84.668	765	M5WFB9;A0A251N6T6	279;279	>tr|M5WFB9|M5WFB9_PRUPE Uncharacterized protein OS=Prunus persica OX=3760 GN=PRUPE_7G009200 PE=3 SV=1;>tr|A0A251N6T6|A0A251N6T6_PRUPE Uncharacterized protein OS=Prunus persica OX=3760 GN=PRUPE_7G009200 PE=4 SV=1	M5WFB9	279	279	K	YGFDLVRGTKTLDLIKGEFPKGKYLFAGLVD	57.836	57.836	TLDLIK(0.984)GEFPK(0.016)	TLDLIK(17.92)GEFPK(-17.92)	6	2	0.36133	881340
88.191	773	M5WFI7	705	>tr|M5WFI7|M5WFI7_PRUPE Uncharacterized protein OS=Prunus persica OX=3760 GN=PRUPE_4G016200 PE=4 SV=1	M5WFI7	705	705	K	MKDTLERAKEPNLNLKGYLQSAYVHPVFRDC	41.912	41.912	AK(0.041)EPNLNLK(0.959)GYLQSAYVHPVFR	AK(-13.71)EPNLNLK(13.71)GYLQSAYVHPVFR	9	5	0.16557	3499000
81.778	724	M5WFJ1	214	>tr|M5WFJ1|M5WFJ1_PRUPE Uncharacterized protein OS=Prunus persica OX=3760 GN=PRUPE_4G086300 PE=4 SV=1	M5WFJ1	214	214	K	APAGQLRKEQVDSYFKTLYPDTFYRSLVVTN	41.412	41.412	EQVDSYFK(1)TLYPDTFYR	EQVDSYFK(41.41)TLYPDTFYR	8	3	-0.77974	2998900
73.511	660	M5WFJ8	657	>tr|M5WFJ8|M5WFJ8_PRUPE Uncharacterized protein OS=Prunus persica OX=3760 GN=PRUPE_5G118400 PE=4 SV=1	M5WFJ8	657	657	K	PQLLKYYKEIIDNMYKSAK____________	56.225	56.225	EIIDNMYK(0.869)SAK(0.131)	EIIDNMYK(8.22)SAK(-8.22)	8	2	0.078732	2622000
23.98	217	M5WGJ6;A0A251NM07;M5W133	144;143;143	>tr|M5WGJ6|M5WGJ6_PRUPE Uncharacterized protein OS=Prunus persica OX=3760 GN=PRUPE_ppa017220mg PE=4 SV=1;>tr|A0A251NM07|A0A251NM07_PRUPE Uncharacterized protein OS=Prunus persica OX=3760 GN=PRUPE_6G083700 PE=4 SV=1;>tr|M5W133|M5W133_PRUPE Uncharacterized p	M5WGJ6	144	144	K	NKADMDESKRAVPTSKGQALADEYGIKFFET	59.261	59.261	AVPTSK(1)GQALADEYGIK	AVPTSK(53.94)GQALADEYGIK(-53.94)	6	3	-0.40936	3003100
30.644	268	M5WGS7;A0A251PDP7;A0A251PH46	54;47;15	>tr|M5WGS7|M5WGS7_PRUPE Uncharacterized protein OS=Prunus persica OX=3760 GN=PRUPE_4G004800 PE=4 SV=1;>tr|A0A251PDP7|A0A251PDP7_PRUPE Uncharacterized protein OS=Prunus persica OX=3760 GN=PRUPE_4G004800 PE=4 SV=1;>tr|A0A251PH46|A0A251PH46_PRUPE Uncharacteri	M5WGS7	54	54	K	DMHCEACARKVARALKGFEGVEDVTTDSKAS	42.813	42.813	ALK(1)GFEGVEDVTTDSK	ALK(42.81)GFEGVEDVTTDSK(-42.81)	3	2	2.1175	2022300
37.114	339	M5WHI0	215	>tr|M5WHI0|M5WHI0_PRUPE Clathrin light chain OS=Prunus persica OX=3760 GN=PRUPE_4G043600 PE=3 SV=1	M5WHI0	215	215	K	AIAELIPHEVPNIEKKRGKKDQDKKPSITVV	55.213	55.213	AIAELIPHEVPNIEK(0.465)K(0.535)	AIAELIPHEVPNIEK(-0.62)K(0.62)	16	3	-0.39435	2135200
21.028	184	M5WHX7	5	>tr|M5WHX7|M5WHX7_PRUPE Uncharacterized protein OS=Prunus persica OX=3760 GN=PRUPE_4G110400 PE=4 SV=1	M5WHX7	5	5	K	___________MAMTKPHFQAEQNAIIEQKQ	45.876	45.876	AMTK(1)PHFQAEQNAIIEQK	AMTK(41.49)PHFQAEQNAIIEQK(-41.49)	4	3	0.71092	6006800
29.896	273	M5WIA3	261	>tr|M5WIA3|M5WIA3_PRUPE Uncharacterized protein OS=Prunus persica OX=3760 GN=PRUPE_2G075700 PE=3 SV=1	M5WIA3	261	261	K	KSPFQEFTDLLGRPTKPLLIEDVEKVEA___	205.53	174.47	SPFQEFTDLLGRPTK(1)PLLIEDVEK	SPFQEFTDLLGRPTK(93.15)PLLIEDVEK(-93.15)	15	4	0.016261	61282000
29.896	273	M5WIA3	41	>tr|M5WIA3|M5WIA3_PRUPE Uncharacterized protein OS=Prunus persica OX=3760 GN=PRUPE_2G075700 PE=3 SV=1	M5WIA3	41	41	K	RGGGRRRPGRREEEEKWVPVTKLGRLVKEGK	73.848	73.848	REEEEK(1)WVPVTK	REEEEK(70.98)WVPVTK(-70.98)	6	2	-0.19467	19499000
29.896	273	M5WIA3	240	>tr|M5WIA3|M5WIA3_PRUPE Uncharacterized protein OS=Prunus persica OX=3760 GN=PRUPE_2G075700 PE=3 SV=1	M5WIA3	240	240	K	DCLLKTYGFLTPEFWKETRFSKSPFQEFTDL	116.63	97.273	TYGFLTPEFWK(1)ETR	TYGFLTPEFWK(97.27)ETR	11	3	0.13258	39447000
39.173	354	M5WIK8	158	>tr|M5WIK8|M5WIK8_PRUPE Uncharacterized protein OS=Prunus persica OX=3760 GN=PRUPE_6G258400 PE=4 SV=1	M5WIK8	158	158	K	QLENGVARLDHPPASKAAIESMPVIKIADDH	35.176	35.176	LDHPPASK(0.999)AAIESMPVIK(0.001)	LDHPPASK(29.6)AAIESMPVIK(-29.6)	8	3	-0.152	2455600
89.443	803	A0A251NUP0;M5W421;M5WTB9;M5WJ67	65;65;66;63	>tr|A0A251NUP0|A0A251NUP0_PRUPE Uncharacterized protein OS=Prunus persica OX=3760 GN=PRUPE_6G233700 PE=4 SV=1;>tr|M5W421|M5W421_PRUPE Uncharacterized protein (Fragment) OS=Prunus persica OX=3760 GN=PRUPE_ppa001607m2g PE=3 SV=1;>tr|M5WTB9|M5WTB9_PRUPE Uncha	A0A251NUP0;M5WJ67	65;63	63	K	TMEKLQLFRGDTILIKGKKRKDTICIALADD	88.819	88.819	GDTILIK(0.992)GK(0.008)	GDTILIK(20.92)GK(-20.92)	7	2	-0.18337	3380800
89.443	803	A0A251NUP0;A0A251NUR1;M5W421;M5WJ67	255;93;255;253	>tr|A0A251NUP0|A0A251NUP0_PRUPE Uncharacterized protein OS=Prunus persica OX=3760 GN=PRUPE_6G233700 PE=4 SV=1;>tr|A0A251NUR1|A0A251NUR1_PRUPE Uncharacterized protein OS=Prunus persica OX=3760 GN=PRUPE_6G233700 PE=3 SV=1;>tr|M5W421|M5W421_PRUPE Uncharacteri	A0A251NUP0;M5WJ67	255;253	253	K	KPPKGILLYGPPGSGKTLIARAVANETGAFF	63.709	63.709	GILLYGPPGSGK(1)TLIAR	GILLYGPPGSGK(63.71)TLIAR	12	2	0.49402	1690200
89.443	803	A0A251NUP0;A0A251NUR1;M5W421;M5WTB9;M5WJ67	340;178;340;342;338	>tr|A0A251NUP0|A0A251NUP0_PRUPE Uncharacterized protein OS=Prunus persica OX=3760 GN=PRUPE_6G233700 PE=4 SV=1;>tr|A0A251NUR1|A0A251NUR1_PRUPE Uncharacterized protein OS=Prunus persica OX=3760 GN=PRUPE_6G233700 PE=3 SV=1;>tr|M5W421|M5W421_PRUPE Uncharacteri	A0A251NUP0;M5WJ67	340;338	338	K	ERRIVSQLLTLMDGLKSRAHVIVIGATNRPN;ERRIVSQLLTLMDGLKSRAHVIVMGATNRPN	40.801	40.801	IVSQLLTLMDGLK(1)SR	IVSQLLTLMDGLK(40.8)SR	13	3	-0.32493	3202300
89.443	803	M5WJ67	488	>tr|M5WJ67|M5WJ67_PRUPE Uncharacterized protein OS=Prunus persica OX=3760 GN=PRUPE_6G107800 PE=4 SV=1	M5WJ67	488	488	K	VPNVSWEDIGGLENVKRELQETVQYPVEHPE	148.91	148.91	ETVVEVPNVSWEDIGGLENVK(1)R	ETVVEVPNVSWEDIGGLENVK(148.91)R	21	3	0.14438	19516000
89.443	803	A0A251NUP0;A0A251NUR1;M5W421;M5WJ67	243;81;243;241	>tr|A0A251NUP0|A0A251NUP0_PRUPE Uncharacterized protein OS=Prunus persica OX=3760 GN=PRUPE_6G233700 PE=4 SV=1;>tr|A0A251NUR1|A0A251NUR1_PRUPE Uncharacterized protein OS=Prunus persica OX=3760 GN=PRUPE_6G233700 PE=3 SV=1;>tr|M5W421|M5W421_PRUPE Uncharacteri	A0A251NUP0;M5WJ67	243;241	241	K	LRHPQLFKSIGVKPPKGILLYGPPGSGKTLI	37.237	37.237	SIGVK(0.172)PPK(0.825)GILLYGPPGSGK(0.003)	SIGVK(-6.81)PPK(6.81)GILLYGPPGSGK(-24.39)	8	3	-0.13885	1922200
89.443	803	A0A251NUP0;A0A251NUR1;M5W597;M5WJ67	709;547;68;707	>tr|A0A251NUP0|A0A251NUP0_PRUPE Uncharacterized protein OS=Prunus persica OX=3760 GN=PRUPE_6G233700 PE=4 SV=1;>tr|A0A251NUR1|A0A251NUR1_PRUPE Uncharacterized protein OS=Prunus persica OX=3760 GN=PRUPE_6G233700 PE=3 SV=1;>tr|M5W597|M5W597_PRUPE Uncharacteri	A0A251NUP0;M5WJ67	709;707	707	K	ICQRACKYAIRENIEKDIERERRRSENPEAM;ICQRSCKYAIRENIEKDIERERRRGENPDSM	90.108	90.108	ENIEK(1)DIER	ENIEK(90.11)DIER	5	2	-0.088775	2472900
89.443	803	M5WJ67	115	>tr|M5WJ67|M5WJ67_PRUPE Uncharacterized protein OS=Prunus persica OX=3760 GN=PRUPE_6G107800 PE=4 SV=1	M5WJ67	115	115	K	GDVVSVHQCPDVKYGKRVHILPIDDSIEGVT	33.308	33.308	LGDVVSVHQCPDVK(0.5)YGK(0.5)R	LGDVVSVHQCPDVK(0)YGK(0)R	17	2	-0.82479	1642100
89.443	803	M5WJ67	403	>tr|M5WJ67|M5WJ67_PRUPE Uncharacterized protein OS=Prunus persica OX=3760 GN=PRUPE_6G107800 PE=4 SV=1	M5WJ67	403	403	K	KNMKLSDDVDLERISKDTHGYVGADLAALCT	43.888	43.888	ISK(1)DTHGYVGADLAALCTEAALQCIR	ISK(43.89)DTHGYVGADLAALCTEAALQCIR	3	3	0.24034	1757800
89.443	803	M5WJ67	670	>tr|M5WJ67|M5WJ67_PRUPE Uncharacterized protein OS=Prunus persica OX=3760 GN=PRUPE_6G107800 PE=4 SV=1	M5WJ67	670	670	K	RFQIFKSCLRKSPVSKDVDLRALARYTQGFS	128.08	128.08	KSPVSK(1)DVDLR	K(-96.73)SPVSK(96.73)DVDLR	6	2	0.48926	163430000
89.443	803	M5WJ67	112	>tr|M5WJ67|M5WJ67_PRUPE Uncharacterized protein OS=Prunus persica OX=3760 GN=PRUPE_6G107800 PE=4 SV=1	M5WJ67	112	112	K	VRLGDVVSVHQCPDVKYGKRVHILPIDDSIE	110.22	50.608	LGDVVSVHQCPDVK(0.974)YGK(0.026)	LGDVVSVHQCPDVK(15.7)YGK(-15.7)	14	4	-0.55654	31082000
15.268	136	M5WKJ0;M5Y074	80;80	>tr|M5WKJ0|M5WKJ0_PRUPE Histone H3 OS=Prunus persica OX=3760 GN=PRUPE_4G054300 PE=3 SV=1;>tr|M5Y074|M5Y074_PRUPE Histone H3 OS=Prunus persica OX=3760 GN=PRUPE_1G369600 PE=2 SV=1	M5WKJ0;M5Y074	80;80	80	K	KLPFQRLVREIAQDFKTDLRFQSHAVLALQE;KLPFQRLVREIAQDFKTDLRFQSSAVAALQE	107.06	107.06	EIAQDFK(1)TDLR	EIAQDFK(107.06)TDLR	7	2	0.7989	24801000
15.268	136	M5WKJ0;M5Y074	57;57	>tr|M5WKJ0|M5WKJ0_PRUPE Histone H3 OS=Prunus persica OX=3760 GN=PRUPE_4G054300 PE=3 SV=1;>tr|M5Y074|M5Y074_PRUPE Histone H3 OS=Prunus persica OX=3760 GN=PRUPE_1G369600 PE=2 SV=1	M5WKJ0;M5Y074	57;57	57	K	FRPGTVALREIRKYQKSTELLIRKLPFQRLV;YRPGTVALREIRKYQKSTELLIRKLPFQRLV	71.03	71.03	K(0.497)YQK(0.503)STELLIR	K(-0.05)YQK(0.05)STELLIR	4	3	-0.16042	3415800
41.112	362	M5WMI1	6	>tr|M5WMI1|M5WMI1_PRUPE Uncharacterized protein OS=Prunus persica OX=3760 GN=PRUPE_5G208200 PE=4 SV=1	M5WMI1	6	6	K	__________MAGVSKVAPTPLLKDELDIVI	127.8	127.8	AGVSK(1)VAPTPLLKDELDIVIPTIR	AGVSK(67.98)VAPTPLLK(-67.98)DELDIVIPTIR	5	3	0.1493	19111000
36.156	320	M5WMQ3	23	>tr|M5WMQ3|M5WMQ3_PRUPE Serine/threonine-protein phosphatase OS=Prunus persica OX=3760 GN=PRUPE_5G107100 PE=3 SV=1	M5WMQ3	23	23	K	DLIRRLVSAKNGRTTKQVQLTEAEIRQLCSA	56.569	56.569	TTK(1)QVQLTEAEIR	TTK(56.57)QVQLTEAEIR	3	3	0.99537	1913700
33.161	300	M5WMV0;A0A251PMI4	106;106	>tr|M5WMV0|M5WMV0_PRUPE Uncharacterized protein OS=Prunus persica OX=3760 GN=PRUPE_4G183000 PE=3 SV=1;>tr|A0A251PMI4|A0A251PMI4_PRUPE Uncharacterized protein OS=Prunus persica OX=3760 GN=PRUPE_4G183000 PE=4 SV=1	M5WMV0	106	106	K	LATTLDHVVVATDDEKIRECCRSFGADVIMT	92.211	41.412	LATTLDHVVVATDDEK(1)IR	LATTLDHVVVATDDEK(41.41)IR	16	4	-0.41026	11098000
55.204	510	M5WMV6	487	>tr|M5WMV6|M5WMV6_PRUPE Pyruvate kinase OS=Prunus persica OX=3760 GN=PRUPE_4G287000 PE=3 SV=1	M5WMV6	487	487	K	ILEAALKSATERGLCKLGDAVVALHRIGVAS	55.314	55.314	GLCK(1)LGDAVVALHR	GLCK(55.31)LGDAVVALHR	4	3	-0.24212	1262300
55.204	510	M5WMV6	40	>tr|M5WMV6|M5WMV6_PRUPE Pyruvate kinase OS=Prunus persica OX=3760 GN=PRUPE_4G287000 PE=3 SV=1	M5WMV6	40	40	K	VCTLGPSSRSVVMLEKLLRAGMNVARFNFSH	134.59	87.258	SVVMLEK(1)LLR	SVVMLEK(87.26)LLR	7	3	0.30013	11257000
110.06	965	M5WNQ0;A0A251PLN0	628;528	>tr|M5WNQ0|M5WNQ0_PRUPE Uncharacterized protein OS=Prunus persica OX=3760 GN=PRUPE_4G166400 PE=3 SV=1;>tr|A0A251PLN0|A0A251PLN0_PRUPE Uncharacterized protein OS=Prunus persica OX=3760 GN=PRUPE_4G166400 PE=3 SV=1	M5WNQ0	628	628	K	KAQEDLIKVAKQFGVKLTMFHGRGGTVGRGG	68.44	47.991	QFGVK(1)LTMFHGR	QFGVK(47.99)LTMFHGR	5	2	1.0911	47298000
17.911	158	M5WNR2	43	>tr|M5WNR2|M5WNR2_PRUPE Uncharacterized protein OS=Prunus persica OX=3760 GN=PRUPE_5G237200 PE=4 SV=1	M5WNR2	43	43	K	KMQDILQCSGEDVQSKYARFKVEKDVNLPSL	40.085	40.085	MQDILQCSGEDVQSK(1)YAR	MQDILQCSGEDVQSK(40.08)YAR	15	3	-0.18176	2632000
17.911	158	M5WNR2	11	>tr|M5WNR2|M5WNR2_PRUPE Uncharacterized protein OS=Prunus persica OX=3760 GN=PRUPE_5G237200 PE=4 SV=1	M5WNR2	11	11	K	_____MAELPKFIALKSFTSGKYLVYKDQAT	68.069	68.069	FIALK(0.999)SFTSGK(0.001)	FIALK(28.8)SFTSGK(-28.8)	5	2	0.50596	3412100
29.99	266	M5WP05	94	>tr|M5WP05|M5WP05_PRUPE Uncharacterized protein OS=Prunus persica OX=3760 GN=PRUPE_6G238700 PE=4 SV=1	M5WP05	94	94	K	RLLEEVPKLQRLAVKKVKGLSTQDFAARNDL	43.991	43.991	K(0.5)VK(0.5)GLSTQDFAAR	K(0)VK(0)GLSTQDFAAR	1	3	0.55714
29.99	266	M5WP05	96	>tr|M5WP05|M5WP05_PRUPE Uncharacterized protein OS=Prunus persica OX=3760 GN=PRUPE_6G238700 PE=4 SV=1	M5WP05	96	96	K	LEEVPKLQRLAVKKVKGLSTQDFAARNDLVH	43.991	43.991	K(0.5)VK(0.5)GLSTQDFAAR	K(0)VK(0)GLSTQDFAAR	3	3	0.55714
31.119	276	M5WPJ3;A0A251PGN3;M5WRE1;A0A251PGN2	145;87;51;51	>tr|M5WPJ3|M5WPJ3_PRUPE Uncharacterized protein OS=Prunus persica OX=3760 GN=PRUPE_ppa020372mg PE=4 SV=1;>tr|A0A251PGN3|A0A251PGN3_PRUPE Uncharacterized protein OS=Prunus persica OX=3760 GN=PRUPE_4G065200 PE=3 SV=1;>tr|M5WRE1|M5WRE1_PRUPE Uncharacterized p	M5WPJ3	145	145	K	AKVLEQLSGQTPVFSKARYTVRSFGIRRNEK	84.842	84.842	VLEQLSGQTPVFSK(1)AR	VLEQLSGQTPVFSK(84.84)AR	14	2	0.82465	4345000
82.2	736	M5WQ75;A0A251PP42	680;529	>tr|M5WQ75|M5WQ75_PRUPE Uncharacterized protein OS=Prunus persica OX=3760 GN=PRUPE_4G216600 PE=4 SV=1;>tr|A0A251PP42|A0A251PP42_PRUPE Uncharacterized protein OS=Prunus persica OX=3760 GN=PRUPE_4G216600 PE=4 SV=1	M5WQ75	680	680	K	FKRLILNFGGKDRQLKKSASKDQKNSTSPSS	74.76	63.727	LILNFGGK(1)DRQLK(1)	LILNFGGK(63.73)DRQLK(63.73)	13	3	0.0055597	1320500000
82.2	736	M5WQ75;A0A251PP42	675;524	>tr|M5WQ75|M5WQ75_PRUPE Uncharacterized protein OS=Prunus persica OX=3760 GN=PRUPE_4G216600 PE=4 SV=1;>tr|A0A251PP42|A0A251PP42_PRUPE Uncharacterized protein OS=Prunus persica OX=3760 GN=PRUPE_4G216600 PE=4 SV=1	M5WQ75	675	675	K	EPKRRFKRLILNFGGKDRQLKKSASKDQKNS	74.76	63.727	LILNFGGK(1)DRQLK(1)	LILNFGGK(63.73)DRQLK(63.73)	8	3	0.0055597	1320500000
14.912	134	M5WQC2;M5WDD7;M5WKF6;M5W0R4;M5W0M7	118;132;132;128;125	>tr|M5WQC2|M5WQC2_PRUPE Histone H2B OS=Prunus persica OX=3760 GN=PRUPE_6G250100 PE=3 SV=1;>tr|M5WDD7|M5WDD7_PRUPE Histone H2B OS=Prunus persica OX=3760 GN=PRUPE_6G082700 PE=3 SV=1;>tr|M5WKF6|M5WKF6_PRUPE Histone H2B OS=Prunus persica OX=3760 GN=PRUPE_6G082	M5WQC2	118	118	K	EIQTAVRLVLPGELAKHAVSEGTKAVTKFTS	135.09	135.09	LVLPGELAK(1)HAVSEGTK	LVLPGELAK(74.62)HAVSEGTK(-74.62)	9	2	0.5464	58112000
138.16	1208	M5WQZ9;A0A251Q4S5	803;800	>tr|M5WQZ9|M5WQZ9_PRUPE Uncharacterized protein OS=Prunus persica OX=3760 GN=PRUPE_ppa000399mg PE=4 SV=1;>tr|A0A251Q4S5|A0A251Q4S5_PRUPE Uncharacterized protein OS=Prunus persica OX=3760 GN=PRUPE_3G240800 PE=4 SV=1	M5WQZ9	803	803	K	NAEVIPPPRLGDDYLKGGFNENLAQRQNNEI	51.147	51.147	LGDDYLK(1)GGFNENLAQR	LGDDYLK(51.15)GGFNENLAQR	7	3	-0.58845	3216400
138.16	1208	M5WQZ9;A0A251Q4S5	740;737	>tr|M5WQZ9|M5WQZ9_PRUPE Uncharacterized protein OS=Prunus persica OX=3760 GN=PRUPE_ppa000399mg PE=4 SV=1;>tr|A0A251Q4S5|A0A251Q4S5_PRUPE Uncharacterized protein OS=Prunus persica OX=3760 GN=PRUPE_3G240800 PE=4 SV=1	M5WQZ9	740	740	K	IEIRKDIDELLDLSQKLRDQREQFIKERESF	70.98	70.98	KDIDELLDLSQK(1)LR	K(-64.4)DIDELLDLSQK(64.4)LR	12	3	-1.1431	1684200
79.537	759	M5WR07;Q946X5;M5XA16;M5VWP4	617;617;625;624	>tr|M5WR07|M5WR07_PRUPE Uncharacterized protein OS=Prunus persica OX=3760 GN=PRUPE_6G313800 PE=3 SV=1;>tr|Q946X5|Q946X5_PRUPE Vacuolar H+-pyrophosphatase OS=Prunus persica OX=3760 GN=vp2 PE=2 SV=1;>tr|M5XA16|M5XA16_PRUPE Uncharacterized protein OS=Prunus p	M5WR07	617	617	K	RRQFNTIPGLMEGTAKPDYATCVKISTDASL	69.03	69.03	QFNTIPGLMEGTAK(1)PDYATCVK	QFNTIPGLMEGTAK(34.01)PDYATCVK(-34.01)	14	3	-0.55084	32428000
79.537	759	M5WR07;Q946X5	699;699	>tr|M5WR07|M5WR07_PRUPE Uncharacterized protein OS=Prunus persica OX=3760 GN=PRUPE_6G313800 PE=3 SV=1;>tr|Q946X5|Q946X5_PRUPE Vacuolar H+-pyrophosphatase OS=Prunus persica OX=3760 GN=vp2 PE=2 SV=1	M5WR07	699	699	K	DNAKKYIEAGASEHAKSLGPKGSDPHKAAVI	104.45	95.347	YIEAGASEHAK(1)SLGPK	YIEAGASEHAK(35.49)SLGPK(-35.49)	11	2	0.56606	52324000
79.537	759	M5WR07;Q946X5;M5XA16;M5VWP4;Q946X6	254;254;262;261;262	>tr|M5WR07|M5WR07_PRUPE Uncharacterized protein OS=Prunus persica OX=3760 GN=PRUPE_6G313800 PE=3 SV=1;>tr|Q946X5|Q946X5_PRUPE Vacuolar H+-pyrophosphatase OS=Prunus persica OX=3760 GN=vp2 PE=2 SV=1;>tr|M5XA16|M5XA16_PRUPE Uncharacterized protein OS=Prunus p	M5WR07	254	254	K	GIYTKAADVGADLVGKVERNIPEDDPRNPAV	92.939	92.939	AADVGADLVGK(1)VER	AADVGADLVGK(92.94)VER	11	3	-0.35229	13043000
122.53	1095	M5WR73;A0A251NWY3	855;843	>tr|M5WR73|M5WR73_PRUPE Uncharacterized protein OS=Prunus persica OX=3760 GN=PRUPE_ppa000563mg PE=3 SV=1;>tr|A0A251NWY3|A0A251NWY3_PRUPE Uncharacterized protein OS=Prunus persica OX=3760 GN=PRUPE_6G282900 PE=3 SV=1	M5WR73	855	855	K	PDFQPKKDVKIVTDEKATNVLPASIDDAVVI	114.91	114.91	IVTDEK(1)ATNVLPASIDDAVVINELIVK	IVTDEK(106.63)ATNVLPASIDDAVVINELIVK(-106.63)	6	3	0.61568	97793000
61.646	579	M5WRB6	282	>tr|M5WRB6|M5WRB6_PRUPE Uncharacterized protein OS=Prunus persica OX=3760 GN=PRUPE_3G150000 PE=3 SV=1	M5WRB6	282	282	K	THELAATAARSLAIGKCDVALVVGARLNWLL	55.213	55.213	SLAIGK(1)CDVALVVGAR	SLAIGK(55.21)CDVALVVGAR	6	3	0.96273	1094800
54.812	491	M5WRQ7	161	>tr|M5WRQ7|M5WRQ7_PRUPE Uncharacterized protein OS=Prunus persica OX=3760 GN=PRUPE_3G213800 PE=3 SV=1	M5WRQ7	161	161	K	EPQHAKIKNFAMDILKRSSKVWVPELTANLS	73.985	56.729	NFAMDILK(1)R	NFAMDILK(56.73)R	8	3	-0.24458	11560000
81.406	720	M5WS21;A0A251P377;A0A251NZT0;A0A251NZP5	66;66;66;66	>tr|M5WS21|M5WS21_PRUPE Uncharacterized protein OS=Prunus persica OX=3760 GN=PRUPE_6G341700 PE=4 SV=1;>tr|A0A251P377|A0A251P377_PRUPE Uncharacterized protein OS=Prunus persica OX=3760 GN=PRUPE_6G341700 PE=4 SV=1;>tr|A0A251NZT0|A0A251NZT0_PRUPE Uncharacteri	M5WS21	66	66	K	NRVLSDDSDLVAISEKLRLVSINEEQQEKST	55.186	55.186	VLSDDSDLVAISEK(1)LR	VLSDDSDLVAISEK(55.19)LR	14	3	0.24862	2115000
81.406	720	M5WS21;A0A251P377;A0A251NZT0;A0A251NZP5;A0A251NZQ3	364;331;364;331;233	>tr|M5WS21|M5WS21_PRUPE Uncharacterized protein OS=Prunus persica OX=3760 GN=PRUPE_6G341700 PE=4 SV=1;>tr|A0A251P377|A0A251P377_PRUPE Uncharacterized protein OS=Prunus persica OX=3760 GN=PRUPE_6G341700 PE=4 SV=1;>tr|A0A251NZT0|A0A251NZT0_PRUPE Uncharacteri	M5WS21	364	364	K	IITEPALSAVLANVTKDCRRGFTSQVLSVLE	38.017	38.017	NIITEPALSAVLANVTK(1)DCR	NIITEPALSAVLANVTK(38.02)DCR	17	3	0.60199	1767600
41.811	408	M5WS77;A0A251Q2M9	53;53	>tr|M5WS77|M5WS77_PRUPE Uncharacterized protein OS=Prunus persica OX=3760 GN=PRUPE_3G196800 PE=3 SV=1;>tr|A0A251Q2M9|A0A251Q2M9_PRUPE Uncharacterized protein OS=Prunus persica OX=3760 GN=PRUPE_3G196800 PE=3 SV=1	M5WS77	53	53	K	LPATKLGSIAIEAALKRANVDPSLVEEVFFG	60.49	47.288	LGSIAIEAALK(1)R	LGSIAIEAALK(47.29)R	11	3	-0.21627	1610000
45.563	423	M5WSH1	206	>tr|M5WSH1|M5WSH1_PRUPE Uncharacterized protein OS=Prunus persica OX=3760 GN=PRUPE_3G212000 PE=4 SV=1	M5WSH1	206	206	K	AAQGPIDPHQPSSSSKSFTGTARLLSGETVP	41.084	35.628	QLAAAQGPIDPHQPSSSSK(1)SFTGTAR	QLAAAQGPIDPHQPSSSSK(35.63)SFTGTAR	19	4	0.44119	8353200
45.563	423	M5WSH1	266	>tr|M5WSH1|M5WSH1_PRUPE Uncharacterized protein OS=Prunus persica OX=3760 GN=PRUPE_3G212000 PE=4 SV=1	M5WSH1	266	266	K	RLDDPENAPFLESIKKSECPKELEPANRRTA	67.605	67.605	RLDDPENAPFLESIK(0.463)K(0.537)	RLDDPENAPFLESIK(-0.64)K(0.64)	16	3	0.26092	935340
36.496	338	M5WSQ8;M5X5P7;A0A251Q6W3;A0A251Q6W9	71;71;3;3	>tr|M5WSQ8|M5WSQ8_PRUPE Carbonic anhydrase OS=Prunus persica OX=3760 GN=PRUPE_3G285600 PE=3 SV=1;>tr|M5X5P7|M5X5P7_PRUPE Carbonic anhydrase OS=Prunus persica OX=3760 GN=PRUPE_3G285600 PE=3 SV=1;>tr|A0A251Q6W3|A0A251Q6W3_PRUPE Carbonic anhydrase OS=Prunus p	M5WSQ8	71	71	K	PVSSVPALTRKEEMGKEYEEAIASLQKLLSE	54.524	54.524	GK(1)EYEEAIASLQK	GK(54.52)EYEEAIASLQK(-54.52)	2	2	0.58385	1344300
36.496	338	M5WSQ8;M5X5P7;A0A251Q6W3;A0A251Q6W9	91;91;23;23	>tr|M5WSQ8|M5WSQ8_PRUPE Carbonic anhydrase OS=Prunus persica OX=3760 GN=PRUPE_3G285600 PE=3 SV=1;>tr|M5X5P7|M5X5P7_PRUPE Carbonic anhydrase OS=Prunus persica OX=3760 GN=PRUPE_3G285600 PE=3 SV=1;>tr|A0A251Q6W3|A0A251Q6W3_PRUPE Carbonic anhydrase OS=Prunus p	M5WSQ8	91	91	K	AIASLQKLLSEKAELKAEAASKVEQITAQLQ	41.087	41.087	AELK(0.813)AEAASK(0.187)VEQITAQLQTADGSGTK	AELK(6.37)AEAASK(-6.37)VEQITAQLQTADGSGTK(-38.68)	4	4	0.23622	1905900
36.496	338	M5WSQ8;M5X5P7;A0A251Q6W3;A0A251Q6W9	301;301;233;233	>tr|M5WSQ8|M5WSQ8_PRUPE Carbonic anhydrase OS=Prunus persica OX=3760 GN=PRUPE_3G285600 PE=3 SV=1;>tr|M5X5P7|M5X5P7_PRUPE Carbonic anhydrase OS=Prunus persica OX=3760 GN=PRUPE_3G285600 PE=3 SV=1;>tr|A0A251Q6W3|A0A251Q6W3_PRUPE Carbonic anhydrase OS=Prunus p	M5WSQ8	301	301	K	YPFVRDGLLKKTLAIKGGYYDFVKGGFELWD	108.17	108.17	TLAIK(1)GGYYDFVK	TLAIK(56.3)GGYYDFVK(-56.3)	5	2	0.0040426	11427000
36.496	338	M5WSQ8;M5X5P7;A0A251Q6W3;A0A251Q6W9	97;97;29;29	>tr|M5WSQ8|M5WSQ8_PRUPE Carbonic anhydrase OS=Prunus persica OX=3760 GN=PRUPE_3G285600 PE=3 SV=1;>tr|M5X5P7|M5X5P7_PRUPE Carbonic anhydrase OS=Prunus persica OX=3760 GN=PRUPE_3G285600 PE=3 SV=1;>tr|A0A251Q6W3|A0A251Q6W3_PRUPE Carbonic anhydrase OS=Prunus p	M5WSQ8	97	97	K	KLLSEKAELKAEAASKVEQITAQLQTADGSG	77.045	77.045	AEAASK(1)VEQITAQLQTADGSGTK	AEAASK(66.06)VEQITAQLQTADGSGTK(-66.06)	6	3	0.70261	4902100
35.303	326	M5WSS2;A0A251Q655	286;235	>tr|M5WSS2|M5WSS2_PRUPE Uncharacterized protein OS=Prunus persica OX=3760 GN=PRUPE_ppa008585mg PE=4 SV=1;>tr|A0A251Q655|A0A251Q655_PRUPE Uncharacterized protein OS=Prunus persica OX=3760 GN=PRUPE_3G271800 PE=4 SV=1	M5WSS2	286	286	K	LDPLTTLKARVNNFGKASALIQHEWRPKSFV	131.51	131.51	VNNFGK(1)ASALIQHEWRPK	VNNFGK(97.01)ASALIQHEWRPK(-97.01)	6	3	-0.12189	28239000
17.773	159	M5WSU3;M5WR60	68;68	>tr|M5WSU3|M5WSU3_PRUPE Uncharacterized protein OS=Prunus persica OX=3760 GN=PRUPE_3G153300 PE=4 SV=1;>tr|M5WR60|M5WR60_PRUPE Uncharacterized protein OS=Prunus persica OX=3760 GN=PRUPE_3G153100 PE=4 SV=1	M5WSU3	68	68	K	VNQPSLVHMKSTYSDKYLRTASEDSPWIVAE	55.567	55.567	STYSDK(1)YLR	STYSDK(55.57)YLR	6	2	-0.85403
17.773	159	M5WSU3	145	>tr|M5WSU3|M5WSU3_PRUPE Uncharacterized protein OS=Prunus persica OX=3760 GN=PRUPE_3G153300 PE=4 SV=1	M5WSU3	145	145	K	SGTDFEDDALAAANAKPTSTPAFTVEKLPG_	58.272	58.272	SGTDFEDDALAAANAK(0.772)PTSTPAFTVEK(0.228)LPG	SGTDFEDDALAAANAK(5.3)PTSTPAFTVEK(-5.3)LPG	16	3	0.38524	16464000
35.684	321	M5WT59;A0A251PWF8	187;162	>tr|M5WT59|M5WT59_PRUPE Uncharacterized protein OS=Prunus persica OX=3760 GN=PRUPE_3G067600 PE=4 SV=1;>tr|A0A251PWF8|A0A251PWF8_PRUPE Uncharacterized protein OS=Prunus persica OX=3760 GN=PRUPE_3G067600 PE=4 SV=1	M5WT59	187	187	K	ITNRHLRSDSHCPVCKDKFELGSEARQMPCN	63.337	63.337	SDSHCPVCK(0.863)DK(0.137)FELGSEAR	SDSHCPVCK(8.01)DK(-8.01)FELGSEAR	9	3	0.073397	2156600
71.536	661	M5WT68	500	>tr|M5WT68|M5WT68_PRUPE Uncharacterized protein OS=Prunus persica OX=3760 GN=PRUPE_5G235500 PE=4 SV=1	M5WT68	500	500	K	TVSHGNIKSSNILLTKSYEARVSDFGLAHLV	42.209	42.209	SSNILLTK(1)SYEAR	SSNILLTK(42.21)SYEAR	8	2	-0.15425
27.089	247	M5WTA9	52	>tr|M5WTA9|M5WTA9_PRUPE Uncharacterized protein OS=Prunus persica OX=3760 GN=PRUPE_3G155900 PE=4 SV=1	M5WTA9	52	52	K	KLASKHQRLLLQCLSKLNKLPRCDICQDKAA	47.189	47.189	LLLQCLSK(0.803)LNK(0.197)LPR	LLLQCLSK(6.1)LNK(-6.1)LPR	8	4	-0.45694	1559700
44.448	394	M5WTG2	192	>tr|M5WTG2|M5WTG2_PRUPE Obg-like ATPase 1 OS=Prunus persica OX=3760 GN=PRUPE_4G091100 PE=3 SV=1	M5WTG2	192	192	K	NEKALKIEHELCQKIKAWLEDGKDVRLGEWK	55.452	55.452	IK(1)AWLEDGKDVR	IK(38.92)AWLEDGK(-38.92)DVR	2	2	-0.20993	4244000
47.658	423	M5WTT1	105	>tr|M5WTT1|M5WTT1_PRUPE Uncharacterized protein OS=Prunus persica OX=3760 GN=PRUPE_3G302400 PE=4 SV=1	M5WTT1	105	105	K	TEQIRLAPDKFLSVCKRFKDQVTVLEEPLRG	91.914	91.914	LAPDKFLSVCK(1)R	LAPDK(-63.63)FLSVCK(63.63)R	11	2	0.18814	14788000
43.806	386	M5WU00;A0A251PVE1	100;100	>tr|M5WU00|M5WU00_PRUPE Uncharacterized protein OS=Prunus persica OX=3760 GN=PRUPE_3G048200 PE=3 SV=1;>tr|A0A251PVE1|A0A251PVE1_PRUPE Uncharacterized protein OS=Prunus persica OX=3760 GN=PRUPE_3G048200 PE=3 SV=1	M5WU00	100	100	K	ALEAKYQKLYEPLYTKRYDIVNGVTEVEGVK	76.827	76.827	LYEPLYTK(1)R	LYEPLYTK(76.83)R	8	3	0.55131	16822000
32.6	291	M5WUG2	41	>tr|M5WUG2|M5WUG2_PRUPE Lactoylglutathione lyase OS=Prunus persica OX=3760 GN=PRUPE_4G019400 PE=3 SV=1	M5WUG2	41	41	K	LLHAVYRVGDLDRTIKFYTEALGMKLLRKRD	76.655	76.655	TIK(1)FYTEALGMK	TIK(68.55)FYTEALGMK(-68.55)	3	3	0.4599	3885400
32.6	291	M5WUG2	180	>tr|M5WUG2|M5WUG2_PRUPE Lactoylglutathione lyase OS=Prunus persica OX=3760 GN=PRUPE_4G019400 PE=3 SV=1	M5WUG2	180	180	K	DLERSIKFYEKALGLKLLRTIERPEYKYNIA	102.71	81.784	ALGLK(1)LLR	ALGLK(81.78)LLR	5	3	-0.017816	21068000
34.397	323	M5WUG5	59	>tr|M5WUG5|M5WUG5_PRUPE Uncharacterized protein OS=Prunus persica OX=3760 GN=PRUPE_3G284300 PE=4 SV=1	M5WUG5	59	59	K	VLIKVVAAALNPVDYKRMFGYFKATDSPLPT	190.3	129.84	VVAAALNPVDYK(1)R	VVAAALNPVDYK(129.84)R	12	3	-0.14026	22149000
27.278	250	M5WUT5	239	>tr|M5WUT5|M5WUT5_PRUPE Proteasome subunit alpha type OS=Prunus persica OX=3760 GN=PRUPE_4G118100 PE=3 SV=1	M5WUT5	239	239	K	KYQVCSPDALSKLLVKSGVTQPAAEAS____	56.569	56.569	LLVK(1)SGVTQPAAEAS	LLVK(56.57)SGVTQPAAEAS	4	2	0.37648	9856000
27.278	250	M5WUT5	235	>tr|M5WUT5|M5WUT5_PRUPE Proteasome subunit alpha type OS=Prunus persica OX=3760 GN=PRUPE_4G118100 PE=3 SV=1	M5WUT5	235	235	K	SGKVKYQVCSPDALSKLLVKSGVTQPAAEAS	30.543	30.543	YQVCSPDALSK(0.5)LLVK(0.5)	YQVCSPDALSK(0)LLVK(0)	11	2	0.40509	1094300
25.831	236	M5WVD2	216	>tr|M5WVD2|M5WVD2_PRUPE Ubiquitin carboxyl-terminal hydrolase OS=Prunus persica OX=3760 GN=PRUPE_5G061500 PE=3 SV=1	M5WVD2	216	216	K	SLLQDAAKVIQGMIQKNPDSLNFNVIAVSKK	46.982	46.982	VIQGMIQK(0.998)NPDSLNFNVIAVSK(0.001)K(0.001)	VIQGMIQK(31.09)NPDSLNFNVIAVSK(-31.28)K(-31.09)	8	4	0.37726	3563700
25.831	236	M5WVD2	11	>tr|M5WVD2|M5WVD2_PRUPE Ubiquitin carboxyl-terminal hydrolase OS=Prunus persica OX=3760 GN=PRUPE_5G061500 PE=3 SV=1	M5WVD2	11	11	K	_____MAASDETPSAKRWLPLEANPDVMNQF	180.19	48.741	AASDETPSAK(1)R	AASDETPSAK(48.74)R	10	2	-0.19896	297160000
21.055	187	M5WVN9	12	>tr|M5WVN9|M5WVN9_PRUPE Uncharacterized protein OS=Prunus persica OX=3760 GN=PRUPE_5G177900 PE=4 SV=1	M5WVN9	12	12	K	____MATFAGTTQKCKACEKTVYLVDQLTAD	72.2	72.2	ATFAGTTQK(0.361)CK(0.639)	ATFAGTTQK(-2.48)CK(2.48)	11	2	-0.28652
68.589	613	M5WXF0	571	>tr|M5WXF0|M5WXF0_PRUPE Uncharacterized protein OS=Prunus persica OX=3760 GN=PRUPE_5G047800 PE=3 SV=1	M5WXF0	571	571	K	AKRSLLNDFYIQLGKKEGRQLAQLLGENPEV	85.288	85.288	SLLNDFYIQLGK(0.443)K(0.557)	SLLNDFYIQLGK(-1)K(1)	13	2	0.28561	2303200
17.104	147	M5WXI2;A0A251Q3F9;M5WJN3	92;43;44	>tr|M5WXI2|M5WXI2_PRUPE Uncharacterized protein OS=Prunus persica OX=3760 GN=PRUPE_ppa012976mg PE=4 SV=1;>tr|A0A251Q3F9|A0A251Q3F9_PRUPE Small ubiquitin-related modifier OS=Prunus persica OX=3760 GN=PRUPE_3G210800 PE=3 SV=1;>tr|M5WJN3|M5WJN3_PRUPE Small ub	M5WXI2	92	92	K	GNEVFFRIKRSTQLKKLMNAYCDRQSVELNS	90.108	69.275	K(1)LMNAYCDR	K(69.28)LMNAYCDR	1	2	-2.3734	7568300
13.702	119	M5WXI7	25	>tr|M5WXI7|M5WXI7_PRUPE Autophagy-related protein OS=Prunus persica OX=3760 GN=PRUPE_3G216800 PE=3 SV=1	M5WXI7	25	25	K	HPLERRQAEAARIREKYPDRIPVVVERAEKS	41.644	41.644	EK(1)YPDRIPVVVER	EK(41.64)YPDRIPVVVER	2	3	0.0573	1008700
52.755	477	M5WXM4	137	>tr|M5WXM4|M5WXM4_PRUPE Uncharacterized protein OS=Prunus persica OX=3760 GN=PRUPE_3G299300 PE=4 SV=1	M5WXM4	137	137	K	SRRNSYGNPTLSNLAKSEQRRNSYGCSNDIE	49.049	49.049	NSYGNPTLSNLAK(1)SEQR	NSYGNPTLSNLAK(49.05)SEQR	13	3	0.16414	2066000
24.628	220	M5WYS2;M5XZG7	73;74	>tr|M5WYS2|M5WYS2_PRUPE Uncharacterized protein OS=Prunus persica OX=3760 GN=PRUPE_3G263300 PE=4 SV=1;>tr|M5XZG7|M5XZG7_PRUPE Uncharacterized protein OS=Prunus persica OX=3760 GN=PRUPE_1G279400 PE=4 SV=1	M5WYS2	73	73	K	EARSLPPNIKAVLLAKLREYKSDLNNLKSEV	123.96	123.96	AVLLAK(1)LR	AVLLAK(123.96)LR	6	2	-0.24972	5690600
24.628	220	M5WYS2	42	>tr|M5WYS2|M5WYS2_PRUPE Uncharacterized protein OS=Prunus persica OX=3760 GN=PRUPE_3G263300 PE=4 SV=1	M5WYS2	42	42	K	GALDGEQKKQKISEIKAAIDDAESLIRKMDL	96.163	94.461	ISEIK(1)AAIDDAESLIR	ISEIK(94.46)AAIDDAESLIR	5	2	-0.052933	7220100
104.8	952	M5X074;A0A251PUE6	901;900	>tr|M5X074|M5X074_PRUPE Plasma membrane ATPase OS=Prunus persica OX=3760 GN=PRUPE_3G029800 PE=3 SV=1;>tr|A0A251PUE6|A0A251PUE6_PRUPE Plasma membrane ATPase OS=Prunus persica OX=3760 GN=PRUPE_3G029800 PE=3 SV=1	M5X074	901	901	K	LSQRSLQGLADMEINKTGKRSSLIAEQARRR	50.305	50.305	SLQGLADMEINK(0.947)TGK(0.053)R	SLQGLADMEINK(12.54)TGK(-12.54)R	12	4	-0.26901	2612300
104.8	952	M5X074;A0A251PUE6	457;456	>tr|M5X074|M5X074_PRUPE Plasma membrane ATPase OS=Prunus persica OX=3760 GN=PRUPE_3G029800 PE=3 SV=1;>tr|A0A251PUE6|A0A251PUE6_PRUPE Plasma membrane ATPase OS=Prunus persica OX=3760 GN=PRUPE_3G029800 PE=3 SV=1	M5X074	457	457	K	PEKDEIAGRVHNIIDKFAERGLRSLGVAYQE	74.76	74.76	VHNIIDK(1)FAER	VHNIIDK(74.76)FAER	7	3	-0.00045598	13289000
47.567	449	M5X0L9;A0A251PJZ3	98;50	>tr|M5X0L9|M5X0L9_PRUPE Phosphoglycerate kinase OS=Prunus persica OX=3760 GN=PRUPE_ppa005669mg PE=3 SV=1;>tr|A0A251PJZ3|A0A251PJZ3_PRUPE Phosphoglycerate kinase OS=Prunus persica OX=3760 GN=PRUPE_4G133900 PE=3 SV=1	M5X0L9	98	98	K	KITDDTRVRAAVPTIKYLQGHGAKVILASHL	78.763	78.763	AAVPTIK(1)YLQGHGAK	AAVPTIK(59.94)YLQGHGAK(-59.94)	7	3	0.20479	6439200
40.622	369	M5X0S5	44	>tr|M5X0S5|M5X0S5_PRUPE Uncharacterized protein OS=Prunus persica OX=3760 GN=PRUPE_4G148200 PE=3 SV=1	M5X0S5	44	44	K	AEDQWTLAENRNAFSKILFRPRILIDVSHID	129.7	48.284	NAFSK(1)ILFRPR	NAFSK(48.28)ILFRPR	5	4	0.38314	11295000
40.622	369	M5X0S5	230	>tr|M5X0S5|M5X0S5_PRUPE Uncharacterized protein OS=Prunus persica OX=3760 GN=PRUPE_4G148200 PE=3 SV=1	M5X0S5	230	230	K	DVQWLQTITKLPILVKGVLTAEDARLAVQAG	58.487	58.487	LPILVK(1)GVLTAEDAR	LPILVK(58.49)GVLTAEDAR	6	2	-0.099564	1586800
20.601	183	M5X0S9	78	>tr|M5X0S9|M5X0S9_PRUPE Uncharacterized protein OS=Prunus persica OX=3760 GN=PRUPE_2G185800 PE=4 SV=1	M5X0S9	78	78	K	MKGDLGIGSVREVNVKSGLPATTSTERLELL	52.823	45.33	EVNVK(1)SGLPATTSTER	EVNVK(45.33)SGLPATTSTER	5	2	0.44372	3419300
20.601	183	M5X0S9	163	>tr|M5X0S9|M5X0S9_PRUPE Uncharacterized protein OS=Prunus persica OX=3760 GN=PRUPE_2G185800 PE=4 SV=1	M5X0S9	163	163	K	DETCYFVEALIRCNLKSLADVSERMAVQDRT	52.555	52.555	CNLK(1)SLADVSER	CNLK(52.55)SLADVSER	4	2	-1.0432	700840
13.767	132	M5X0T3	121	>tr|M5X0T3|M5X0T3_PRUPE Histone H2A OS=Prunus persica OX=3760 GN=PRUPE_4G029500 PE=3 SV=1	M5X0T3	121	121	K	NGGVMPNIHNMLLPKKTGTGKSGPSDD____	47.808	33.171	LLGSVTIANGGVMPNIHNMLLPK(0.473)K(0.527)	LLGSVTIANGGVMPNIHNMLLPK(-0.48)K(0.48)	24	3	0.18581	15453000
36.042	331	M5X0U7;A0A251QNH3;A0A251QNH7;A0A251QNG7;A0A251QPJ2	115;81;81;81;24	>tr|M5X0U7|M5X0U7_PRUPE Uncharacterized protein OS=Prunus persica OX=3760 GN=PRUPE_ppa008452mg PE=3 SV=1;>tr|A0A251QNH3|A0A251QNH3_PRUPE Uncharacterized protein OS=Prunus persica OX=3760 GN=PRUPE_2G298000 PE=3 SV=1;>tr|A0A251QNH7|A0A251QNH7_PRUPE Uncharact	M5X0U7	115	115	K	GKDVKEAIVKEIPTAKIDAIELDLSSLSSVR	85.737	85.737	EIPTAK(1)IDAIELDLSSLSSVR	EIPTAK(85.74)IDAIELDLSSLSSVR	6	3	0.50544	5439900
36.399	323	M5X0W5;A0A251QQB9	235;158	>tr|M5X0W5|M5X0W5_PRUPE Uncharacterized protein OS=Prunus persica OX=3760 GN=PRUPE_2G328100 PE=4 SV=1;>tr|A0A251QQB9|A0A251QQB9_PRUPE Uncharacterized protein OS=Prunus persica OX=3760 GN=PRUPE_2G328100 PE=4 SV=1	M5X0W5	235	235	K	KGNKYVLGEFLEFKGKQEDVEALRNIKRSKI	59.542	57.348	GK(1)QEDVEALR	GK(57.35)QEDVEALR	2	2	0.20144	1264700
36.399	323	M5X0W5;A0A251QQB9	257;180	>tr|M5X0W5|M5X0W5_PRUPE Uncharacterized protein OS=Prunus persica OX=3760 GN=PRUPE_2G328100 PE=4 SV=1;>tr|A0A251QQB9|A0A251QQB9_PRUPE Uncharacterized protein OS=Prunus persica OX=3760 GN=PRUPE_2G328100 PE=4 SV=1	M5X0W5	257	257	K	LRNIKRSKISRLIVQKTSMLGFAPSRLQVLY	54.598	54.598	LIVQK(1)TSMLGFAPSR	LIVQK(54.6)TSMLGFAPSR	5	3	0.23677	4502400
13.761	122	M5X150;M5X2U1	10;10	>tr|M5X150|M5X150_PRUPE Uncharacterized protein OS=Prunus persica OX=3760 GN=PRUPE_2G281100 PE=3 SV=1;>tr|M5X2U1|M5X2U1_PRUPE Uncharacterized protein OS=Prunus persica OX=3760 GN=PRUPE_ppa013445mg PE=3 SV=1	M5X150	10	10	K	______MAYAAMKQNKPGLEEPQEQIHKIRI	125.73	81.703	QNK(1)PGLEEPQEQIHK	QNK(79.3)PGLEEPQEQIHK(-79.3)	3	3	0.37067	303740000
13.761	122	M5X150;M5X2U1	7;7	>tr|M5X150|M5X150_PRUPE Uncharacterized protein OS=Prunus persica OX=3760 GN=PRUPE_2G281100 PE=3 SV=1;>tr|M5X2U1|M5X2U1_PRUPE Uncharacterized protein OS=Prunus persica OX=3760 GN=PRUPE_ppa013445mg PE=3 SV=1	M5X150	7	7	K	_________MAYAAMKQNKPGLEEPQEQIHK	179.78	94.384	AYAAMK(1)QNK(1)PGLEEPQEQIHK	AYAAMK(86.81)QNK(86.81)PGLEEPQEQIHK(-86.81)	6	4	-0.092203	610200000
22.071	194	M5X166	89	>tr|M5X166|M5X166_PRUPE Uncharacterized protein OS=Prunus persica OX=3760 GN=PRUPE_2G321000 PE=4 SV=1	M5X166	89	89	K	RTALSHVENLITGVTKGYRYKMRFVYAHFPI	72.446	72.446	TALSHVENLITGVTK(1)GYR	TALSHVENLITGVTK(72.45)GYR	15	3	0.77615	4976800
33.809	312	M5X1C0	310	>tr|M5X1C0|M5X1C0_PRUPE Uncharacterized protein OS=Prunus persica OX=3760 GN=PRUPE_4G078500 PE=4 SV=1	M5X1C0	310	310	K	PDAPKRSYEDLFGSIKQR_____________	130.01	130.01	SYEDLFGSIK(1)QR	SYEDLFGSIK(130.01)QR	10	2	-1.0705	2348600
27.279	254	M5X2A0	191	>tr|M5X2A0|M5X2A0_PRUPE Uncharacterized protein OS=Prunus persica OX=3760 GN=PRUPE_2G236000 PE=3 SV=1	M5X2A0	191	191	K	VASPAQAQEVHFELRKWLQANVSPEVAATTR	68.944	46.319	K(1)WLQANVSPEVAATTR	K(46.32)WLQANVSPEVAATTR	1	2	-0.18156	7595000
27.279	254	M5X2A0	149	>tr|M5X2A0|M5X2A0_PRUPE Uncharacterized protein OS=Prunus persica OX=3760 GN=PRUPE_2G236000 PE=3 SV=1	M5X2A0	149	149	K	QRESGSTVEVVAAQTKAIAAKVSDWTNVVLA	94.01	76.378	ESGSTVEVVAAQTK(1)AIAAK	ESGSTVEVVAAQTK(36.51)AIAAK(-36.51)	14	2	0.16362	26994000
23.723	207	M5X2A2	81	>tr|M5X2A2|M5X2A2_PRUPE 60S ribosomal protein L13 OS=Prunus persica OX=3760 GN=PRUPE_2G323200 PE=3 SV=1	M5X2A2	81	81	K	NMKIRAGRGFTLEELKSAGIPKKLAPTIGIA	69.716	69.716	GFTLEELK(0.999)SAGIPK(0.001)	GFTLEELK(30.92)SAGIPK(-30.92)	8	2	0.17991	2761700
23.217	207	M5X2G7;A0A251PNY5	160;136	>tr|M5X2G7|M5X2G7_PRUPE Uncharacterized protein OS=Prunus persica OX=3760 GN=PRUPE_4G212700 PE=4 SV=1;>tr|A0A251PNY5|A0A251PNY5_PRUPE Uncharacterized protein OS=Prunus persica OX=3760 GN=PRUPE_4G212700 PE=4 SV=1	M5X2G7	160	160	K	DSTIGPVEGLALNLVKEQQSKRRYTDTANFT	79.568	79.568	DSTIGPVEGLALNLVK(0.994)EQQSK(0.006)	DSTIGPVEGLALNLVK(22.07)EQQSK(-22.07)	16	3	-0.030561	6308900
20.063	183	M5X2H3;M5XFN5;M5XTA3;A0A251QHM1	92;92;111;90	>tr|M5X2H3|M5X2H3_PRUPE Uncharacterized protein OS=Prunus persica OX=3760 GN=PRUPE_2G037600 PE=4 SV=1;>tr|M5XFN5|M5XFN5_PRUPE Uncharacterized protein OS=Prunus persica OX=3760 GN=PRUPE_1G534700 PE=4 SV=1;>tr|M5XTA3|M5XTA3_PRUPE Uncharacterized protein (Fra	M5X2H3	92	92	K	RNYLNLPSEIVPATLKKQAKPPGRPLGPSGD	79.81	46.408	NYLNLPSEIVPATLK(0.5)K(0.5)	NYLNLPSEIVPATLK(0)K(0)	15	2	0.23449	3939700
20.063	183	M5X2H3;M5XFN5;M5XTA3;A0A251QHM1	93;93;112;91	>tr|M5X2H3|M5X2H3_PRUPE Uncharacterized protein OS=Prunus persica OX=3760 GN=PRUPE_2G037600 PE=4 SV=1;>tr|M5XFN5|M5XFN5_PRUPE Uncharacterized protein OS=Prunus persica OX=3760 GN=PRUPE_1G534700 PE=4 SV=1;>tr|M5XTA3|M5XTA3_PRUPE Uncharacterized protein (Fra	M5X2H3	93	93	K	NYLNLPSEIVPATLKKQAKPPGRPLGPSGDR	79.81	46.408	NYLNLPSEIVPATLK(0.5)K(0.5)	NYLNLPSEIVPATLK(0)K(0)	16	2	0.23449	3939700
20.063	183	M5X2H3;M5XFN5	142;142	>tr|M5X2H3|M5X2H3_PRUPE Uncharacterized protein OS=Prunus persica OX=3760 GN=PRUPE_2G037600 PE=4 SV=1;>tr|M5XFN5|M5XFN5_PRUPE Uncharacterized protein OS=Prunus persica OX=3760 GN=PRUPE_1G534700 PE=4 SV=1	M5X2H3	142	142	K	GYRSGPRAPGGDFGDKGGAPADYRPSFGGSR	30.974	30.974	APGGDFGDK(1)GGAPADYR	APGGDFGDK(30.97)GGAPADYR	9	3	-0.27062	1042000
17.436	159	M5X2T5	56	>tr|M5X2T5|M5X2T5_PRUPE Uncharacterized protein OS=Prunus persica OX=3760 GN=PRUPE_4G174100 PE=4 SV=1	M5X2T5	56	56	K	HTLVAKVLTSNPVLQKGRSVSQHLRQTRISE	100.72	61.344	VLTSNPVLQK(1)GR	VLTSNPVLQK(61.34)GR	10	3	0.49375	6999800
14.327	128	M5X2Y1	12	>tr|M5X2Y1|M5X2Y1_PRUPE Uncharacterized protein OS=Prunus persica OX=3760 GN=PRUPE_4G029100 PE=4 SV=1	M5X2Y1	12	12	K	____MDSQVQEAQPIKSRVMKVDSVETWDLY	64.394	64.394	MDSQVQEAQPIK(1)SR	MDSQVQEAQPIK(64.39)SR	12	2	-1.1298	820170
30.594	287	M5X3A5	3	>tr|M5X3A5|M5X3A5_PRUPE Uncharacterized protein OS=Prunus persica OX=3760 GN=PRUPE_2G213600 PE=3 SV=1	M5X3A5	3	3	K	_____________MAKDVEVAERGSFSAKDY	60.518	60.518	AK(1)DVEVAER	AK(60.52)DVEVAER	2	2	-1.1991
53.62	490	M5X420	24	>tr|M5X420|M5X420_PRUPE Protein DETOXIFICATION OS=Prunus persica OX=3760 GN=PRUPE_2G298900 PE=3 SV=1	M5X420	24	24	K	VNGDGVRDYGPVTSWKDARSVTWTETKKLWK	82.543	82.543	DYGPVTSWK(1)DAR	DYGPVTSWK(82.54)DAR	9	2	-0.44844	3039000
16.839	150	M5X460	116	>tr|M5X460|M5X460_PRUPE Uncharacterized protein OS=Prunus persica OX=3760 GN=PRUPE_3G052900 PE=4 SV=1	M5X460	116	116	K	VANQVADNYYRPDLKKAALARLSVVHKSLKV	159.13	159.13	AVANQVADNYYRPDLK(0.424)K(0.576)	AVANQVADNYYRPDLK(-1.32)K(1.32)	17	3	0.40433	25521000
11.223	107	M5X4C3	91	>tr|M5X4C3|M5X4C3_PRUPE Uncharacterized protein OS=Prunus persica OX=3760 GN=PRUPE_3G288100 PE=4 SV=1	M5X4C3	91	91	K	HIGGCDTTTALHKEGKLVPLLSEAGAVAKTP	83.966	83.966	EGK(1)LVPLLSEAGAVAK	EGK(83.97)LVPLLSEAGAVAK(-83.97)	3	3	-0.078486	6727600
11.223	107	M5X4C3	39	>tr|M5X4C3|M5X4C3_PRUPE Uncharacterized protein OS=Prunus persica OX=3760 GN=PRUPE_3G288100 PE=4 SV=1	M5X4C3	39	39	K	PYCVSVKQLLTQLGAKFKAIELDTESDGAQI	59.542	59.542	QLLTQLGAK(0.894)FK(0.106)	QLLTQLGAK(9.26)FK(-9.26)	9	3	0.17932	4731400
52.546	465	M5X554;M5X4W7	351;320	>tr|M5X554|M5X554_PRUPE 3-ketoacyl-CoA synthase OS=Prunus persica OX=3760 GN=PRUPE_2G103700 PE=3 SV=1;>tr|M5X4W7|M5X4W7_PRUPE 3-ketoacyl-CoA synthase OS=Prunus persica OX=3760 GN=PRUPE_2G103600 PE=3 SV=1	M5X554	351	351	K	FCIHPGGRAVIDGIGKSLGLSDYDVEPSRMA	36.111	36.111	AVIDGIGK(1)SLGLSDYDVEPSR	AVIDGIGK(36.11)SLGLSDYDVEPSR	8	3	-0.68214	1020500
41.012	374	M5X5E8;Q50LD0	144;81	>tr|M5X5E8|M5X5E8_PRUPE S-adenosylmethionine decarboxylase proenzyme OS=Prunus persica OX=3760 GN=PRUPE_3G243900 PE=3 SV=1;>tr|Q50LD0|Q50LD0_PRUPE S-adenosylmethionine decarboxylase (Fragment) OS=Prunus persica OX=3760 GN=pPpSAMDC PE=2 SV=1	M5X5E8	144	144	K	RSFSEEVAVLDGHFGKLGLASRAYVMGSSDK	36.679	36.679	SFSEEVAVLDGHFGK(1)LGLASR	SFSEEVAVLDGHFGK(36.68)LGLASR	15	3	0.16602	2172300
71.187	649	M5X5S2	518	>tr|M5X5S2|M5X5S2_PRUPE Uncharacterized protein OS=Prunus persica OX=3760 GN=PRUPE_2G233500 PE=3 SV=1	M5X5S2	518	518	K	QKNKITITNDKGRLSKEEIEKMVQEAEKYKS	99.442	99.442	LSK(1)EEIEK	LSK(72.19)EEIEK(-72.19)	3	2	-0.66549	2158300
34.441	322	M5X5T2;A0A251Q6V5	59;59	>tr|M5X5T2|M5X5T2_PRUPE Uncharacterized protein OS=Prunus persica OX=3760 GN=PRUPE_3G284400 PE=4 SV=1;>tr|A0A251Q6V5|A0A251Q6V5_PRUPE Uncharacterized protein OS=Prunus persica OX=3760 GN=PRUPE_3G284400 PE=4 SV=1	M5X5T2	59	59	K	VLIKVVAASLNPIDFKRMLGYFKEIDSPPPT	73.848	71.241	VVAASLNPIDFK(1)R	VVAASLNPIDFK(71.24)R	12	2	0.012437	3556100
29.129	261	M5X671	50	>tr|M5X671|M5X671_PRUPE Uncharacterized protein OS=Prunus persica OX=3760 GN=PRUPE_3G169600 PE=4 SV=1	M5X671	50	50	K	KKKSDALTVQFRQILKNIVSTKESMGDVMKN	66.595	66.595	QILK(1)NIVSTK	QILK(39.92)NIVSTK(-39.92)	4	2	0.3645	5351900
122.56	1116	M5X6D3;A0A251QHA0	262;238	>tr|M5X6D3|M5X6D3_PRUPE Uncharacterized protein OS=Prunus persica OX=3760 GN=PRUPE_ppa000517mg PE=4 SV=1;>tr|A0A251QHA0|A0A251QHA0_PRUPE Uncharacterized protein OS=Prunus persica OX=3760 GN=PRUPE_2G176000 PE=4 SV=1	M5X6D3	262	262	K	SFELMRKEQQKAFQEKQKLKPEKNKGDFDFA	41.876	41.876	AFQEK(1)QK(1)LK(1)	AFQEK(41.88)QK(41.88)LK(41.88)	5	3	-0.20405	30779000
122.56	1116	M5X6D3;A0A251QHA0	266;242	>tr|M5X6D3|M5X6D3_PRUPE Uncharacterized protein OS=Prunus persica OX=3760 GN=PRUPE_ppa000517mg PE=4 SV=1;>tr|A0A251QHA0|A0A251QHA0_PRUPE Uncharacterized protein OS=Prunus persica OX=3760 GN=PRUPE_2G176000 PE=4 SV=1	M5X6D3	266	266	K	MRKEQQKAFQEKQKLKPEKNKGDFDFATLLD	41.876	41.876	AFQEK(1)QK(1)LK(1)	AFQEK(41.88)QK(41.88)LK(41.88)	9	3	-0.20405	30779000
122.56	1116	M5X6D3;A0A251QHA0	264;240	>tr|M5X6D3|M5X6D3_PRUPE Uncharacterized protein OS=Prunus persica OX=3760 GN=PRUPE_ppa000517mg PE=4 SV=1;>tr|A0A251QHA0|A0A251QHA0_PRUPE Uncharacterized protein OS=Prunus persica OX=3760 GN=PRUPE_2G176000 PE=4 SV=1	M5X6D3	264	264	K	ELMRKEQQKAFQEKQKLKPEKNKGDFDFATL	41.876	41.876	AFQEK(1)QK(1)LK(1)	AFQEK(41.88)QK(41.88)LK(41.88)	7	3	-0.20405	30779000
67.085	591	M5X6R8;M5X8F5	276;276	>tr|M5X6R8|M5X6R8_PRUPE Phosphoinositide phospholipase C OS=Prunus persica OX=3760 GN=PRUPE_2G250100 PE=4 SV=1;>tr|M5X8F5|M5X8F5_PRUPE Phosphoinositide phospholipase C OS=Prunus persica OX=3760 GN=PRUPE_ppa003223mg PE=4 SV=1	M5X6R8	276	276	K	EAKDAVKSENDPKSGKTQVDEEAWGQEVPDL	51.348	51.348	SGK(1)TQVDEEAWGQEVPDLK	SGK(51.35)TQVDEEAWGQEVPDLK(-51.35)	3	3	-0.6223	4467100
67.085	591	M5X6R8;M5X8F5	263;263	>tr|M5X6R8|M5X6R8_PRUPE Phosphoinositide phospholipase C OS=Prunus persica OX=3760 GN=PRUPE_2G250100 PE=4 SV=1;>tr|M5X8F5|M5X8F5_PRUPE Phosphoinositide phospholipase C OS=Prunus persica OX=3760 GN=PRUPE_ppa003223mg PE=4 SV=1	M5X6R8	263	263	K	RIIISTKPPQEYLEAKDAVKSENDPKSGKTQ	32.181	32.181	IIISTK(0.013)PPQEYLEAK(0.939)DAVK(0.048)	IIISTK(-18.55)PPQEYLEAK(12.89)DAVK(-12.89)	15	4	0.75938	2347400
178.22	1621	M5X752;A0A251QAU5	1129;1128	>tr|M5X752|M5X752_PRUPE Uncharacterized protein OS=Prunus persica OX=3760 GN=PRUPE_2G040800 PE=4 SV=1;>tr|A0A251QAU5|A0A251QAU5_PRUPE Uncharacterized protein OS=Prunus persica OX=3760 GN=PRUPE_2G040800 PE=4 SV=1	M5X752	1129	1129	K	KVGDWVRVKASVPSPKYGWEDITRNSVGIIH	53.995	53.995	ASVPSPK(1)YGWEDITR	ASVPSPK(53.99)YGWEDITR	7	3	-0.040279	1937200
50.366	448	M5X7B6	24	>tr|M5X7B6|M5X7B6_PRUPE Uncharacterized protein (Fragment) OS=Prunus persica OX=3760 GN=PRUPE_ppa025184mg PE=4 SV=1	M5X7B6	24	24	K	GAQASKGQGKDIAVSKAQMGESKSVPSNPTK	30.094	30.094	DIAVSK(0.813)AQMGESK(0.188)SVPSNPTK(0.999)	DIAVSK(6.37)AQMGESK(-6.37)SVPSNPTK(28.97)	6	4	0.64271	9517300
50.366	448	M5X7B6	39	>tr|M5X7B6|M5X7B6_PRUPE Uncharacterized protein (Fragment) OS=Prunus persica OX=3760 GN=PRUPE_ppa025184mg PE=4 SV=1	M5X7B6	39	39	K	KAQMGESKSVPSNPTKKMRFTSSFEKDPSST	30.094	30.094	DIAVSK(0.813)AQMGESK(0.188)SVPSNPTK(0.999)	DIAVSK(6.37)AQMGESK(-6.37)SVPSNPTK(28.97)	21	4	0.64271	9517300
14.049	135	M5X7W0	121	>tr|M5X7W0|M5X7W0_PRUPE Histone H2A OS=Prunus persica OX=3760 GN=PRUPE_4G200700 PE=3 SV=1	M5X7W0	121	121	K	NGGVMPNIHNLLLPKKAGTSSKNVGGDDDS_	80.156	80.156	LLGDVTIANGGVMPNIHNLLLPK(0.466)K(0.534)	LLGDVTIANGGVMPNIHNLLLPK(-0.59)K(0.59)	24	3	-0.15569	31214000
14.049	135	M5X0T3;M5X7W0	22;22	>tr|M5X0T3|M5X0T3_PRUPE Histone H2A OS=Prunus persica OX=3760 GN=PRUPE_4G029500 PE=3 SV=1;>tr|M5X7W0|M5X7W0_PRUPE Histone H2A OS=Prunus persica OX=3760 GN=PRUPE_4G200700 PE=3 SV=1	M5X0T3;M5X7W0	22;22	22	K	AIGSGAAKKATSRSSKAGLQFPVGRIARFLK;SIGSGAAKKATSRSSKAGLQFPVGRIARFLK	85.845	73.781	SSK(1)AGLQFPVGR	SSK(73.78)AGLQFPVGR	3	2	0.12985	14206000
14.049	135	M5X7W0	120	>tr|M5X7W0|M5X7W0_PRUPE Histone H2A OS=Prunus persica OX=3760 GN=PRUPE_4G200700 PE=3 SV=1	M5X7W0	120	120	K	ANGGVMPNIHNLLLPKKAGTSSKNVGGDDDS	78.921	78.921	LLGDVTIANGGVMPNIHNLLLPK(0.817)K(0.149)AGTSSK(0.034)	LLGDVTIANGGVMPNIHNLLLPK(7.39)K(-7.39)AGTSSK(-13.77)	23	3	-0.065916	16598000
53.961	491	M5X962;A0A251QYH0	15;15	>tr|M5X962|M5X962_PRUPE Uncharacterized protein OS=Prunus persica OX=3760 GN=PRUPE_1G167300 PE=4 SV=1;>tr|A0A251QYH0|A0A251QYH0_PRUPE Uncharacterized protein OS=Prunus persica OX=3760 GN=PRUPE_1G167300 PE=4 SV=1	M5X962	15	15	K	_MATDVAVPQHGTVGKRQGNEAACCKTGPGY	127.71	127.71	ATDVAVPQHGTVGK(1)R	ATDVAVPQHGTVGK(127.71)R	14	3	0.08904	6774100
17.701	156	M5X9E1	113	>tr|M5X9E1|M5X9E1_PRUPE Uncharacterized protein OS=Prunus persica OX=3760 GN=PRUPE_1G250600 PE=4 SV=1	M5X9E1	113	113	K	VKLAVLQFYKVDDSGKVQRLRKECPNAECGA	108.34	96.163	LAVLQFYKVDDSGK(1)VQR	LAVLQFYK(-43.91)VDDSGK(43.91)VQR	14	4	0.17365	11079000
39.175	363	M5X9X9;A0A251PT28	48;48	>tr|M5X9X9|M5X9X9_PRUPE Uncharacterized protein OS=Prunus persica OX=3760 GN=PRUPE_3G003900 PE=3 SV=1;>tr|A0A251PT28|A0A251PT28_PRUPE Uncharacterized protein OS=Prunus persica OX=3760 GN=PRUPE_3G003900 PE=3 SV=1	M5X9X9	48	48	K	SHHASGTAPRGAQAVKVQPIEVPTIPIDELK	51.348	51.348	GAQAVK(1)VQPIEVPTIPIDELK	GAQAVK(39.04)VQPIEVPTIPIDELK(-39.04)	6	3	-0.098596	1336800
18.748	175	M5XA69	99	>tr|M5XA69|M5XA69_PRUPE Uncharacterized protein OS=Prunus persica OX=3760 GN=PRUPE_1G312900 PE=4 SV=1	M5XA69	99	99	K	QENHRKFAVALLEKAKQICAGHGVEAKVVTE	76.465	76.465	FAVALLEK(0.5)AK(0.5)	FAVALLEK(0)AK(0)	10	2	0.055987	1136100
18.748	175	M5XA69	110	>tr|M5XA69|M5XA69_PRUPE Uncharacterized protein OS=Prunus persica OX=3760 GN=PRUPE_1G312900 PE=4 SV=1	M5XA69	110	110	K	LEKAKQICAGHGVEAKVVTEIGDPKTAICDA	63.578	63.578	QICAGHGVEAK(1)VVTEIGDPK	QICAGHGVEAK(42.98)VVTEIGDPK(-42.98)	11	3	0.22112	19427000
18.748	175	M5XA69	97	>tr|M5XA69|M5XA69_PRUPE Uncharacterized protein OS=Prunus persica OX=3760 GN=PRUPE_1G312900 PE=4 SV=1	M5XA69	97	97	K	SAQENHRKFAVALLEKAKQICAGHGVEAKVV	76.465	76.465	FAVALLEK(0.5)AK(0.5)	FAVALLEK(0)AK(0)	8	2	0.055987	1136100
67.427	612	M5XAU8	400	>tr|M5XAU8|M5XAU8_PRUPE Uncharacterized protein OS=Prunus persica OX=3760 GN=PRUPE_1G488700 PE=4 SV=1	M5XAU8	400	400	K	LGPYIEELTKTGGAIKEFVNPKYKDASKTSF	54.7	54.7	TGGAIK(0.999)EFVNPK(0.001)	TGGAIK(32.94)EFVNPK(-32.94)	6	3	-0.22512	6260800
82.775	728	M5XAV2;A0A251PYU3	628;620	>tr|M5XAV2|M5XAV2_PRUPE Uncharacterized protein OS=Prunus persica OX=3760 GN=PRUPE_ppa002020mg PE=4 SV=1;>tr|A0A251PYU3|A0A251PYU3_PRUPE Uncharacterized protein OS=Prunus persica OX=3760 GN=PRUPE_3G118300 PE=4 SV=1	M5XAV2	628	628	K	KAQEELIKVAKQYAVKLTMFHGRGGTVGRGG	118.48	51.286	QYAVK(1)LTMFHGR	QYAVK(51.29)LTMFHGR	5	4	-0.41043	110710000
20.354	183	M5XB14;A0A251Q0P7	131;130	>tr|M5XB14|M5XB14_PRUPE Ribulose bisphosphate carboxylase small chain OS=Prunus persica OX=3760 GN=PRUPE_3G157200 PE=3 SV=1;>tr|A0A251Q0P7|A0A251Q0P7_PRUPE Ribulose bisphosphate carboxylase small chain OS=Prunus persica OX=3760 GN=PRUPE_3G157200 PE=3 SV=1	M5XB14	131	131	K	HRSPGYYDGRYWTMWKLPMFGCTDSSQVLKE	60.564	60.564	YWTMWK(1)LPMFGCTDSSQVLK	YWTMWK(56.38)LPMFGCTDSSQVLK(-56.38)	6	3	-0.51555	91782000
20.354	183	M5XB14;A0A251Q0P7	34;34	>tr|M5XB14|M5XB14_PRUPE Ribulose bisphosphate carboxylase small chain OS=Prunus persica OX=3760 GN=PRUPE_3G157200 PE=3 SV=1;>tr|A0A251Q0P7|A0A251Q0P7_PRUPE Ribulose bisphosphate carboxylase small chain OS=Prunus persica OX=3760 GN=PRUPE_3G157200 PE=3 SV=1	M5XB14	34	34	K	AAPAQASLVAPFTGLKSASAFPGAKKTNDIT	48.489	48.489	AAPAQASLVAPFTGLK(0.99)SASAFPGAK(0.01)	AAPAQASLVAPFTGLK(20.15)SASAFPGAK(-20.15)	16	3	0.11324	6903700
15.397	147	M5XB76	145	>tr|M5XB76|M5XB76_PRUPE 40S ribosomal protein S12 OS=Prunus persica OX=3760 GN=PRUPE_3G097200 PE=3 SV=1	M5XB76	145	145	K	FGEDHEGLHVVQQHVKAQ_____________	165.74	58.461	DFGEDHEGLHVVQQHVK(1)AQ	DFGEDHEGLHVVQQHVK(58.46)AQ	17	4	-0.2208	207480000
74.698	661	M5XBA7	18	>tr|M5XBA7|M5XBA7_PRUPE Uncharacterized protein OS=Prunus persica OX=3760 GN=PRUPE_3G007200 PE=4 SV=1	M5XBA7	18	18	K	IFSVPVEEGREGQDGKPSVGPVYRNLLSQNA	96.591	96.591	EGQDGK(1)PSVGPVYR	EGQDGK(96.59)PSVGPVYR	6	2	-0.2762	4226600
53.72	493	M5XBG8;A0A251RF69	24;24	>tr|M5XBG8|M5XBG8_PRUPE Aldehyde dehydrogenase OS=Prunus persica OX=3760 GN=PRUPE_1G493800 PE=3 SV=1;>tr|A0A251RF69|A0A251RF69_PRUPE Aldehyde dehydrogenase OS=Prunus persica OX=3760 GN=PRUPE_1G493800 PE=3 SV=1	M5XBG8	24	24	K	TAKPVFDEEAASALAKELRATFASAKTRSYQ	69.148	69.148	QTAKPVFDEEAASALAK(1)ELR	QTAK(-56.67)PVFDEEAASALAK(56.67)ELR	17	3	0.98239	6864000
48.026	441	M5XBV2;A0A251RHY6;A0A251RFF4	145;140;46	>tr|M5XBV2|M5XBV2_PRUPE Uncharacterized protein OS=Prunus persica OX=3760 GN=PRUPE_1G499100 PE=4 SV=1;>tr|A0A251RHY6|A0A251RHY6_PRUPE Uncharacterized protein OS=Prunus persica OX=3760 GN=PRUPE_1G499100 PE=4 SV=1;>tr|A0A251RFF4|A0A251RFF4_PRUPE Uncharacteri	M5XBV2	145	145	K	LFGQFFSALERNLYFKTLPDGNDDPVRLDKA	63.894	37.555	NLYFK(1)TLPDGNDDPVR	NLYFK(37.55)TLPDGNDDPVR	5	2	0.16964	8910600
50.01	450	M5XBW2;A0A251Q103	70;17	>tr|M5XBW2|M5XBW2_PRUPE Uncharacterized protein OS=Prunus persica OX=3760 GN=PRUPE_3G165000 PE=4 SV=1;>tr|A0A251Q103|A0A251Q103_PRUPE Uncharacterized protein OS=Prunus persica OX=3760 GN=PRUPE_3G165000 PE=4 SV=1	M5XBW2	70	70	K	AGLDLLSDEIVSEQLKRNIQFFGLEPQQKVT	58.671	58.671	MAGLDLLSDEIVSEQLK(1)R	MAGLDLLSDEIVSEQLK(58.67)R	17	3	-0.067133	1543900
47.557	425	M5XC12;O64982	38;38	>tr|M5XC12|M5XC12_PRUPE Uncharacterized protein OS=Prunus persica OX=3760 GN=PRUPE_3G030100 PE=3 SV=1;>sp|O64982|PRS7_PRUPE 26S proteasome regulatory subunit 7 OS=Prunus persica OX=3760 GN=RPT1 PE=2 SV=1	M5XC12	38	38	K	ALLKTYGLGPYSTHIKKAEKEVKDLAKKVND	93.011	93.011	TYGLGPYSTHIK(0.505)K(0.495)	TYGLGPYSTHIK(0.09)K(-0.09)	12	2	0.37921	1802400
47.557	425	M5XC12;O64982	39;39	>tr|M5XC12|M5XC12_PRUPE Uncharacterized protein OS=Prunus persica OX=3760 GN=PRUPE_3G030100 PE=3 SV=1;>sp|O64982|PRS7_PRUPE 26S proteasome regulatory subunit 7 OS=Prunus persica OX=3760 GN=RPT1 PE=2 SV=1	M5XC12	39	39	K	LLKTYGLGPYSTHIKKAEKEVKDLAKKVNDL	72.089	72.089	TYGLGPYSTHIK(0.451)K(0.549)	TYGLGPYSTHIK(-0.85)K(0.85)	13	3	0.27475	5065700
61.181	560	M5XC66;A0A251RC93;M5XGI5;A0A251PVV0;A0A251RCG5	231;180;180;231;180	>tr|M5XC66|M5XC66_PRUPE ATP-dependent 6-phosphofructokinase OS=Prunus persica OX=3760 GN=PFK PE=3 SV=1;>tr|A0A251RC93|A0A251RC93_PRUPE ATP-dependent 6-phosphofructokinase OS=Prunus persica OX=3760 GN=PFK PE=3 SV=1;>tr|M5XGI5|M5XGI5_PRUPE ATP-dependent 6-ph	M5XC66	231	231	K	GGTILGTSRGGHDTSKIVDSIQDRGINQVYV	62.377	62.377	GGHDTSK(1)IVDSIQDR	GGHDTSK(62.38)IVDSIQDR	7	3	0.31695	4436400
37.754	335	M5XCV1;M5VQS7;A0A251NG22;A0A251RE55;M5XG89	188;113;74;74;74	>tr|M5XCV1|M5XCV1_PRUPE GTP-binding nuclear protein OS=Prunus persica OX=3760 GN=PRUPE_ppa008371mg PE=3 SV=1;>tr|M5VQS7|M5VQS7_PRUPE GTP-binding nuclear protein OS=Prunus persica OX=3760 GN=PRUPE_ppa010188mg PE=3 SV=1;>tr|A0A251NG22|A0A251NG22_PRUPE GTP-bi	M5XCV1	188	188	K	CGKIRFYCWDTAGQEKFGGLRDGYYIHGQCA	52.823	52.823	FYCWDTAGQEK(1)FGGLR	FYCWDTAGQEK(52.82)FGGLR	11	3	-1.2161	3571000
34.121	312	M5XCV8	31	>tr|M5XCV8|M5XCV8_PRUPE Translocase of chloroplast OS=Prunus persica OX=3760 GN=PRUPE_3G078000 PE=3 SV=1	M5XCV8	31	31	K	APATQTKLLELLGKLKQENVNSLTILVMGKG	84.476	84.476	LLELLGK(0.34)LK(0.66)	LLELLGK(-2.88)LK(2.88)	9	2	0.11552	2562200
37.003	333	M5XCW1	98	>tr|M5XCW1|M5XCW1_PRUPE Uncharacterized protein OS=Prunus persica OX=3760 GN=PRUPE_1G061100 PE=4 SV=1	M5XCW1	98	98	K	VVSTKIFWGGPGPNDKGLSRKHVVEGTKASL	64.394	59.185	IFWGGPGPNDK(1)GLSR	IFWGGPGPNDK(59.18)GLSR	11	2	-0.12122	5472600
53.361	485	M5XCZ6	7	>tr|M5XCZ6|M5XCZ6_PRUPE Adenosylhomocysteinase OS=Prunus persica OX=3760 GN=PRUPE_1G165200 PE=3 SV=1	M5XCZ6	7	7	K	_________MALSVEKSSSGREYKVKDMSQA	150.46	150.46	ALSVEK(1)SSSGR	ALSVEK(150.46)SSSGR	6	2	-0.14112	17886000
53.361	485	M5XCZ6;M1Q4H5	211;77	>tr|M5XCZ6|M5XCZ6_PRUPE Adenosylhomocysteinase OS=Prunus persica OX=3760 GN=PRUPE_1G165200 PE=3 SV=1;>tr|M1Q4H5|M1Q4H5_PRUPE Adenosylhomocysteinase (Fragment) OS=Prunus persica OX=3760 PE=2 SV=1	M5XCZ6	211	211	K	KDRLVGVSEETTTGVKRLYQMQASGALLFPA	77.078	77.078	LVGVSEETTTGVK(1)R	LVGVSEETTTGVK(77.08)R	13	2	0.02576	2549900
42.739	391	H6SV46;A0A1R3L4Z5;M5VGJ1;M5XE73;I2BF37;A0A251QQK1;A0A1R3L4Z6;A0A1R3L502;A0A0B4KI87;M5W059;M5XDM9	115;69;57;115;115;52;115;115;57;115;115	>tr|H6SV46|H6SV46_PRUPE Chalcone synthase OS=Prunus persica OX=3760 GN=CHS PE=2 SV=1;>tr|A0A1R3L4Z5|A0A1R3L4Z5_PRUPE Uncharacterized protein (Fragment) OS=Prunus persica OX=3760 GN=PRUPE_I005800 PE=3 SV=1;>tr|M5VGJ1|M5VGJ1_PRUPE Uncharacterized protein OS=	H6SV46;M5XDM9	115;115	115	K	VEIPKLGKEAATKAIKEWGQPKSKITHLVFC	101.43	101.43	AIK(1)EWGQPK	AIK(69.5)EWGQPK(-69.5)	3	2	0.20858	30655000
42.739	391	M5XDM9	320	>tr|M5XDM9|M5XDM9_PRUPE Uncharacterized protein OS=Prunus persica OX=3760 GN=PRUPE_1G003000 PE=3 SV=1	M5XDM9	320	320	K	GGPAILDQVESKLSLKPEKLEATRHILSEYG	69.602	69.602	LSLK(1)PEKLEATR	LSLK(35.42)PEK(-35.42)LEATR	4	3	-0.29603	19297000
51.853	471	M5XDY2	447	>tr|M5XDY2|M5XDY2_PRUPE Serine hydroxymethyltransferase OS=Prunus persica OX=3760 GN=PRUPE_1G165100 PE=3 SV=1	M5XDY2	447	447	K	DFNKGLVNNKDIEELKADVEKFSASFEMPGF	73.848	73.848	DIEELK(0.997)ADVEK(0.003)	DIEELK(25.11)ADVEK(-25.11)	6	2	0.80853	1367900
51.853	471	M5XDY2	373	>tr|M5XDY2|M5XDY2_PRUPE Serine hydroxymethyltransferase OS=Prunus persica OX=3760 GN=PRUPE_1G165100 PE=3 SV=1	M5XDY2	373	373	K	NKVEKLCDLCNITVNKNAVFGDSSALSPGGV	76.691	76.691	LCDLCNITVNK(1)NAVFGDSSALSPGGVR	LCDLCNITVNK(76.69)NAVFGDSSALSPGGVR	11	3	0.3865	3959700
17.902	160	M5XDZ1;M5W1P5;M5WCB4;M5WKF1;M5X1D5;M5XL40;A0A251QPX9	102;90;90;90;90;90;61	>tr|M5XDZ1|M5XDZ1_PRUPE Uncharacterized protein OS=Prunus persica OX=3760 GN=PRUPE_2G306300 PE=3 SV=1;>tr|M5W1P5|M5W1P5_PRUPE Uncharacterized protein OS=Prunus persica OX=3760 GN=PRUPE_6G039600 PE=3 SV=1;>tr|M5WCB4|M5WCB4_PRUPE Uncharacterized protein OS=P	M5XDZ1	102	102	K	HPNINSNGSICLDILKEQWSPALTISKVLLS	149.66	149.66	VFHPNINSNGSICLDILK(1)EQWSPALTISK	VFHPNINSNGSICLDILK(69.53)EQWSPALTISK(-69.53)	18	3	0.33032	203030000
17.902	160	M5XDZ1;M5W1P5;M5WCB4;M5WKF1;M5X1D5;M5XL40;A0A251QPX9;A0A251MYW6;M5W8B0;M5W1P0	156;144;144;144;144;144;115;170;144;144	>tr|M5XDZ1|M5XDZ1_PRUPE Uncharacterized protein OS=Prunus persica OX=3760 GN=PRUPE_2G306300 PE=3 SV=1;>tr|M5W1P5|M5W1P5_PRUPE Uncharacterized protein OS=Prunus persica OX=3760 GN=PRUPE_6G039600 PE=3 SV=1;>tr|M5WCB4|M5WCB4_PRUPE Uncharacterized protein OS=P	M5XDZ1;M5W1P0	156;144	156	K	TDRNKYETTARSWTQKYAMG___________;TDRVKYETTARSWTQKYAMG___________	69.825	69.825	SWTQK(1)YAMG	SWTQK(69.82)YAMG	5	2	-0.14903	11945000
32.976	297	M5XE64;A0A251RDC6;A0A251PV18;M5W307;A0A251NE78;A0A251NE91;M5WXT0	257;197;146;222;197;197;70	>tr|M5XE64|M5XE64_PRUPE Uncharacterized protein OS=Prunus persica OX=3760 GN=PRUPE_ppa009332mg PE=3 SV=1;>tr|A0A251RDC6|A0A251RDC6_PRUPE Uncharacterized protein OS=Prunus persica OX=3760 GN=PRUPE_1G405800 PE=3 SV=1;>tr|A0A251PV18|A0A251PV18_PRUPE Uncharact	M5XE64	257	257	K	LGIKVKIMLDWDPKGKQGPMTPLPDLVTIHS	102.06	102.06	IMLDWDPK(0.328)GK(0.672)	IMLDWDPK(-3.12)GK(3.12)	10	2	0.21211	12818000
32.976	297	M5XE64;A0A251RDC6;A0A251PV18;M5W307;A0A251NE78;A0A251NE91;M5WWD6	122;62;62;87;62;62;62	>tr|M5XE64|M5XE64_PRUPE Uncharacterized protein OS=Prunus persica OX=3760 GN=PRUPE_ppa009332mg PE=3 SV=1;>tr|A0A251RDC6|A0A251RDC6_PRUPE Uncharacterized protein OS=Prunus persica OX=3760 GN=PRUPE_1G405800 PE=3 SV=1;>tr|A0A251PV18|A0A251PV18_PRUPE Uncharact	M5XE64	122	122	K	EIIIRATRTQNVLGEKGRRIRELTSIVQKRF	78.342	78.342	TQNVLGEK(1)GR	TQNVLGEK(78.34)GR	8	2	-0.20634	2345700
34.418	325	M5XEH7	5	>tr|M5XEH7|M5XEH7_PRUPE Cysteine synthase OS=Prunus persica OX=3760 GN=PRUPE_1G014000 PE=3 SV=1	M5XEH7	5	5	K	___________MAVEKAGIAKDVTELIGKTP	99.802	99.802	AVEK(1)AGIAK	AVEK(63.11)AGIAK(-63.11)	4	2	-0.56321	15921000
34.168	319	M5XF09	107	>tr|M5XF09|M5XF09_PRUPE 60S acidic ribosomal protein P0 OS=Prunus persica OX=3760 GN=PRUPE_1G173900 PE=3 SV=1	M5XF09	107	107	K	IFTKGDLKEVSEEVAKYKVGAPARVGLVAPI	105.2	105.2	EVSEEVAK(0.998)YK(0.002)	EVSEEVAK(27.53)YK(-27.53)	8	2	0.66632	7041200
34.168	319	M5XF09	300	>tr|M5XF09|M5XF09_PRUPE 60S acidic ribosomal protein P0 OS=Prunus persica OX=3760 GN=PRUPE_1G173900 PE=3 SV=1	M5XF09	300	300	K	VAADAAPAAAAKVEEKKEEPAEESDEDIGFS	97.457	97.457	FAAAVAPVAADAAPAAAAK(0.388)VEEK(0.612)	FAAAVAPVAADAAPAAAAK(-1.98)VEEK(1.98)	23	3	0.58524	4501100
53.451	472	M5XF89;A0A251RJU8	469;419	>tr|M5XF89|M5XF89_PRUPE Uncharacterized protein OS=Prunus persica OX=3760 GN=PRUPE_1G581500 PE=4 SV=1;>tr|A0A251RJU8|A0A251RJU8_PRUPE Uncharacterized protein OS=Prunus persica OX=3760 GN=PRUPE_1G581500 PE=4 SV=1	M5XF89	469	469	K	IEDQEPFEGEVLLDAKCFK____________	33.348	33.348	VNQMIEDQEPFEGEVLLDAK(0.82)CFK(0.18)	VNQMIEDQEPFEGEVLLDAK(6.59)CFK(-6.59)	20	3	-0.0024744	4984300
53.451	472	M5XF89;A0A251RJU8	62;12	>tr|M5XF89|M5XF89_PRUPE Uncharacterized protein OS=Prunus persica OX=3760 GN=PRUPE_1G581500 PE=4 SV=1;>tr|A0A251RJU8|A0A251RJU8_PRUPE Uncharacterized protein OS=Prunus persica OX=3760 GN=PRUPE_1G581500 PE=4 SV=1	M5XF89	62	62	K	SAKAMALVLHAGKTNKNAFKTLIVAEYTGVK	42.001	42.001	ALVLHAGK(0.459)TNK(0.541)	ALVLHAGK(-0.72)TNK(0.72)	11	2	-0.28199
17.758	157	M5XFF0;A0A251RD28	95;95	>tr|M5XFF0|M5XFF0_PRUPE Uncharacterized protein OS=Prunus persica OX=3760 GN=PRUPE_1G451200 PE=3 SV=1;>tr|A0A251RD28|A0A251RD28_PRUPE Uncharacterized protein OS=Prunus persica OX=3760 GN=PRUPE_1G451200 PE=3 SV=1	M5XFF0	95	95	K	PNVHFKTGEICLDILKNAWSPAWTLQSVCRA	91.729	91.729	TGEICLDILK(1)NAWSPAWTLQSVCR	TGEICLDILK(91.73)NAWSPAWTLQSVCR	10	3	0.49573	3909800
51.295	463	M5XFR4	5	>tr|M5XFR4|M5XFR4_PRUPE RuvB-like helicase OS=Prunus persica OX=3760 GN=PRUPE_1G544700 PE=3 SV=1	M5XFR4	5	5	K	___________MAELKLSESRDLTRIERIGA	93.111	93.111	AELK(1)LSESR	AELK(93.11)LSESR	4	2	-0.1638	3515600
57.878	514	M5XFV6	8	>tr|M5XFV6|M5XFV6_PRUPE Uncharacterized protein OS=Prunus persica OX=3760 GN=PRUPE_1G265200 PE=4 SV=1	M5XFV6	8	8	K	________MEFFNTAKAVKLRSHLDKYLVAD	45.879	45.879	MEFFNTAK(0.821)AVK(0.179)	MEFFNTAK(6.61)AVK(-6.61)	8	2	-0.31521	944270
17.477	160	M5XFW3	40	>tr|M5XFW3|M5XFW3_PRUPE Pru p 1.0301 OS=Prunus persica OX=3760 GN=PRUPE_1G128600 PE=2 SV=1	M5XFW3	40	40	K	LDADNLIPKIAPTAVKDTEILEGDGGVGTIK	33.348	33.348	IAPTAVK(0.993)DTEILEGDGGVGTIK(0.007)	IAPTAVK(21.56)DTEILEGDGGVGTIK(-21.56)	7	3	0.44275	4579000
29.426	258	M5XFX2	8	>tr|M5XFX2|M5XFX2_PRUPE Uncharacterized protein OS=Prunus persica OX=3760 GN=PRUPE_1G220400 PE=4 SV=1	M5XFX2	8	8	K	________MERLNFVKNGVLRLPPGFRFHPT	133.57	133.57	LNFVK(1)NGVLR	LNFVK(133.57)NGVLR	5	2	-0.12589	2446800
24.018	224	M5XG77	8	>tr|M5XG77|M5XG77_PRUPE Uncharacterized protein OS=Prunus persica OX=3760 GN=PRUPE_1G125100 PE=4 SV=1	M5XG77	8	8	K	________MATAALEKLLQVGTKIVGVGRNY	63.185	63.185	ATAALEK(0.992)LLQVGTK(0.008)	ATAALEK(20.98)LLQVGTK(-20.98)	7	2	0.13096	1021900
24.193	226	M5XGP6;A0A251QXG8;M5XH59;M5XL43;M5XM39;M5XNT6;M5XTC6	99;33;33;33;33;33;33	>tr|M5XGP6|M5XGP6_PRUPE Uncharacterized protein OS=Prunus persica OX=3760 GN=PRUPE_ppa011018mg PE=4 SV=1;>tr|A0A251QXG8|A0A251QXG8_PRUPE Uncharacterized protein OS=Prunus persica OX=3760 GN=PRUPE_1G127500 PE=3 SV=1;>tr|M5XH59|M5XH59_PRUPE Uncharacterized p	M5XGP6	99	99	K	RLFKALVLEADTLIPKIAPQSVKSAEIVEGD	45.704	45.704	ALVLEADTLIPK(0.998)IAPQSVK(0.002)	ALVLEADTLIPK(26.41)IAPQSVK(-26.41)	12	3	0.038852	6478700
17.296	164	M5XH45	71	>tr|M5XH45|M5XH45_PRUPE Uncharacterized protein OS=Prunus persica OX=3760 GN=PRUPE_1G429000 PE=4 SV=1	M5XH45	71	71	K	VNRLIETLSTPSPLSKRYGTLSADEASAAAR	75.462	67.275	LIETLSTPSPLSK(1)R	LIETLSTPSPLSK(67.28)R	13	2	-0.1656	5581100
14.794	136	M5XHM9	9	>tr|M5XHM9|M5XHM9_PRUPE Uncharacterized protein OS=Prunus persica OX=3760 GN=PRUPE_1G147300 PE=4 SV=1	M5XHM9	9	9	K	_______MAAPGSVQKSEEEWRAVLSPEQFR	95.651	95.651	AAPGSVQK(1)SEEEWR	AAPGSVQK(95.65)SEEEWR	8	2	-0.076223	4863000
15.143	136	M5XHN6	5	>tr|M5XHN6|M5XHN6_PRUPE Uncharacterized protein OS=Prunus persica OX=3760 GN=PRUPE_1G253600 PE=4 SV=1	M5XHN6	5	5	K	___________MAESKPGLRKPVFTKVAQLR	94.302	94.302	AESK(1)PGLR	AESK(94.3)PGLR	4	2	0.30365	7011100
26.92	229	M5XHX6;A0A251QRE9;A0A251QUI8	94;65;65	>tr|M5XHX6|M5XHX6_PRUPE 1,2-dihydroxy-3-keto-5-methylthiopentene dioxygenase OS=Prunus persica OX=3760 GN=PRUPE_1G021100 PE=3 SV=1;>tr|A0A251QRE9|A0A251QRE9_PRUPE 1,2-dihydroxy-3-keto-5-methylthiopentene dioxygenase OS=Prunus persica OX=3760 GN=PRUPE_1G021	M5XHX6	94	94	K	WRLDADNYETDEELKKIREERGYSYMDFCEV	48.704	48.704	LDADNYETDEELK(0.466)K(0.534)	LDADNYETDEELK(-0.59)K(0.59)	14	3	-0.34086	1670200
115.12	1009	M5XJ00	469	>tr|M5XJ00|M5XJ00_PRUPE Uncharacterized protein OS=Prunus persica OX=3760 GN=PRUPE_2G165500 PE=4 SV=1	M5XJ00	469	469	K	FPDAYAKVQIGNQILKTKPVQSRVMNPMWNE	108.89	108.89	VQIGNQILK(0.986)TK(0.014)PVQSR	VQIGNQILK(18.53)TK(-18.53)PVQSR	9	3	0.017169	7916100
43.836	396	M5XJU7	173	>tr|M5XJU7|M5XJU7_PRUPE Uncharacterized protein OS=Prunus persica OX=3760 GN=PRUPE_2G326800 PE=4 SV=1	M5XJU7	173	173	K	STGELRYLPVYEETYKSLRSRGIRFPGRDNE	88.087	77.078	YLPVYEETYK(1)SLR	YLPVYEETYK(77.08)SLR	10	2	-0.18252	19227000
43.836	396	M5XJU7	117	>tr|M5XJU7|M5XJU7_PRUPE Uncharacterized protein OS=Prunus persica OX=3760 GN=PRUPE_2G326800 PE=4 SV=1	M5XJU7	117	117	K	YLSLVLLETCVKNCEKAFSEIAAERVLDEMV	50.562	50.562	NCEK(1)AFSEIAAER	NCEK(50.56)AFSEIAAER	4	2	-0.40987	1097100
43.836	396	M5XJU7	8	>tr|M5XJU7|M5XJU7_PRUPE Uncharacterized protein OS=Prunus persica OX=3760 GN=PRUPE_2G326800 PE=4 SV=1	M5XJU7	8	8	K	________MSDNLMEKVSAFGERLKIEGSEV	82.102	82.102	SDNLMEK(1)VSAFGER	SDNLMEK(82.1)VSAFGER	7	2	0.075357	2874800
70.688	687	M5XJW9	90	>tr|M5XJW9|M5XJW9_PRUPE Uncharacterized protein OS=Prunus persica OX=3760 GN=PRUPE_1G414200 PE=4 SV=1	M5XJW9	90	90	K	FNNASGGVAAGGLEAKRPRVENGFDSIDKGF	31.818	31.818	LFNNASGGVAAGGLEAK(1)RPR	LFNNASGGVAAGGLEAK(31.82)RPR	17	3	0.49165	1247100
61.833	547	M5XK11;A0A251Q9H1	391;391	>tr|M5XK11|M5XK11_PRUPE Uncharacterized protein OS=Prunus persica OX=3760 GN=PRUPE_2G014700 PE=3 SV=1;>tr|A0A251Q9H1|A0A251Q9H1_PRUPE Uncharacterized protein OS=Prunus persica OX=3760 GN=PRUPE_2G014700 PE=3 SV=1	M5XK11	391	391	K	LENFKNELYEMRFNLKTGLASQKKLSESAVD	155.11	120.06	FNLK(1)TGLASQK	FNLK(104.86)TGLASQK(-104.86)	4	3	0.10945	29730000
61.833	547	M5XK11	499	>tr|M5XK11|M5XK11_PRUPE Uncharacterized protein OS=Prunus persica OX=3760 GN=PRUPE_2G014700 PE=3 SV=1	M5XK11	499	499	K	SEEDDGYLIFFVHDEKTGKSSIHVIDAKTMS	38.933	38.933	VPGVTSEEDDGYLIFFVHDEK(0.829)TGK(0.171)	VPGVTSEEDDGYLIFFVHDEK(6.85)TGK(-6.85)	21	4	-0.43758	1142700
106.27	953	M5XKE4;A0A251RD18	123;123	>tr|M5XKE4|M5XKE4_PRUPE Uncharacterized protein OS=Prunus persica OX=3760 GN=PRUPE_1G455100 PE=4 SV=1;>tr|A0A251RD18|A0A251RD18_PRUPE Uncharacterized protein OS=Prunus persica OX=3760 GN=PRUPE_1G455100 PE=4 SV=1	M5XKE4	123	123	K	KEFGKSMDELFLDFVKVPLATASIAQVHRAT	45.395	45.395	SMDELFLDFVK(1)VPLATASIAQVHR	SMDELFLDFVK(45.4)VPLATASIAQVHR	11	4	0.017557	1015500
98.065	885	M5XKS2	430	>tr|M5XKS2|M5XKS2_PRUPE Uncharacterized protein OS=Prunus persica OX=3760 GN=PRUPE_1G498000 PE=4 SV=1	M5XKS2	430	430	K	EKSVGAKSAASSEVVKEIVQDQVHITRLTEL	53.779	53.779	SAASSEVVK(1)EIVQDQVHITR	SAASSEVVK(53.78)EIVQDQVHITR	9	3	0.085516	3739300
21.825	197	M5XKT5	60	>tr|M5XKT5|M5XKT5_PRUPE Uncharacterized protein OS=Prunus persica OX=3760 GN=PRUPE_2G164400 PE=4 SV=1	M5XKT5	60	60	K	DVKGVDDTKALAVVEKAPETEVKKPSGGSID	62.14	62.14	ALAVVEK(1)APETEVK	ALAVVEK(42.04)APETEVK(-42.04)	7	3	-0.32566	2505500
21.825	197	M5XKT5	47	>tr|M5XKT5|M5XKT5_PRUPE Uncharacterized protein OS=Prunus persica OX=3760 GN=PRUPE_2G164400 PE=4 SV=1	M5XKT5	47	47	K	AEEKAVVPPPREVDVKGVDDTKALAVVEKAP	67.08	67.08	EVDVK(1)GVDDTK	EVDVK(35.24)GVDDTK(-35.24)	5	2	0.073014	6069800
21.825	197	M5XKT5	53	>tr|M5XKT5|M5XKT5_PRUPE Uncharacterized protein OS=Prunus persica OX=3760 GN=PRUPE_2G164400 PE=4 SV=1	M5XKT5	53	53	K	VPPPREVDVKGVDDTKALAVVEKAPETEVKK	146.78	146.78	GVDDTK(1)ALAVVEKAPETEVK	GVDDTK(90.36)ALAVVEK(-90.36)APETEVK(-124.79)	6	3	0.074705	27739000
65.3	580	M5XVS8;A0A251R354;M5XL72;A0A251QYU6;A0A251R305;M5XXR2;A0A251R422;A0A251R312;A0A251R307	354;354;354;253;354;253;215;164;92	>tr|M5XVS8|M5XVS8_PRUPE Uncharacterized protein OS=Prunus persica OX=3760 GN=PRUPE_ppa003234mg PE=4 SV=1;>tr|A0A251R354|A0A251R354_PRUPE Uncharacterized protein OS=Prunus persica OX=3760 GN=PRUPE_1G252100 PE=4 SV=1;>tr|M5XL72|M5XL72_PRUPE Uncharacterized p	M5XVS8;M5XL72	354;354	354	K	LESILISGDRNFVIGKGGTEIPVSDLVGKNI;LESILVSGDRNFVIGKGGTEIPVSDLVGKNI	47.09	47.09	NFVIGK(1)GGTEIPVSDLVGK	NFVIGK(33.46)GGTEIPVSDLVGK(-33.46)	6	3	0.11583	1765600
65.3	580	M5XL72	5	>tr|M5XL72|M5XL72_PRUPE Uncharacterized protein OS=Prunus persica OX=3760 GN=PRUPE_1G171000 PE=4 SV=1	M5XL72	5	5	K	___________MSDSKQNVAELVNSEPHDFR	144.5	144.5	SDSK(1)QNVAELVNSEPHDFR	SDSK(144.5)QNVAELVNSEPHDFR	4	3	-0.55579	9817000
72.877	660	M5XLB1	14	>tr|M5XLB1|M5XLB1_PRUPE Uncharacterized protein OS=Prunus persica OX=3760 GN=PRUPE_1G511800 PE=3 SV=1	M5XLB1	14	14	K	__MASVHSNNEELETKEMDTRSMSSSRNHSQ	55.33	55.33	ASVHSNNEELETK(1)EMDTR	ASVHSNNEELETK(55.33)EMDTR	13	3	0.71678	2792000
61.111	522	M5XLE9	388	>tr|M5XLE9|M5XLE9_PRUPE Uncharacterized protein OS=Prunus persica OX=3760 GN=PRUPE_1G573900 PE=4 SV=1	M5XLE9	388	388	K	IYITKWKDFFHQKELKYPPYFDGRAVCYPSV	64.73	32.606	ELK(1)YPPYFDGR	ELK(32.61)YPPYFDGR	3	3	-0.34687	193470000
22.456	200	M5XLT2;M5XNH7	79;79	>tr|M5XLT2|M5XLT2_PRUPE Uncharacterized protein OS=Prunus persica OX=3760 GN=PRUPE_1G538600 PE=4 SV=1;>tr|M5XNH7|M5XNH7_PRUPE Uncharacterized protein OS=Prunus persica OX=3760 GN=PRUPE_1G538600 PE=4 SV=1	M5XLT2	79	79	K	SLCSETMEREILAVHKGENCPQRIVTCEFCE	42.209	42.209	EILAVHK(1)GENCPQR	EILAVHK(42.21)GENCPQR	7	2	1.0499
9.1254	87	M5XM30;M5XJ47;A0A251RGS0;A0A251RGN4	60;82;57;49	>tr|M5XM30|M5XM30_PRUPE Uncharacterized protein OS=Prunus persica OX=3760 GN=PRUPE_2G083400 PE=4 SV=1;>tr|M5XJ47|M5XJ47_PRUPE Uncharacterized protein OS=Prunus persica OX=3760 GN=PRUPE_ppa022012mg PE=4 SV=1;>tr|A0A251RGS0|A0A251RGS0_PRUPE Uncharacterized p	M5XM30	60	60	K	VKSNLPPETVLQTVSKTGKKTAYWEAEAPAE	81.317	81.317	SNLPPETVLQTVSK(0.84)TGK(0.16)	SNLPPETVLQTVSK(7.2)TGK(-7.2)	14	3	0.11428	15838000
9.1254	87	M5XM30;M5XJ47;A0A251RGS0	22;44;19	>tr|M5XM30|M5XM30_PRUPE Uncharacterized protein OS=Prunus persica OX=3760 GN=PRUPE_2G083400 PE=4 SV=1;>tr|M5XJ47|M5XJ47_PRUPE Uncharacterized protein OS=Prunus persica OX=3760 GN=PRUPE_ppa022012mg PE=4 SV=1;>tr|A0A251RGS0|A0A251RGS0_PRUPE Uncharacterized p	M5XM30	22	22	K	VLKVGMSCQGCVGAVKRVLGKLEGVESYDID	85.845	55.261	VGMSCQGCVGAVK(1)R	VGMSCQGCVGAVK(55.26)R	13	3	-0.45058	15060000
40.046	366	M5XM38	211	>tr|M5XM38|M5XM38_PRUPE Uncharacterized protein OS=Prunus persica OX=3760 GN=PRUPE_1G394800 PE=3 SV=1	M5XM38	211	211	K	RDHKPDLELEKERILKAGGFIHAGRVNGSLN	38.021	38.021	ILK(1)AGGFIHAGR	ILK(38.02)AGGFIHAGR	3	4	0.56551	4444300
17.863	159	M5XM44	150	>tr|M5XM44|M5XM44_PRUPE Uncharacterized protein OS=Prunus persica OX=3760 GN=PRUPE_1G332100 PE=4 SV=1	M5XM44	150	150	K	LAQPPEGNEDGRGDQKGLVVKCCIF______	44.587	44.587	LAQPPEGNEDGRGDQK(0.968)GLVVK(0.032)	LAQPPEGNEDGRGDQK(14.82)GLVVK(-14.82)	16	4	0.7269	6315100
17.863	159	M5XM44	72	>tr|M5XM44|M5XM44_PRUPE Uncharacterized protein OS=Prunus persica OX=3760 GN=PRUPE_1G332100 PE=4 SV=1	M5XM44	72	72	K	TVHEGRICQLKLFCGKDYPDNPPTVRFQTRI	67.136	38.511	LFCGK(1)DYPDNPPTVR	LFCGK(38.51)DYPDNPPTVR	5	2	0.20416	9444200
10.937	100	M5XM79	91	>tr|M5XM79|M5XM79_PRUPE Uncharacterized protein OS=Prunus persica OX=3760 GN=PRUPE_1G396100 PE=3 SV=1	M5XM79	91	91	K	KEIGVLTDWEKKFEAKYPVVGRVVS______	104.52	104.52	KFEAK(1)YPVVGR	K(-53.43)FEAK(53.43)YPVVGR	5	2	0.39636	1662400
58.393	531	M5XMD6	11	>tr|M5XMD6|M5XMD6_PRUPE Coatomer subunit delta OS=Prunus persica OX=3760 GN=PRUPE_3G005000 PE=3 SV=1	M5XMD6	11	11	K	_____MVVLASSIISKSGKVLVSRQFVDMSR	54.7	54.7	VVLASSIISK(0.883)SGK(0.117)	VVLASSIISK(8.78)SGK(-8.78)	10	2	0.52438	2512100
25.74	232	M5XMY7	218	>tr|M5XMY7|M5XMY7_PRUPE Uncharacterized protein OS=Prunus persica OX=3760 GN=PRUPE_1G264700 PE=3 SV=1	M5XMY7	218	218	K	VKDVMPETEKLAEVAKIITAKLRGAGAPPK_	105.03	105.03	LAEVAK(1)IITAK	LAEVAK(36.96)IITAK(-36.96)	6	2	0.12945
28.938	254	M5XNV8;Q30E95	45;40	>tr|M5XNV8|M5XNV8_PRUPE Uncharacterized protein OS=Prunus persica OX=3760 GN=PRUPE_1G356400 PE=3 SV=1;>tr|Q30E95|Q30E95_PRUPE Type II SK2 dehydrin (Fragment) OS=Prunus persica OX=3760 GN=dhn3 PE=2 SV=1	M5XNV8	45	45	K	ECGEIKDRGLFDFLGKKEAEKPQEEVIVTEF	74.92	74.92	GLFDFLGK(0.845)K(0.155)	GLFDFLGK(7.36)K(-7.36)	8	2	-0.98371	2430200
65.911	608	M5XNZ7	316	>tr|M5XNZ7|M5XNZ7_PRUPE Uncharacterized protein OS=Prunus persica OX=3760 GN=PRUPE_1G117200 PE=4 SV=1	M5XNZ7	316	316	K	TSYEALETAIKETFEKLVEQGKITPVKEFKP	90.685	90.685	ETFEK(1)LVEQGK	ETFEK(67.77)LVEQGK(-67.77)	5	2	-0.58746	4460200
60.782	537	M5XPR5	176	>tr|M5XPR5|M5XPR5_PRUPE Uncharacterized protein OS=Prunus persica OX=3760 GN=PRUPE_1G555300 PE=4 SV=1	M5XPR5	176	176	K	ETKPTHEPKIEENPLKEAEEVAKEATQLAVP	49.31	49.31	IEENPLK(0.999)EAEEVAK(0.001)	IEENPLK(30.9)EAEEVAK(-30.9)	7	3	0.075587	1583300
168.45	1484	M5XPV0	1147	>tr|M5XPV0|M5XPV0_PRUPE Uncharacterized protein OS=Prunus persica OX=3760 GN=PRUPE_ppa015956mg PE=4 SV=1	M5XPV0	1147	1147	K	LEDCRMLKGLPLTFYKSKSIETLILNGCSRF	39.266	39.266	MLKGLPLTFYK(1)	MLK(-37.29)GLPLTFYK(37.29)	11	2	2.0816	1353700
37.004	340	M5WD83;M5XQ59;A0A251R254;A0A251PCG3;M5XC23	196;199;199;196;199	>tr|M5WD83|M5WD83_PRUPE Glyceraldehyde-3-phosphate dehydrogenase OS=Prunus persica OX=3760 GN=PRUPE_5G155800 PE=3 SV=1;>tr|M5XQ59|M5XQ59_PRUPE Glyceraldehyde-3-phosphate dehydrogenase OS=Prunus persica OX=3760 GN=PRUPE_1G234000 PE=3 SV=1;>tr|A0A251R254|A0A	M5WD83;M5XQ59	196;199	199	K	HSITATQKTVDGPSSKDWRGGRAASFNIIPS	107.06	107.06	TVDGPSSK(1)DWR	TVDGPSSK(107.06)DWR	8	3	-0.28445	18913000
37.004	340	M5WD83;M5XQ59;A0A251R254;A0A251PCG3	271;274;274;271	>tr|M5WD83|M5WD83_PRUPE Glyceraldehyde-3-phosphate dehydrogenase OS=Prunus persica OX=3760 GN=PRUPE_5G155800 PE=3 SV=1;>tr|M5XQ59|M5XQ59_PRUPE Glyceraldehyde-3-phosphate dehydrogenase OS=Prunus persica OX=3760 GN=PRUPE_1G234000 PE=3 SV=1;>tr|A0A251R254|A0A	M5WD83;M5XQ59	271;274	274	K	TYDEVKAAIKEESEGKLKGILGYTEDDVVST;TYEQIKAAIKEESEGKLKGILGYTEDDVVST	177.81	177.81	AAIKEESEGK(1)LK	AAIK(-111.97)EESEGK(34.91)LK(-34.91)	10	2	-1.9502
37.004	340	M5WD83;M5XQ59;A0A251R254;A0A251PCG3;M5XC23	217;220;220;217;220	>tr|M5WD83|M5WD83_PRUPE Glyceraldehyde-3-phosphate dehydrogenase OS=Prunus persica OX=3760 GN=PRUPE_5G155800 PE=3 SV=1;>tr|M5XQ59|M5XQ59_PRUPE Glyceraldehyde-3-phosphate dehydrogenase OS=Prunus persica OX=3760 GN=PRUPE_1G234000 PE=3 SV=1;>tr|A0A251R254|A0A	M5WD83;M5XQ59	217;220	220	K	RAASFNIIPSSTGAAKAVGKVLPDLNGKLTG;RAASFNIIPSSTGAAKAVGKVLPQLNGKLTG	83.253	83.253	AASFNIIPSSTGAAK(0.945)AVGK(0.055)	AASFNIIPSSTGAAK(12.31)AVGK(-12.31)	15	3	0.43197	7426800
37.004	340	M5WD83;M5XQ59;A0A251R254;A0A251PCG3;M5XC23	128;131;131;128;131	>tr|M5WD83|M5WD83_PRUPE Glyceraldehyde-3-phosphate dehydrogenase OS=Prunus persica OX=3760 GN=PRUPE_5G155800 PE=3 SV=1;>tr|M5XQ59|M5XQ59_PRUPE Glyceraldehyde-3-phosphate dehydrogenase OS=Prunus persica OX=3760 GN=PRUPE_1G234000 PE=3 SV=1;>tr|A0A251R254|A0A	M5WD83;M5XQ59	128;131	131	K	HLKGGAKKVIISAPSKDAPMFVVGVNEKEYK	51.029	30.428	VIISAPSK(0.981)DAPMFVVGVNEK(0.019)	VIISAPSK(17.2)DAPMFVVGVNEK(-17.2)	8	3	0.69407	11145000
34.85	312	M5XRK1;M5WTG0;A0A251P3F3;M5WRE5	157;151;148;148	>tr|M5XRK1|M5XRK1_PRUPE Uncharacterized protein OS=Prunus persica OX=3760 GN=PRUPE_1G439400 PE=4 SV=1;>tr|M5WTG0|M5WTG0_PRUPE Uncharacterized protein (Fragment) OS=Prunus persica OX=3760 GN=PRUPE_ppa026026mg PE=4 SV=1;>tr|A0A251P3F3|A0A251P3F3_PRUPE Unchar	M5XRK1	157	157	K	RAVAVVVDPIQSVKGKVVIDAFRLINPQTMM	70.412	70.412	AVAVVVDPIQSVK(0.5)GK(0.5)	AVAVVVDPIQSVK(0)GK(0)	15	2	0.011975	547460
34.85	312	M5XRK1;M5WTG0;A0A251P3F3;M5WRE5	155;149;146;146	>tr|M5XRK1|M5XRK1_PRUPE Uncharacterized protein OS=Prunus persica OX=3760 GN=PRUPE_1G439400 PE=4 SV=1;>tr|M5WTG0|M5WTG0_PRUPE Uncharacterized protein (Fragment) OS=Prunus persica OX=3760 GN=PRUPE_ppa026026mg PE=4 SV=1;>tr|A0A251P3F3|A0A251P3F3_PRUPE Unchar	M5XRK1	155	155	K	NQRAVAVVVDPIQSVKGKVVIDAFRLINPQT	70.412	70.412	AVAVVVDPIQSVK(0.5)GK(0.5)	AVAVVVDPIQSVK(0)GK(0)	13	2	0.011975	547460
92.653	828	M5XRP2;A0A251R8B1;M5XYA3	159;62;62	>tr|M5XRP2|M5XRP2_PRUPE Uncharacterized protein OS=Prunus persica OX=3760 GN=PRUPE_1G357500 PE=4 SV=1;>tr|A0A251R8B1|A0A251R8B1_PRUPE Uncharacterized protein OS=Prunus persica OX=3760 GN=PRUPE_1G357700 PE=4 SV=1;>tr|M5XYA3|M5XYA3_PRUPE Uncharacterized prot	M5XRP2	159	159	K	KDFVQKQVELTQSVLKECDTRGKLSEKITKL	63.709	63.709	QVELTQSVLK(1)ECDTR	QVELTQSVLK(63.71)ECDTR	10	3	0.076763	12348000
29.591	262	M5XSP7;M5XDY9	76;75	>tr|M5XSP7|M5XSP7_PRUPE Uncharacterized protein OS=Prunus persica OX=3760 GN=PRUPE_1G521900 PE=3 SV=1;>tr|M5XDY9|M5XDY9_PRUPE Uncharacterized protein OS=Prunus persica OX=3760 GN=PRUPE_3G239000 PE=3 SV=1	M5XSP7	76	76	K	GARRASWRIISSIEQKEESRGNDDHVAMIRD	50.207	50.207	IISSIEQK(1)EESR	IISSIEQK(50.21)EESR	8	3	-0.46268	4075000
29.591	262	M5XSP7;M5XDY9;M5W4R9;A0A251R6C5	57;56;56;30	>tr|M5XSP7|M5XSP7_PRUPE Uncharacterized protein OS=Prunus persica OX=3760 GN=PRUPE_1G521900 PE=3 SV=1;>tr|M5XDY9|M5XDY9_PRUPE Uncharacterized protein OS=Prunus persica OX=3760 GN=PRUPE_3G239000 PE=3 SV=1;>tr|M5W4R9|M5W4R9_PRUPE Uncharacterized protein OS=P	M5XSP7	57	57	K	EELTVEERNLLSVAYKNVIGARRASWRIISS	61.375	61.375	NLLSVAYK(1)NVIGAR	NLLSVAYK(61.38)NVIGAR	8	2	-0.5291	2238400
23.534	206	M5XSU8;M5XEU8	130;130	>tr|M5XSU8|M5XSU8_PRUPE Uncharacterized protein OS=Prunus persica OX=3760 GN=PRUPE_1G006700 PE=3 SV=1;>tr|M5XEU8|M5XEU8_PRUPE Uncharacterized protein OS=Prunus persica OX=3760 GN=PRUPE_1G006700 PE=3 SV=1	M5XSU8	130	130	K	PPYDKIKRMVIPDALKVLRLQAGHKYCLLGK	87.298	87.298	MVIPDALK(1)VLR	MVIPDALK(87.3)VLR	8	3	-0.55082	1972000
16.907	153	M5XT64	34	>tr|M5XT64|M5XT64_PRUPE Uncharacterized protein OS=Prunus persica OX=3760 GN=PRUPE_1G258100 PE=4 SV=1	M5XT64	34	34	K	QKFWEGLRDSTTIFPKAFPHDYKSIDVLEGD	110.77	70.98	DSTTIFPK(1)AFPHDYK	DSTTIFPK(54.09)AFPHDYK(-54.09)	8	3	0.15342	80825000
16.907	153	M5XT64	72	>tr|M5XT64|M5XT64_PRUPE Uncharacterized protein OS=Prunus persica OX=3760 GN=PRUPE_1G258100 PE=4 SV=1	M5XT64	72	72	K	RLITYSEGSPIVKVSKETIDAVDEANKSVAY	167.37	103.76	VSK(1)ETIDAVDEANK	VSK(89.33)ETIDAVDEANK(-89.33)	3	3	0.0068571	32945000
16.907	153	M5XT64	20	>tr|M5XT64|M5XT64_PRUPE Uncharacterized protein OS=Prunus persica OX=3760 GN=PRUPE_1G258100 PE=4 SV=1	M5XT64	20	20	K	GGKLEVEIEVKSPSQKFWEGLRDSTTIFPKA	227.2	105.13	SPSQK(1)FWEGLR	SPSQK(105.13)FWEGLR	5	3	0.4113	18731000
16.907	153	M5XT64	96	>tr|M5XT64|M5XT64_PRUPE Uncharacterized protein OS=Prunus persica OX=3760 GN=PRUPE_1G258100 PE=4 SV=1	M5XT64	96	96	K	ANKSVAYKVIDGDLLKYYKSFKCILTVTPKG	118.28	96.015	VIDGDLLK(1)YYK	VIDGDLLK(39.66)YYK(-39.66)	8	3	0.25192	23645000
15.769	149	M5XTG8	75	>tr|M5XTG8|M5XTG8_PRUPE Uncharacterized protein OS=Prunus persica OX=3760 GN=PRUPE_1G402400 PE=4 SV=1	M5XTG8	75	75	K	KISSPAPIQTPLLGAKLDGAGGRFSAARLGG	77.847	77.847	ISSPAPIQTPLLGAK(1)LDGAGGR	ISSPAPIQTPLLGAK(77.85)LDGAGGR	15	3	0.61315	7048600
82.25	735	M5XVF1	526	>tr|M5XVF1|M5XVF1_PRUPE Uncharacterized protein OS=Prunus persica OX=3760 GN=PRUPE_1G214600 PE=4 SV=1	M5XVF1	526	526	K	FKGSQKNVVEALESMKEKEAFALKADLESKG	72.958	72.958	NVVEALESMK(0.5)EK(0.5)	NVVEALESMK(0)EK(0)	10	2	-0.20064	1217500
82.25	735	M5XVF1	528	>tr|M5XVF1|M5XVF1_PRUPE Uncharacterized protein OS=Prunus persica OX=3760 GN=PRUPE_1G214600 PE=4 SV=1	M5XVF1	528	528	K	GSQKNVVEALESMKEKEAFALKADLESKGEV	72.958	72.958	NVVEALESMK(0.5)EK(0.5)	NVVEALESMK(0)EK(0)	12	2	-0.20064	1217500
65.909	590	M5XVS8;A0A251R354	445;445	>tr|M5XVS8|M5XVS8_PRUPE Uncharacterized protein OS=Prunus persica OX=3760 GN=PRUPE_ppa003234mg PE=4 SV=1;>tr|A0A251R354|A0A251R354_PRUPE Uncharacterized protein OS=Prunus persica OX=3760 GN=PRUPE_1G252100 PE=4 SV=1	M5XVS8	445	445	K	FGDLRKASLSRKFKVKGIPMLVAIGPTGQTV	87.49	87.49	VK(1)GIPMLVAIGPTGQTVTK	VK(87.49)GIPMLVAIGPTGQTVTK(-87.49)	2	3	-0.1468	43143000
40.117	366	M5XZ63;A0A251R999	286;203	>tr|M5XZ63|M5XZ63_PRUPE Proteasome endopeptidase complex OS=Prunus persica OX=3760 GN=PRUPE_ppa007472mg PE=3 SV=1;>tr|A0A251R999|A0A251R999_PRUPE Proteasome subunit alpha type OS=Prunus persica OX=3760 GN=PRUPE_1G376700 PE=3 SV=1	M5XZ63	286	286	K	IKDALIATRETLQGEKLRSSICTIAVVGVEE	64.04	64.04	ETLQGEK(1)LR	ETLQGEK(64.04)LR	7	2	1.184
31.464	286	M5XZ72	254	>tr|M5XZ72|M5XZ72_PRUPE Uncharacterized protein OS=Prunus persica OX=3760 GN=PRUPE_1G268100 PE=4 SV=1	M5XZ72	254	254	K	VTQYFDTMKEIGASSKSNSVFIPHGPGAVRD	46.131	30.428	EIGASSK(1)SNSVFIPHGPGAVR	EIGASSK(30.43)SNSVFIPHGPGAVR	7	4	-0.075096	15911000
26.025	245	M5Y024	6	>tr|M5Y024|M5Y024_PRUPE Uncharacterized protein OS=Prunus persica OX=3760 GN=PRUPE_1G584900 PE=3 SV=1	M5Y024	6	6	K	__________MNVVSKGGGGGLAASRIVVIT	36.638	36.638	MNVVSK(1)GGGGGLAASR	MNVVSK(36.64)GGGGGLAASR	6	2	1.4911	3165600
14.531	136	M5Y070;A0A251RDW1	132;110	>tr|M5Y070|M5Y070_PRUPE Histone H2A OS=Prunus persica OX=3760 GN=PRUPE_1G472200 PE=3 SV=1;>tr|A0A251RDW1|A0A251RDW1_PRUPE Histone H2A OS=Prunus persica OX=3760 GN=PRUPE_1G472200 PE=3 SV=1	M5Y070	132	132	K	AGGGVIPHIHKSLINKSTKD___________	105.4	99.013	SLINK(1)STKD	SLINK(35.48)STK(-35.48)D	5	2	0.37226	1162200000
14.291	131	M5Y0E2	56	>tr|M5Y0E2|M5Y0E2_PRUPE Uncharacterized protein OS=Prunus persica OX=3760 GN=PRUPE_1G353900 PE=4 SV=1	M5Y0E2	56	56	K	WNCQLENITYTAKDGKVSQLEHVFIRGSKVR	50.562	50.562	DGK(1)VSQLEHVFIR	DGK(50.56)VSQLEHVFIR	3	3	-0.24312	1453300
53.694	483	M5Y2Y6	463	>tr|M5Y2Y6|M5Y2Y6_PRUPE Glycosyltransferase OS=Prunus persica OX=3760 GN=PRUPE_1G519600 PE=3 SV=1	M5Y2Y6	463	463	K	KALEWKKLAEDATAPKGSSYLALENVVSKVL	105.16	96.131	LAEDATAPK(1)GSSYLALENVVSK	LAEDATAPK(55.18)GSSYLALENVVSK(-55.18)	9	3	0.18675	26158000
69.594	650	M5Y3G7	255	>tr|M5Y3G7|M5Y3G7_PRUPE Uncharacterized protein OS=Prunus persica OX=3760 GN=PRUPE_1G172000 PE=4 SV=1	M5Y3G7	255	255	K	QEVERAIVACEGDLQKAAESLRASKQDPPSV	134.85	78.285	AIVACEGDLQK(1)AAESLR	AIVACEGDLQK(78.29)AAESLR	11	2	-0.47556	15395000
70.708	629	M5Y710;A0A251QRA9	414;45	>tr|M5Y710|M5Y710_PRUPE 40S ribosomal protein S3a OS=Prunus persica OX=3760 GN=PRUPE_ppa024854mg PE=3 SV=1;>tr|A0A251QRA9|A0A251QRA9_PRUPE 40S ribosomal protein S3a OS=Prunus persica OX=3760 GN=PRUPE_1G019500 PE=3 SV=1	M5Y710	414	414	K	YDIKAPSLFQNKNVGKTLVSRTQGTKIASEG	119.68	93.649	NVGK(1)TLVSR	NVGK(93.65)TLVSR	4	3	0.33941	14593000
76.189	695	M5Y847;A0A251RFG7;A0A251RFN7	683;656;594	>tr|M5Y847|M5Y847_PRUPE Uncharacterized protein OS=Prunus persica OX=3760 GN=PRUPE_1G499000 PE=4 SV=1;>tr|A0A251RFG7|A0A251RFG7_PRUPE Uncharacterized protein OS=Prunus persica OX=3760 GN=PRUPE_1G499000 PE=4 SV=1;>tr|A0A251RFN7|A0A251RFN7_PRUPE Uncharacteri	M5Y847	683	683	K	GLVTAALKLKRDVIKKAFSEDLSKLYAS___	96.89	96.89	K(1)AFSEDLSK	K(96.89)AFSEDLSK(-96.89)	1	2	0.36372	1532400
123.46	1089	M5Y947	7	>tr|M5Y947|M5Y947_PRUPE Uncharacterized protein OS=Prunus persica OX=3760 GN=PRUPE_1G582000 PE=3 SV=1	M5Y947	7	7	K	_________MAAEGGKSFARRDHLLQIETKV	33.961	33.961	AAEGGK(1)SFAR	AAEGGK(33.96)SFAR	6	2	1.7517
78.231	710	M5Y9A5	536	>tr|M5Y9A5|M5Y9A5_PRUPE NADPH--cytochrome P450 reductase OS=Prunus persica OX=3760 GN=PRUPE_1G085400 PE=3 SV=1	M5Y9A5	536	536	K	KGVCSTWMKNSVPLEKSDDPSWAPIFVRQSN	69.979	69.979	NSVPLEK(1)SDDPSWAPIFVR	NSVPLEK(69.98)SDDPSWAPIFVR	7	3	0.19271	4346600
35.428	332	M5Y9C1;A0A251QSD2;Q946Y0	111;92;111	>tr|M5Y9C1|M5Y9C1_PRUPE Malate dehydrogenase OS=Prunus persica OX=3760 GN=PRUPE_1G039300 PE=3 SV=1;>tr|A0A251QSD2|A0A251QSD2_PRUPE Malate dehydrogenase OS=Prunus persica OX=3760 GN=PRUPE_1G039300 PE=3 SV=1;>tr|Q946Y0|Q946Y0_PRUPE Malate dehydrogenase OS=Pr	M5Y9C1	111	111	K	GMERKDVMSKNVSIYKSQASALEKHAAANCK	116.96	95.651	NVSIYK(1)SQASALEK	NVSIYK(83.96)SQASALEK(-83.96)	6	3	0.27917	13347000
17.648	160	Q2I6V8	33	>tr|Q2I6V8|Q2I6V8_PRUPE Major allergen Pru p 1 OS=Prunus persica OX=3760 GN=ypr-10 PE=2 SV=1	Q2I6V8	33	33	K	RLFKAFVLDADNLVPKIAPQAIKHSEILEGD	44.998	44.998	AFVLDADNLVPK(0.997)IAPQAIK(0.003)	AFVLDADNLVPK(25.45)IAPQAIK(-25.45)	12	3	0.25758	9060200
17.648	160	Q2I6V8	40	>tr|Q2I6V8|Q2I6V8_PRUPE Major allergen Pru p 1 OS=Prunus persica OX=3760 GN=ypr-10 PE=2 SV=1	Q2I6V8	40	40	K	LDADNLVPKIAPQAIKHSEILEGDGGPGTIK	104.86	104.86	IAPQAIK(1)HSEILEGDGGPGTIK	IAPQAIK(81.96)HSEILEGDGGPGTIK(-81.96)	7	3	0.31363	28371000
14.493	136	Q93WZ3	54	>tr|Q93WZ3|Q93WZ3_PRUPE Thioredoxin H OS=Prunus persica OX=3760 GN=PRUPE_1G372700 PE=2 SV=1	Q93WZ3	54	54	K	CGPCRLIAPILAELAKKTPEVTFLKVDVDEL	98.156	98.156	LIAPILAELAK(0.554)K(0.446)	LIAPILAELAK(0.94)K(-0.94)	11	2	-0.056627	8770400
14.493	136	Q93WZ3	55	>tr|Q93WZ3|Q93WZ3_PRUPE Thioredoxin H OS=Prunus persica OX=3760 GN=PRUPE_1G372700 PE=2 SV=1	Q93WZ3	55	55	K	GPCRLIAPILAELAKKTPEVTFLKVDVDELR	99.522	99.522	LIAPILAELAK(0.433)K(0.567)	LIAPILAELAK(-1.17)K(1.17)	12	3	0.042333	9805600
39.145	367	Q9MBD7	345	>tr|Q9MBD7|Q9MBD7_PRUPE NAD-dependent sorbitol dehydrogenase OS=Prunus persica OX=3760 GN=PRUPE_2G288800 PE=2 SV=1	Q9MBD7	345	345	K	IDVKPLITHRFGFSQKEIEEAFETSARGGNA	95.347	95.347	FGFSQK(1)EIEEAFETSAR	FGFSQK(95.35)EIEEAFETSAR	6	3	0.02044	4515000
